# Supplementary material for: Evaluation of the Interplay between the ADAR Editome and Immunotherapy in Melanoma
Source: Noncoding RNA. 2021 Jan 12;7(1):5. doi: 10.3390/ncrna7010005 (PMC7838980; doi:10.3390/ncrna7010005)
Supplement: Supplementary file 1 [file ncrna-07-00005-s001.zip]

Archive with 8 entries (8 files):
- Supplementary Figure1 and Figure2.pdf
- Supplementary Table 1 Top 50 differentially expressed genes.xlsx
- Supplementary Table 2.xlsx
- Supplementary Table 3 Recoding editing.xlsx
- Supplementary Table 4 Alu Editing indexes.xlsx
- Supplementary Table 5 Top 10 diff edited Alus.xlsx
- Supplementary Table 6 Alu editing datasheet.xlsx
- Supplementary table 7.xlsx
