# Supplementary material for: Evaluation of the Interplay between the ADAR Editome and Immunotherapy in Melanoma
Source: Noncoding RNA. 2021 Jan 12;7(1):5. doi: 10.3390/ncrna7010005 (PMC7838980; doi:10.3390/ncrna7010005)
Supplement: Supplementary file 1 [file ncrna-07-00005-s001.zip › Supplementary Table 1 Top 50 differentially expressed genes.xlsx]

## Sheet: Sheet1
Table 1: Top 50 differentially expressed genes
The table presents the list of the 50 genes mostly differentially expressed between 12 melanoma cell lines made from tumors before treatment and 11 melanoma cell line made from metastasis relapsing during therapy by immune checkpoint inhibitor
Hugo	Gene	p-value	q-value	Fold change
CDKN2B	ENSG00000147883.10	1.15467e-05	0.161608	9.6705
DKFZp434P228	ENSG00000279232.1	0.000110351	0.4688	2.98554
FAM101A	ENSG00000178882.12	0.00012654	0.4688	4.59327
RP11-416N13.1	ENSG00000224172.1	0.000133981	0.4688	2.44142
ABCA4	ENSG00000198691.10	0.00166332	0.51701	2.82024
AC009411.2	ENSG00000235537.1	0.00190317	0.51701	0.423487
AC068490.2	ENSG00000231200.1	0.00132282	0.51701	0.407042
AC073043.1	ENSG00000232732.8	0.000701595	0.51701	0.36038
AC125634.1	ENSG00000223602.2	0.000593772	0.51701	3.26511
ADAM29	ENSG00000168594.14	0.00177517	0.51701	3.06409
ATP1A3	ENSG00000105409.14	0.00104188	0.51701	2.74322
BLACAT1	ENSG00000281406.1	0.00206339	0.51701	0.352865
CDKN2A	ENSG00000147889.15	0.00075648	0.51701	6.0121
COL11A1	ENSG00000060718.17	0.00142506	0.51701	0.721296
CTC-348L5.1	ENSG00000253687.1	0.00131801	0.51701	0.397677
CTD-2005H7.1	ENSG00000254731.1	0.000340134	0.51701	2.78616
CYP26B1	ENSG00000003137.7	0.000262386	0.51701	4.39682
DDTL	ENSG00000099974.7	0.00129952	0.51701	0.333755
GPR155	ENSG00000163328.12	0.000948197	0.51701	0.801986
GSTT2B	ENSG00000133433.9	0.00202678	0.51701	0.472347
LINC00370	ENSG00000223617.1	0.00199703	0.51701	0.367927
LL21NC02-1C16.1	ENSG00000273027.1	0.000487339	0.51701	0.36554
LRRIQ1	ENSG00000133640.17	0.00219231	0.51701	0.394487
MIR4653	ENSG00000264425.1	0.000512493	0.51701	0.344604
PARD6G-AS1	ENSG00000267270.4	0.00212286	0.51701	0.581356
PAX6	ENSG00000007372.19	0.00214059	0.51701	4.26546
PITX1	ENSG00000069011.14	0.00161402	0.51701	3.88682
RNF43	ENSG00000108375.11	0.00155576	0.51701	0.594208
ROPN1	ENSG00000065371.16	0.00129498	0.51701	0.380398
RP11-124N2.1	ENSG00000250012.1	0.0012675	0.51701	0.424463
RP11-162G10.5	ENSG00000236514.1	0.00106679	0.51701	0.390564
RP11-285C1.2	ENSG00000249022.1	0.00215176	0.51701	0.329838
RP11-396M11.1	ENSG00000236562.4	0.00136879	0.51701	3.08481
RP11-575F12.1	ENSG00000249345.5	0.000903405	0.51701	0.304934
RP11-6O2.3	ENSG00000261616.1	0.00155163	0.51701	0.270928
RP11-727A23.4	ENSG00000254676.1	0.00162675	0.51701	0.398638
RP4-533D7.5	ENSG00000227857.2	0.0019393	0.51701	2.99827
RPL36AP43	ENSG00000241362.2	0.00156986	0.51701	0.392336
SEMA6A	ENSG00000092421.15	0.0020104	0.51701	0.780673
SFTA1P	ENSG00000225383.5	0.000756373	0.51701	3.83012
SLC18B1	ENSG00000146409.9	0.001873	0.51701	0.777402
SNX10	ENSG00000086300.14	0.00179664	0.51701	0.82203
SPP1	ENSG00000118785.12	0.00150703	0.51701	0.740789
SYNM	ENSG00000182253.13	0.00083897	0.51701	0.807441
TCAF2P1	ENSG00000159860.6	0.000245394	0.51701	0.338095
TET1	ENSG00000138336.8	0.00210101	0.51701	0.824788
TGM2	ENSG00000198959.10	0.00182749	0.51701	1.31813
TMEM169	ENSG00000163449.9	0.00126841	0.51701	0.515342
TUBB8P7	ENSG00000261812.4	0.00132223	0.51701	0.289208
bP-2171C21.6	ENSG00000279720.1	0.00125915	0.51701	0.412438
