# Supplementary material for: Evaluation of the Interplay between the ADAR Editome and Immunotherapy in Melanoma
Source: Noncoding RNA. 2021 Jan 12;7(1):5. doi: 10.3390/ncrna7010005 (PMC7838980; doi:10.3390/ncrna7010005)
Supplement: Supplementary file 1 [file ncrna-07-00005-s001.zip › Supplementary Table 3 Recoding editing.xlsx]

## Sheet: Tabelle1
Supplementary Table 3: Recoding editing
The tables present recoding editing events detected in 13 locations for each cell line

## Sheet: Before IT_MM130820
gene	chr	position	strand	reference	supporting_reads	A	C	G	T	edit_perc	source	repeat_class	repeat_name	snp	genic_position	refseqs
CADPS	chr3	62423807	NOT PRESENT
COG3	chr13	46090371	+	A	78	43	0	35	0	0.448718	D	-	-	-	CDS	NM_031431-CDS
COPA	chr1	160302244	-	A	680	304	0	376	0	0.552941	D	-	-	-	CDS	NM_001098398-CDS,NM_004371-CDS
FLNB	chr3	58141801	+	A	57	57	0	0	0	0	D	-	-	-	CDS	NM_001164317-CDS,NM_001164318-CDS,NM_001164319-CDS,NM_001457-CDS
FOXRED2	chr22	36894051	-	A	152	152	0	0	0	0	D	-	-	-	CDS	NM_001102371-CDS,NM_024955-CDS
GRIK2	chr6	102337702	+	A	128	116	0	12	0	0.09375	D	-	-	-	CDS	NM_001166247-CDS,NM_021956-CDS,NM_175768-CDS
GRIK2	chr6	102337689	+	A	144	139	0	5	0	0.0347222	D	-	-	-	CDS	NM_001166247-CDS,NM_021956-CDS,NM_175768-CDS
IGFBP7	chr4	57976234	-	A	129	117	0	12	0	0.0930233	D	-	-	-	CDS	NM_001253835-CDS,NM_001553-CDS
LOC284385	chr19	9737486	NOT PRESENT
RAD51B	chr14	69061281	NOT PRESENT
SON	chr21	34923319	+	A	332	319	0	13	0	0.0391566	D	-	-	-	CDS	NM_032195-CDS,NM_138927-CDS
ZNF587B	chr19	58355670	NOT PRESENT
ZNF669	chr1	247263719	NOT PRESENT

## Sheet: Before IT_MM150325
gene	chr	position	strand	reference	supporting_reads	A	C	G	T	edit_perc	source	repeat_class	repeat_name	snp	genic_position	refseqs
CADPS	chr3	62423807	NOT PRESENT
COG3	chr13	46090371	+	A	42	41	0	1	0	0.0238095	D	-	-	-	CDS	NM_031431-CDS
COPA	chr1	160302244	-	A	552	505	0	47	0	0.0851449	D	-	-	-	CDS	NM_001098398-CDS,NM_004371-CDS
FLNB	chr3	58141801	+	A	101	101	0	0	0	0	D	-	-	-	CDS	NM_001164317-CDS,NM_001164318-CDS,NM_001164319-CDS,NM_001457-CDS
FOXRED2	chr22	36894051	-	A	49	49	0	0	0	0	D	-	-	-	CDS	NM_001102371-CDS,NM_024955-CDS
GRIK2	chr6	102337702	+	A	13	13	0	0	0	0	D	-	-	-	CDS	NM_001166247-CDS,NM_021956-CDS,NM_175768-CDS
GRIK2	chr6	102337689	+	A	15	15	0	0	0	0	D	-	-	-	CDS	NM_001166247-CDS,NM_021956-CDS,NM_175768-CDS
IGFBP7	chr4	57976234	NOT PRESENT
LOC284385	chr19	9737486	NOT PRESENT
RAD51B	chr14	69061281	NOT PRESENT
SON	chr21	34923319	+	A	69	61	0	8	0	0.115942	D	-	-	-	CDS	NM_032195-CDS,NM_138927-CDS
ZNF587B	chr19	58355670	NOT PRESENT
ZNF669	chr1	247263719	-	A	49	37	0	12	0	0.244898	D	SINE	AluJb	-	CDS	NM_001142572-CDS,NM_024804-CDS

## Sheet: Before IT_MM140905
gene	chr	position	strand	reference	supporting_reads	A	C	G	T	edit_perc	source	repeat_class	repeat_name	snp	genic_position	refseqs
CADPS	chr3	62423807	NOT PRESENT
COG3	chr13	46090371	+	A	28	20	0	8	0	0.285714	D	-	-	-	CDS	NM_031431-CDS
COPA	chr1	160302244	-	A	467	404	0	63	0	0.134904	D	-	-	-	CDS	NM_001098398-CDS,NM_004371-CDS
FLNB	chr3	58141801	NOT PRESENT
FOXRED2	chr22	36894051	NOT PRESENT
GRIK2	chr6	102337702	+	A	17	15	0	2	0	0.117647	D	-	-	-	CDS	NM_001166247-CDS,NM_021956-CDS,NM_175768-CDS
GRIK2	chr6	102337689	NOT PRESENT
IGFBP7	chr4	57976234	NOT PRESENT
LOC284385	chr19	9737486	NOT PRESENT
RAD51B	chr14	69061281	NOT PRESENT
SON	chr21	34923319	+	A	13	12	0	1	0	0.0769231	D	-	-	-	CDS	NM_032195-CDS,NM_138927-CDS
ZNF587B	chr19	58355670	NOT PRESENT
ZNF669	chr1	247263719	-	A	47	44	0	3	0	0.0638298	D	SINE	AluJb	-	CDS	NM_001142572-CDS,NM_024804-CDS

## Sheet: Before IT_M130107
gene	chr	position	strand	reference	supporting_reads	A	C	G	T	edit_perc	source	repeat_class	repeat_name	snp	genic_position	refseqs
CADPS	chr3	62423807	NOT PRESENT
COG3	chr13	46090371	+	A	70	55	0	15	0	0.214286	D	-	-	-	CDS	NM_031431-CDS
COPA	chr1	160302244	-	A	413	367	1	45	0	0.108959	D	-	-	-	CDS	NM_001098398-CDS,NM_004371-CDS
FLNB	chr3	58141801	+	A	286	286	0	0	0	0	D	-	-	-	CDS	NM_001164317-CDS,NM_001164318-CDS,NM_001164319-CDS,NM_001457-CDS
FOXRED2	chr22	36894051	-	A	48	48	0	0	0	0	D	-	-	-	CDS	NM_001102371-CDS,NM_024955-CDS
GRIK2	chr6	102337702	NOT PRESENT
GRIK2	chr6	102337689	NOT PRESENT
IGFBP7	chr4	57976234	NOT PRESENT
LOC284385	chr19	9737486	NOT PRESENT
RAD51B	chr14	69061281	NOT PRESENT
SON	chr21	34923319	+	A	49	47	0	2	0	0.0408163	D	-	-	-	CDS	NM_032195-CDS,NM_138927-CDS
ZNF587B	chr19	58355670	+	A	16	16	0	0	0	0	D	SINE	AluSg	-	CDS	NM_001204818-CDS
ZNF669	chr1	247263719	-	A	90	82	0	8	0	0.0888889	D	SINE	AluJb	-	CDS	NM_001142572-CDS,NM_024804-CDS

## Sheet: Before IT_M121102
gene	chr	position	strand	reference	supporting_reads	A	C	G	T	edit_perc	source	repeat_class	repeat_name	snp	genic_position	refseqs
CADPS	chr3	62423807	-	A	14	9	0	5	0	0.357143	D	-	-	-	CDS	NM_003716-CDS,NM_183393-CDS,NM_183394-CDS
COG3	chr13	46090371	+	A	18	7	0	11	0	0.611111	D	-	-	-	CDS	NM_031431-CDS
COPA	chr1	160302244	-	A	307	180	0	127	0	0.413681	D	-	-	-	CDS	NM_001098398-CDS,NM_004371-CDS
FLNB	chr3	58141801	+	A	36	36	0	0	0	0	D	-	-	-	CDS	NM_001164317-CDS,NM_001164318-CDS,NM_001164319-CDS,NM_001457-CDS
FOXRED2	chr22	36894051	-	A	69	69	0	0	0	0	D	-	-	-	CDS	NM_001102371-CDS,NM_024955-CDS
GRIK2	chr6	102337702	+	A	22	20	0	2	0	0.0909091	D	-	-	-	CDS	NM_001166247-CDS,NM_021956-CDS,NM_175768-CDS
GRIK2	chr6	102337689	+	A	28	28	0	0	0	0	D	-	-	-	CDS	NM_001166247-CDS,NM_021956-CDS,NM_175768-CDS
IGFBP7	chr4	57976234	NOT PRESENT
LOC284385	chr19	9737486	NOT PRESENT
RAD51B	chr14	69061281	NOT PRESENT
SON	chr21	34923319	+	A	11	11	0	0	0	0	D	-	-	-	CDS	NM_032195-CDS,NM_138927-CDS
ZNF587B	chr19	58355670	NOT PRESENT
ZNF669	chr1	247263719	NOT PRESENT

## Sheet: Before IT_M121008
gene	chr	position	strand	reference	supporting_reads	A	C	G	T	edit_perc	source	repeat_class	repeat_name	snp	genic_position	refseqs
CADPS	chr3	62423807	NOT PRESENT
COG3	chr13	46090371	+	A	39	25	0	14	0	0.358974	D	-	-	-	CDS	NM_031431-CDS
COPA	chr1	160302244	-	A	547	326	0	221	0	0.404022	D	-	-	-	CDS	NM_001098398-CDS,NM_004371-CDS
FLNB	chr3	58141801	+	A	111	104	0	7	0	0.0630631	D	-	-	-	CDS	NM_001164317-CDS,NM_001164318-CDS,NM_001164319-CDS,NM_001457-CDS
FOXRED2	chr22	36894051	NOT PRESENT
GRIK2	chr6	102337702	NOT PRESENT
GRIK2	chr6	102337689	NOT PRESENT
IGFBP7	chr4	57976234	NOT PRESENT
LOC284385	chr19	9737486	+	A	15	15	0	0	0	0	D	SINE	AluJb	-	CDS	NM_001242812-CDS
RAD51B	chr14	69061281	NOT PRESENT
SON	chr21	34923319	+	A	68	63	0	5	0	0.0735294	D	-	-	-	CDS	NM_032195-CDS,NM_138927-CDS
ZNF587B	chr19	58355670	NOT PRESENT
ZNF669	chr1	247263719	NOT PRESENT

## Sheet: Before IT_MM130626
gene	chr	position	strand	reference	supporting_reads	A	C	G	T	edit_perc	source	repeat_class	repeat_name	snp	genic_position	refseqs
CADPS	chr3	62423807	-	A	29	25	0	4	0	0.137931	D	-	-	-	CDS	NM_003716-CDS,NM_183393-CDS,NM_183394-CDS
COG3	chr13	46090371	+	A	95	73	0	22	0	0.231579	D	-	-	-	CDS	NM_031431-CDS
COPA	chr1	160302244	-	A	873	711	0	161	1	0.184422	D	-	-	-	CDS	NM_001098398-CDS,NM_004371-CDS
FLNB	chr3	58141801	+	A	18	18	0	0	0	0	D	-	-	-	CDS	NM_001164317-CDS,NM_001164318-CDS,NM_001164319-CDS,NM_001457-CDS
FOXRED2	chr22	36894051	-	A	122	122	0	0	0	0	D	-	-	-	CDS	NM_001102371-CDS,NM_024955-CDS
GRIK2	chr6	102337702	+	A	51	47	0	4	0	0.0784314	D	-	-	-	CDS	NM_001166247-CDS,NM_021956-CDS,NM_175768-CDS
GRIK2	chr6	102337689	+	A	61	61	0	0	0	0	D	-	-	-	CDS	NM_001166247-CDS,NM_021956-CDS,NM_175768-CDS
IGFBP7	chr4	57976234	NOT PRESENT
LOC284385	chr19	9737486	+	A	41	41	0	0	0	0	D	SINE	AluJb	-	CDS	NM_001242812-CDS
RAD51B	chr14	69061281	NOT PRESENT
SON	chr21	34923319	+	A	14	14	0	0	0	0	D	-	-	-	CDS	NM_032195-CDS,NM_138927-CDS
ZNF587B	chr19	58355670	+	A	10	10	0	0	0	0	D	SINE	AluSg	-	CDS	NM_001204818-CDS
ZNF669	chr1	247263719	-	A	54	54	0	0	0	0	D	SINE	AluJb	-	CDS	NM_001142572-CDS,NM_024804-CDS

## Sheet: Before IT_MM130106
gene	chr	position	strand	reference	supporting_reads	A	C	G	T	edit_perc	source	repeat_class	repeat_name	snp	genic_position	refseqs
CADPS	chr3	62423807	NOT PRESENT
COG3	chr13	46090371	+	A	30	28	0	2	0	0.0666667	D	-	-	-	CDS	NM_031431-CDS
COPA	chr1	160302244	-	A	219	205	0	14	0	0.0639269	D	-	-	-	CDS	NM_001098398-CDS,NM_004371-CDS
FLNB	chr3	58141801	+	A	98	98	0	0	0	0	D	-	-	-	CDS	NM_001164317-CDS,NM_001164318-CDS,NM_001164319-CDS,NM_001457-CDS
FOXRED2	chr22	36894051	-	A	27	27	0	0	0	0	D	-	-	-	CDS	NM_001102371-CDS,NM_024955-CDS
GRIK2	chr6	102337702	NOT PRESENT
GRIK2	chr6	102337689	NOT PRESENT
IGFBP7	chr4	57976234	NOT PRESENT
LOC284385	chr19	9737486	NOT PRESENT
RAD51B	chr14	69061281	NOT PRESENT
SON	chr21	34923319	+	A	24	19	0	5	0	0.208333	D	-	-	-	CDS	NM_032195-CDS,NM_138927-CDS
ZNF587B	chr19	58355670	NOT PRESENT
ZNF669	chr1	247263719	NOT PRESENT

## Sheet: Before IT_MM150405
gene	chr	position	strand	reference	supporting_reads	A	C	G	T	edit_perc	source	repeat_class	repeat_name	snp	genic_position	refseqs
CADPS	chr3	62423807	NOT PRESENT
COG3	chr13	46090371	+	A	63	32	0	31	0	0.492063	D	-	-	-	CDS	NM_031431-CDS
COPA	chr1	160302244	-	A	502	349	0	152	1	0.302789	D	-	-	-	CDS	NM_001098398-CDS,NM_004371-CDS
FLNB	chr3	58141801	+	A	356	352	0	4	0	0.011236	D	-	-	-	CDS	NM_001164317-CDS,NM_001164318-CDS,NM_001164319-CDS,NM_001457-CDS
FOXRED2	chr22	36894051	-	A	60	60	0	0	0	0	D	-	-	-	CDS	NM_001102371-CDS,NM_024955-CDS
GRIK2	chr6	102337702	+	A	52	36	0	16	0	0.307692	D	-	-	-	CDS	NM_001166247-CDS,NM_021956-CDS,NM_175768-CDS
GRIK2	chr6	102337689	+	A	56	51	0	5	0	0.0892857	D	-	-	-	CDS	NM_001166247-CDS,NM_021956-CDS,NM_175768-CDS
IGFBP7	chr4	57976234	NOT PRESENT
LOC284385	chr19	9737486	NOT PRESENT
RAD51B	chr14	69061281	NOT PRESENT
SON	chr21	34923319	+	A	113	105	0	8	0	0.0707965	D	-	-	-	CDS	NM_032195-CDS,NM_138927-CDS
ZNF587B	chr19	58355670	NOT PRESENT
ZNF669	chr1	247263719	-	A	21	14	0	7	0	0.333333	D	SINE	AluJb	-	CDS	NM_001142572-CDS,NM_024804-CDS

[truncated: 14 more sheets: Before IT_M150404, Before IT_MM130926, Before IT_M980513, Relapsed_MM140902, Relapsed_M130830, Relapsed_MM130434, Relapsed_MM150604, Relapsed_MM131205, Relapsed_MM131206, Relapsed_MM121224, Relapsed_M130420, Relapsed_M130421, Relapsed_M130425, Relapsed_MM130427]
