# Supplementary material for: Evaluation of the Interplay between the ADAR Editome and Immunotherapy in Melanoma
Source: Noncoding RNA. 2021 Jan 12;7(1):5. doi: 10.3390/ncrna7010005 (PMC7838980; doi:10.3390/ncrna7010005)
Supplement: Supplementary file 1 [file ncrna-07-00005-s001.zip › Supplementary Table 4 Alu Editing indexes.xlsx]

## Sheet: Tabelle1
Supplementary Table 4: Alu editing indexes
The table details the editing index for each cell line used in the study
Cell lines	Treatment	supporting_reads	A	C	G	T	Alu editing index
MM130820	Before IT	34053	25783	4	8250	16	0.242269
MM150325	Before IT	31756	23820	1	7929	6	0.249685
MM140905	Before IT	15847	11913	1	3931	2	0.24806
M130107	Before IT	32485	24950	5	7522	8	0.231553
M121102	Before IT	8860	6557	0	2301	2	0.259707
M121008	Before IT	18740	13980	2	4753	5	0.253629
MM130626	Before IT	31131	23140	4	7980	7	0.256336
MM130106	Before IT	6486	4746	1	1734	5	0.267345
M150404	Before IT	45812	34513	3	11286	10	0.246355
MM150405	Before IT	32650	24136	4	8501	9	0.260368
MM130926	Before IT	22831	17271	6	5552	2	0.243178
M980513	Before IT	24488	18549	2	5929	8	0.242119
MM140902	Relapsed	21676	16048	0	5621	7	0.259319
M130830	Relapsed	18234	13637	0	4594	3	0.251947
MM130434	Relapsed	47259	35828	6	11418	7	0.241605
MM150604	Relapsed	33629	25255	9	8357	8	0.248506
MM131205	Relapsed	21100	15901	22	5126	51	0.242938
MM131206	Relapsed	28204	21280	3	6915	6	0.245178
MM121224	Relapsed	17581	13400	3	4166	12	0.23696
M130420	Relapsed	19220	14711	0	4507	2	0.234495
M130421	Relapsed	47383	36245	11	11112	15	0.234514
M130425	Relapsed	19823	15366	2	4447	8	0.224335
MM130427	Relapsed	24285	18467	3	5798	17	0.238748
