# Supplementary material for: Evaluation of the Interplay between the ADAR Editome and Immunotherapy in Melanoma
Source: Noncoding RNA. 2021 Jan 12;7(1):5. doi: 10.3390/ncrna7010005 (PMC7838980; doi:10.3390/ncrna7010005)
Supplement: Supplementary file 1 [file ncrna-07-00005-s001.zip › Supplementary Table 5 Top 10 diff edited Alus.xlsx]

## Sheet: Top 10 Alu sites
Supplementary Table 5: Top 10 differential Alu editing events
The table provides the p and q values for the top 10 differentially edited Alu sequences (ranked by p value)
position_id	gene_name	p-value	q-value
42877641	GJC1	5.25942e-05	0.108923
34906658	RAD1	0.00329919	0.774717
153898353	FHDC1	0.00433926	0.774717
79923998	DHFR	0.00504308	0.774717
121715200	AASS	0.00570872	0.774717
36216780	GNE	0.00658457	0.774717
52838798	ORC1	0.00719516	0.774717
18476428	PGPEP1	0.007249	0.774717
99055437	RPL30	0.00934371	0.774717
70751682	COL19A1	0.00974901	0.774717
