# Supplementary material for: Evaluation of the Interplay between the ADAR Editome and Immunotherapy in Melanoma
Source: Noncoding RNA. 2021 Jan 12;7(1):5. doi: 10.3390/ncrna7010005 (PMC7838980; doi:10.3390/ncrna7010005)
Supplement: Supplementary file 1 [file ncrna-07-00005-s001.zip › Supplementary Table 6 Alu editing datasheet.xlsx]

## Sheet: Tabelle1
Supplementary Table 6: Alu editing
The tables present Alu editing sites detected in each cell line

## Sheet: Before IT_MM130820
gene	chr	position	strand	reference	supporting_reads	A	C	G	T	edit_perc	source	repeat_class	repeat_name	snp	genic_position	refseqs
PPIA	chr7	44841489	+	A	222	51	0	171	0	0.77027	D	SINE	AluJr	-	3UTR	NM_021130-3UTR
PRKCSH	chr19	11560427	+	A	239	100	0	138	1	0.577406	D	SINE	AluSx	-	intron	NM_001001329-intron,NM_002743-intron
SSR3	chr3	156258273	-	A	173	61	0	112	0	0.647399	D	SINE	AluY	-	3UTR	NM_007107-3UTR
ZDHHC20	chr13	21948502	-	A	180	74	0	106	0	0.588889	D	SINE	AluSx	-	3UTR	NM_153251-3UTR
CTSB	chr8	11701490	-	A	220	118	0	102	0	0.463636	D	SINE	AluSx1	-	3UTR	NM_001908-3UTR,NM_147780-3UTR,NM_147781-3UTR,NM_147782-3UTR,NM_147783-3UTR
SSR3	chr3	156258205	-	A	282	184	0	98	0	0.347518	D	SINE	AluY	-	3UTR	NM_007107-3UTR
PAICS	chr4	57327087	+	A	142	45	0	97	0	0.683099	D	SINE	AluSx1	-	3UTR	NM_001079524-3UTR,NM_001079525-3UTR,NM_006452-3UTR
PAICS	chr4	57326291	+	A	305	217	0	88	0	0.288525	D	SINE	AluJb	-	3UTR	NM_001079524-3UTR,NM_001079525-3UTR,NM_006452-3UTR
ZDHHC20	chr13	21949161	-	A	184	119	0	65	0	0.353261	D	SINE	AluSz	-	3UTR	NM_153251-3UTR
MAGT1	chrX	77083915	-	A	267	211	0	56	0	0.209738	D	SINE	AluSz	-	3UTR	NM_032121-3UTR
MRPL30	chr2	99812897	+	A	96	45	0	51	0	0.53125	D	SINE	AluJb	-	3UTR,intron	NM_145212-3UTR,NR_028356-intron
MFSD12	chr19	3542545	-	A	236	186	0	50	0	0.211864	D	SINE	AluSx1	-	intron	NM_021731-intron,NM_001042680-intron
MRPL30	chr2	99812843	+	A	83	36	0	47	0	0.566265	D	SINE	AluJb	-	3UTR,intron	NM_145212-3UTR,NR_028356-intron
MRTO4	chr1	19586458	+	A	117	71	0	46	0	0.393162	D	SINE	AluSz	-	3UTR	NM_016183-3UTR
OSTM1	chr6	108363895	-	A	61	15	0	46	0	0.754098	D	SINE	AluJb	-	3UTR	NM_014028-3UTR
MCM4	chr8	48890109	+	A	291	246	0	45	0	0.154639	D	SINE	AluJb	-	3UTR	NM_005914-3UTR,NM_182746-3UTR
LAMP2	chrX	119571796	-	A	317	274	0	43	0	0.135647	D	SINE	AluSq2	-	intron,3UTR	NM_001122606-intron,NM_002294-intron,NM_013995-3UTR
PSMB2	chr1	36068370	-	A	197	154	0	43	0	0.218274	D	SINE	AluSc	-	3UTR	NM_001199779-3UTR,NM_001199780-3UTR,NM_002794-3UTR
GATC	chr12	120899011	+	A	56	13	0	43	0	0.767857	D	SINE	AluJr	-	exon,3UTR	NR_033684-exon,NM_176818-3UTR
SNHG4$MATR3	chr5	138618538	+	A	48	6	0	42	0	0.875	D	SINE	AluSx	-	exon$intron	NR_036536-exon$NM_001194954-intron,NM_199189-intron,NR_036535-intron
PPIA	chr7	44841928	+	A	182	141	0	41	0	0.225275	D	SINE	AluSx	-	3UTR	NM_021130-3UTR
SRP9	chr1	225974614	+	A	120	79	0	41	0	0.341667	D	SINE	AluJo	-	intron,CDS	NM_003133-intron,NM_001130440-CDS
PSMB2	chr1	36067817	-	A	74	34	0	40	0	0.540541	D	SINE	AluJb	-	3UTR	NM_001199779-3UTR,NM_001199780-3UTR,NM_002794-3UTR
MRPS16	chr10	75008955	-	A	71	32	0	39	0	0.549296	D	SINE	AluJr	-	3UTR	NM_016065-3UTR
CTSB	chr8	11701458	-	A	194	156	0	38	0	0.195876	D	SINE	AluSx1	-	3UTR	NM_001908-3UTR,NM_147780-3UTR,NM_147781-3UTR,NM_147782-3UTR,NM_147783-3UTR
PSMB2	chr1	36068325	-	A	163	125	0	38	0	0.233129	D	SINE	AluSc	-	3UTR	NM_001199779-3UTR,NM_001199780-3UTR,NM_002794-3UTR
PGAM5	chr12	133297904	+	A	73	35	0	38	0	0.520548	D	SINE	AluJo	-	3UTR	NM_001170543-3UTR,NM_001170544-3UTR
NOP14	chr4	2940371	-	A	62	24	0	38	0	0.612903	D	SINE	AluJo	-	intron	NM_003703-intron
AHR	chr7	17384354	+	A	48	10	0	38	0	0.791667	D	SINE	AluSx	-	3UTR	NM_001621-3UTR
MAGT1	chrX	77083891	-	A	221	184	0	37	0	0.167421	D	SINE	AluSz	-	3UTR	NM_032121-3UTR
PSMB2	chr1	36067760	-	A	128	91	0	37	0	0.289062	D	SINE	AluJb	-	3UTR	NM_001199779-3UTR,NM_001199780-3UTR,NM_002794-3UTR
MILR1	chr17	62464464	+	A	42	5	0	37	0	0.880952	D	SINE	AluSx1	-	3UTR	NM_001085423-3UTR
SLC35E2B$CDK11B	chr1	1595586	-	A	37	2	0	35	0	0.945946	D	SINE	AluJo	-	3UTR$intron	NM_001110781-3UTR$NM_033487-intron,NM_033486-intron,NM_033488-intron,NM_033489-intron,NM_033492-intron,NM_033493-intron
MRPL30	chr2	99812336	+	A	90	56	0	34	0	0.377778	D	SINE	AluSx	-	3UTR,intron	NM_145212-3UTR,NR_028356-intron
NOP14	chr4	2940085	-	A	84	50	0	34	0	0.404762	D	SINE	AluSp	-	intron	NM_003703-intron
PDDC1	chr11	769403	-	A	69	35	0	34	0	0.492754	D	SINE	AluSq2	-	3UTR	NM_182612-3UTR
BPNT1	chr1	220231959	-	A	35	1	0	34	0	0.971429	D	SINE	AluSz	-	3UTR	NM_006085-3UTR
PSMB2	chr1	36067925	-	A	131	98	0	32	1	0.244275	D	SINE	AluJb	-	3UTR	NM_001199779-3UTR,NM_001199780-3UTR,NM_002794-3UTR
MRPL30	chr2	99812447	+	A	111	79	0	32	0	0.288288	D	SINE	AluSx	-	3UTR,intron	NM_145212-3UTR,NR_028356-intron
NOP14	chr4	2940397	-	A	87	56	0	31	0	0.356322	D	SINE	AluJo	-	intron	NM_003703-intron
BPNT1	chr1	220231487	-	A	53	22	0	31	0	0.584906	D	SINE	AluY	-	3UTR	NM_006085-3UTR
ZDHHC20	chr13	21949107	-	A	139	109	0	30	0	0.215827	D	SINE	AluSz	-	3UTR	NM_153251-3UTR
XIAP	chrX	123046720	+	A	31	1	0	30	0	0.967742	D	SINE	AluSz	-	exon,3UTR	NR_037916-exon,NM_001167-3UTR,NM_001204401-3UTR
MAGT1	chrX	77083828	-	A	224	196	0	28	0	0.125	D	SINE	AluSz	-	3UTR	NM_032121-3UTR
MRTO4	chr1	19585553	+	A	172	144	0	28	0	0.162791	D	SINE	AluSc8	-	3UTR	NM_016183-3UTR
H2AFV	chr7	44872899	-	A	50	22	0	28	0	0.56	D	SINE	AluY	-	intron	NM_138635-intron
H2AFV	chr7	44872970	-	A	46	18	0	28	0	0.608696	D	SINE	AluY	-	intron	NM_138635-intron
PPIA	chr7	44841519	+	A	219	192	0	27	0	0.123288	D	SINE	AluJr	-	3UTR	NM_021130-3UTR
GNPNAT1	chr14	53242478	-	A	149	122	0	27	0	0.181208	D	SINE	AluJo	-	3UTR	NM_198066-3UTR
PAICS	chr4	57326126	+	A	119	92	0	27	0	0.226891	D	SINE	AluJb	-	3UTR	NM_001079524-3UTR,NM_001079525-3UTR,NM_006452-3UTR
MRPL30	chr2	99812414	+	A	109	82	0	27	0	0.247706	D	SINE	AluSx	-	3UTR,intron	NM_145212-3UTR,NR_028356-intron
GNPNAT1	chr14	53243394	-	A	57	30	0	27	0	0.473684	D	SINE	AluSx3	-	3UTR	NM_198066-3UTR
FCF1	chr14	75202402	+	A	54	27	0	27	0	0.5	D	SINE	AluSc5	-	3UTR	NM_015962-3UTR
ZNF655	chr7	99172900	+	A	32	5	0	27	0	0.84375	D	SINE	AluSg	-	3UTR	NM_001009960-3UTR,NM_001083956-3UTR,NM_001085368-3UTR,NM_138494-3UTR
SSR3	chr3	156258283	-	A	155	129	0	26	0	0.167742	D	SINE	AluY	-	3UTR	NM_007107-3UTR
MRTO4	chr1	19586501	+	A	85	59	0	26	0	0.305882	D	SINE	AluSz	-	3UTR	NM_016183-3UTR
AHR	chr7	17384437	+	A	72	46	0	26	0	0.361111	D	SINE	AluSx	-	3UTR	NM_001621-3UTR
GATC	chr12	120899075	+	A	38	12	0	26	0	0.684211	D	SINE	AluJr	-	exon,3UTR	NR_033684-exon,NM_176818-3UTR
GNB4	chr3	179115627	-	A	35	9	0	26	0	0.742857	D	SINE	AluSg7	-	3UTR	NM_021629-3UTR
BPNT1	chr1	220232143	-	A	51	26	0	25	0	0.490196	D	SINE	AluSz	-	3UTR	NM_006085-3UTR
CRCP	chr7	65618786	+	A	229	205	0	24	0	0.104803	D	SINE	AluSx3	-	exon,3UTR	NR_024548-exon,NM_001040647-3UTR,NM_001040648-3UTR,NM_001142414-3UTR,NM_014478-3UTR
ZDHHC20	chr13	21948495	-	A	181	157	0	24	0	0.132597	D	SINE	AluSx	-	3UTR	NM_153251-3UTR
H2AFV	chr7	44872300	-	A	130	106	0	24	0	0.184615	D	SINE	AluJo	-	intron	NM_138635-intron
HLA-DOA	chr6	32973157	-	A	29	5	0	24	0	0.827586	D	SINE	AluSc	-	3UTR	NM_002119_4-3UTR
PAICS	chr4	57326879	+	A	193	170	0	23	0	0.119171	D	SINE	AluSx1	-	3UTR	NM_001079524-3UTR,NM_001079525-3UTR,NM_006452-3UTR
MFSD12	chr19	3542596	-	A	184	160	1	23	0	0.125	D	SINE	AluSx1	-	intron	NM_021731-intron,NM_001042680-intron
UPK3BL$POLR2J2	chr7	102277678	-	A	100	77	0	23	0	0.23	D	SINE	AluSc	-	3UTR$3UTR	NM_001114403-3UTR$NM_032959-3UTR
GATC	chr12	120898553	+	A	62	39	0	23	0	0.370968	D	SINE	AluY	-	exon,3UTR	NR_033684-exon,NM_176818-3UTR
GJC1	chr17	42877163	-	A	44	21	0	23	0	0.522727	D	SINE	AluJo	-	3UTR	NM_001080383-3UTR,NM_005497-3UTR
PEX26	chr22	18572675	+	A	34	11	0	23	0	0.676471	D	SINE	AluY	-	3UTR	NM_001127649-3UTR,NM_001199319-3UTR,NM_017929-3UTR
ZDHHC20	chr13	21949165	-	A	184	162	0	22	0	0.119565	D	SINE	AluSz	-	3UTR	NM_153251-3UTR
MAGT1	chrX	77083617	-	A	210	189	0	21	0	0.1	D	SINE	AluSz6	-	3UTR	NM_032121-3UTR
ZDHHC20	chr13	21948576	-	A	196	175	0	21	0	0.107143	D	SINE	AluSx	-	3UTR	NM_153251-3UTR
H2AFV	chr7	44873106	-	A	67	46	0	21	0	0.313433	D	SINE	AluY	-	intron	NM_138635-intron
LYST	chr1	235990545	-	A	65	44	0	21	0	0.323077	D	SINE	AluSz6	-	intron	NM_000081-intron
STK4	chr20	43706947	+	A	41	20	0	21	0	0.512195	D	SINE	AluSg	-	3UTR	NM_006282-3UTR
STAG3L2	chr7	74298709	-	A	23	2	0	21	0	0.913043	D	SINE	AluY	-	exon	NR_040584-exon
PSMB2	chr1	36068369	-	A	198	178	0	20	0	0.10101	D	SINE	AluSc	-	3UTR	NM_001199779-3UTR,NM_001199780-3UTR,NM_002794-3UTR
SLC26A2	chr5	149363392	+	A	109	89	0	20	0	0.183486	D	SINE	AluJr	-	3UTR	NM_000112-3UTR
GSR	chr8	30535980	-	A	87	67	0	20	0	0.229885	D	SINE	AluJb	-	3UTR	NM_000637-3UTR,NM_001195102-3UTR,NM_001195103-3UTR,NM_001195104-3UTR
CXorf56	chrX	118673238	-	A	77	57	0	20	0	0.25974	D	SINE	AluSz	-	3UTR	NM_001170569-3UTR,NM_001170570-3UTR,NM_022101-3UTR
WDR4	chr21	44264056	-	A	48	28	0	20	0	0.416667	D	SINE	AluJr	-	intron	NM_033661-intron
WIPI1	chr17	66420935	-	A	48	28	0	20	0	0.416667	D	SINE	AluSz	-	intron	NM_017983-intron
H2AFV	chr7	44872419	-	A	72	53	0	19	0	0.263889	D	SINE	AluJo	-	intron	NM_138635-intron
H2AFV	chr7	44872505	-	A	70	51	0	19	0	0.271429	D	SINE	AluJo	-	intron	NM_138635-intron
PSMB2	chr1	36067886	-	A	47	28	0	19	0	0.404255	D	SINE	AluJb	-	3UTR	NM_001199779-3UTR,NM_001199780-3UTR,NM_002794-3UTR
DNAJC24	chr11	31452636	+	A	29	10	0	19	0	0.655172	D	SINE	AluSx1	-	3UTR	NM_181706-3UTR
CHST6	chr16	75507819	-	A	27	8	0	19	0	0.703704	D	SINE	AluSx	-	3UTR	NM_021615-3UTR
BPNT1	chr1	220231330	-	A	27	8	0	19	0	0.703704	D	SINE	AluY	-	3UTR	NM_006085-3UTR
SLC35E2	chr1	1661492	-	A	21	2	0	19	0	0.904762	D	SINE	AluJo	-	intron,3UTR	NM_001199787-intron,NM_182838-3UTR
TMPO	chr12	98943033	+	A	20	1	0	19	0	0.95	D	SINE	AluSz	-	3UTR	NM_001032283-3UTR,NM_001032284-3UTR
PSMB2	chr1	36068295	-	A	110	92	0	18	0	0.163636	D	SINE	AluSc	-	3UTR	NM_001199779-3UTR,NM_001199780-3UTR,NM_002794-3UTR
RSL1D1	chr16	11928846	-	A	73	55	0	18	0	0.246575	D	SINE	AluJb	-	3UTR	NM_015659-3UTR
PGAM5	chr12	133298339	+	A	63	45	0	18	0	0.285714	D	SINE	AluSq	-	3UTR	NM_001170543-3UTR,NM_001170544-3UTR
DHFR	chr5	79923430	-	A	45	27	0	18	0	0.4	D	SINE	AluJb	-	3UTR	NM_000791-3UTR
RBM3	chrX	48436762	+	A	44	26	0	18	0	0.409091	D	SINE	AluSx1	-	3UTR	NM_006743-3UTR
GINS4	chr8	41399640	+	A	44	26	0	18	0	0.409091	D	SINE	AluSx3	-	3UTR	NM_032336-3UTR
CXorf56	chrX	118672672	-	A	39	21	0	18	0	0.461538	D	SINE	AluSx	-	3UTR	NM_001170569-3UTR,NM_001170570-3UTR,NM_022101-3UTR
PHACTR4	chr1	28826190	+	A	33	15	0	18	0	0.545455	D	SINE	AluJb	-	3UTR	NM_001048183-3UTR,NM_023923-3UTR
MPHOSPH8	chr13	20246359	+	A	32	14	0	18	0	0.5625	D	SINE	AluSq2	-	3UTR	NM_017520-3UTR
CTSB	chr8	11700676	-	A	133	116	0	17	0	0.12782	D	SINE	AluSg	-	3UTR	NM_001908-3UTR,NM_147780-3UTR,NM_147781-3UTR,NM_147782-3UTR,NM_147783-3UTR
CRCP	chr7	65619292	+	A	125	108	0	17	0	0.136	D	SINE	AluSz6	-	exon,3UTR	NR_024548-exon,NM_001040647-3UTR,NM_001040648-3UTR,NM_001142414-3UTR,NM_014478-3UTR
SRP9	chr1	225974581	+	A	113	96	0	17	0	0.150442	D	SINE	AluJo	-	intron,CDS	NM_003133-intron,NM_001130440-CDS
GGA2	chr16	23476581	-	A	54	37	0	17	0	0.314815	D	SINE	AluJo	-	3UTR	NM_015044-3UTR
RSL1D1	chr16	11929176	-	A	42	25	0	17	0	0.404762	D	SINE	AluSx1	-	3UTR	NM_015659-3UTR
CXorf56	chrX	118672671	-	A	41	24	0	17	0	0.414634	D	SINE	AluSx	-	3UTR	NM_001170569-3UTR,NM_001170570-3UTR,NM_022101-3UTR
EEF2K	chr16	22296860	+	A	37	18	0	17	2	0.459459	D	SINE	AluJo	-	3UTR	NM_013302-3UTR
LIMD1	chr3	45722100	+	A	29	12	0	17	0	0.586207	D	SINE	AluJb	-	3UTR	NM_014240-3UTR
BPNT1	chr1	220231263	-	A	29	12	0	17	0	0.586207	D	SINE	AluY	-	3UTR	NM_006085-3UTR
DHFR	chr5	79923311	-	A	121	105	0	16	0	0.132231	D	SINE	AluJb	-	3UTR	NM_000791-3UTR
SSR3	chr3	156258319	-	A	90	74	0	16	0	0.177778	D	SINE	AluY	-	3UTR	NM_007107-3UTR
MRPL30	chr2	99812815	+	A	89	73	0	16	0	0.179775	D	SINE	AluJb	-	3UTR,intron	NM_145212-3UTR,NR_028356-intron
RINL	chr19	39359055	-	A	48	32	0	16	0	0.333333	D	SINE	AluJr	-	3UTR	NM_001195833-3UTR,NM_198445-3UTR
CENPN	chr16	81063345	+	A	38	22	0	16	0	0.421053	D	SINE	AluSz	-	intron,3UTR	NM_001100625-intron,NM_001100624-3UTR,NM_001270473-3UTR,NM_001270474-3UTR
SLC35E2	chr1	1661410	-	A	32	16	0	16	0	0.5	D	SINE	AluJo	-	intron,3UTR	NM_001199787-intron,NM_182838-3UTR
UGGT1	chr2	128950497	+	A	27	11	0	16	0	0.592593	D	SINE	AluSc	-	exon,3UTR	NR_027671-exon,NM_020120-3UTR
STAG3L2	chr7	74298734	-	A	26	10	0	16	0	0.615385	D	SINE	AluY	-	exon	NR_040584-exon
TMPO	chr12	98942688	+	A	21	5	0	16	0	0.761905	D	SINE	AluSc	-	3UTR	NM_001032283-3UTR,NM_001032284-3UTR
TIMM50	chr19	39981298	+	A	19	3	0	16	0	0.842105	D	SINE	AluJr	-	3UTR	NM_001001563-3UTR
DHFR	chr5	79923826	-	A	109	94	0	15	0	0.137615	D	SINE	AluSq2	-	3UTR	NM_000791-3UTR
DHFR	chr5	79923906	-	A	101	86	0	15	0	0.148515	D	SINE	AluSq2	-	3UTR	NM_000791-3UTR
SLC35E1	chr19	16661486	-	A	65	50	0	15	0	0.230769	D	SINE	AluSz	-	3UTR	NM_024881-3UTR
LYST	chr1	235990461	-	A	52	37	0	15	0	0.288462	D	SINE	AluSz6	-	intron	NM_000081-intron
BPNT1	chr1	220232144	-	A	51	36	0	15	0	0.294118	D	SINE	AluSz	-	3UTR	NM_006085-3UTR
RPL27A	chr11	8708782	+	A	42	27	0	15	0	0.357143	D	SINE	AluSp	-	3UTR	NM_000990-3UTR
PRKCSH	chr19	11561224	+	A	28	13	0	15	0	0.535714	D	SINE	AluSx1	-	intron	NM_001001329-intron,NM_002743-intron
SNX5	chr20	17943121	-	A	26	11	0	15	0	0.576923	D	SINE	AluSg	-	intron	NM_014426-intron,NM_152227-intron
LIMD1	chr3	45721922	+	A	19	4	0	15	0	0.789474	D	SINE	AluJb	-	3UTR	NM_014240-3UTR
PAICS	chr4	57327078	+	A	141	127	0	14	0	0.0992908	D	SINE	AluSx1	-	3UTR	NM_001079524-3UTR,NM_001079525-3UTR,NM_006452-3UTR
PSMB2	chr1	36067784	-	A	103	89	0	14	0	0.135922	D	SINE	AluJb	-	3UTR	NM_001199779-3UTR,NM_001199780-3UTR,NM_002794-3UTR
MRPL30	chr2	99812978	+	A	93	79	0	14	0	0.150538	D	SINE	AluJb	-	3UTR,intron	NM_145212-3UTR,NR_028356-intron
SSH1	chr12	109180424	-	A	90	76	0	14	0	0.155556	D	SINE	AluJb	-	3UTR	NM_018984-3UTR
OSTM1	chr6	108363889	-	A	66	52	0	14	0	0.212121	D	SINE	AluJb	-	3UTR	NM_014028-3UTR
SNHG4$MATR3	chr5	138618620	+	A	55	41	0	14	0	0.254545	D	SINE	AluSx	-	exon$intron	NR_036536-exon$NM_001194954-intron,NM_199189-intron,NR_036535-intron
MAVS	chr20	3851645	+	A	55	41	0	14	0	0.254545	D	SINE	AluSx1	-	exon,3UTR	NR_037921-exon,NM_001206491-3UTR,NM_020746-3UTR
APOL6	chr22	36055840	+	A	44	30	0	14	0	0.318182	D	SINE	AluSz	-	3UTR	NM_030641-3UTR
MPHOSPH8	chr13	20247023	+	A	40	26	0	14	0	0.35	D	SINE	AluJb	-	3UTR	NM_017520-3UTR
MGC2752	chr19	59095469	+	A	38	24	0	14	0	0.368421	D	SINE	AluJb	-	exon	NR_026052-exon
PRR11	chr17	57280649	+	A	24	10	0	14	0	0.583333	D	SINE	AluSx	-	3UTR	NM_018304-3UTR
METTL16	chr17	2320651	-	A	23	9	0	14	0	0.608696	D	SINE	AluSz	-	3UTR	NM_024086-3UTR
GJC1	chr17	42879232	-	A	18	4	0	14	0	0.777778	D	SINE	AluSx1	-	3UTR	NM_001080383-3UTR,NM_005497-3UTR
PSMB2	chr1	36067749	-	A	133	120	0	13	0	0.0977444	D	SINE	AluJb	-	3UTR	NM_001199779-3UTR,NM_001199780-3UTR,NM_002794-3UTR
SLC26A2	chr5	149363967	+	A	91	78	0	13	0	0.142857	D	SINE	AluSc8	-	3UTR	NM_000112-3UTR
MRPS16	chr10	75009842	-	A	70	57	0	13	0	0.185714	D	SINE	AluY	-	3UTR	NM_016065-3UTR
TRIM65	chr17	73885939	-	A	66	53	0	13	0	0.19697	D	SINE	AluJo	-	3UTR	NM_001256124-3UTR,NM_173547-3UTR
AHR	chr7	17384440	+	A	66	53	0	13	0	0.19697	D	SINE	AluSx	-	3UTR	NM_001621-3UTR
ATG12	chr5	115165591	-	A	64	51	0	13	0	0.203125	D	SINE	AluSq2	-	3UTR,exon	NM_004707-3UTR,NR_073604-exon,NR_033362-exon,NR_033363-exon,NR_073603-exon,NR_073605-exon
PHAX	chr5	125961447	+	A	63	50	0	13	0	0.206349	D	SINE	AluSz6	-	3UTR	NM_032177-3UTR
MFSD12	chr19	3541591	-	A	58	45	0	13	0	0.224138	D	SINE	AluSx1	-	intron	NM_021731-intron,NM_001042680-intron
SLC17A5	chr6	74304013	-	A	45	32	0	13	0	0.288889	D	SINE	AluSx3	-	3UTR	NM_012434-3UTR
CCDC90A	chr6	13789387	-	A	44	31	0	13	0	0.295455	D	SINE	AluSg	-	3UTR	NM_001031713-3UTR
CENPN	chr16	81064440	+	A	35	22	0	13	0	0.371429	D	SINE	AluSg	-	intron,3UTR	NM_001100625-intron,NM_001100624-3UTR,NM_001270473-3UTR,NM_001270474-3UTR
LYST	chr1	235990120	-	A	34	21	0	13	0	0.382353	D	SINE	AluJb	-	intron	NM_000081-intron
RPL28	chr19	55900533	+	A	23	10	0	13	0	0.565217	D	SINE	AluJr	-	intron,3UTR	NM_001136135-intron,NM_001136134-3UTR,NM_000991-3UTR
SPAG9	chr17	49042252	-	A	14	1	0	13	0	0.928571	D	SINE	AluJb	-	3UTR	NM_001130527-3UTR,NM_001130528-3UTR,NM_001251971-3UTR,NM_003971-3UTR
LYST	chr1	235990038	-	A	109	97	0	12	0	0.110092	D	SINE	AluJb	-	intron	NM_000081-intron
SSH1	chr12	109180419	-	A	87	75	0	12	0	0.137931	D	SINE	AluJb	-	3UTR	NM_018984-3UTR
UBXN2A	chr2	24223159	+	A	86	74	0	12	0	0.139535	D	SINE	AluSc	-	3UTR	NM_181713-3UTR
MFSD12	chr19	3541936	-	A	83	71	0	12	0	0.144578	D	SINE	AluSx1	-	intron	NM_021731-intron,NM_001042680-intron
ATG12	chr5	115165632	-	A	71	59	0	12	0	0.169014	D	SINE	AluSq2	-	3UTR,exon	NM_004707-3UTR,NR_073604-exon,NR_033362-exon,NR_033363-exon,NR_073603-exon,NR_073605-exon
PRR11	chr17	57279070	+	A	70	58	0	12	0	0.171429	D	SINE	AluSq2	-	3UTR	NM_018304-3UTR
AHR	chr7	17384832	+	A	63	51	0	12	0	0.190476	D	SINE	AluSc	-	3UTR	NM_001621-3UTR
PRKCSH	chr19	11561241	+	A	59	47	0	12	0	0.20339	D	SINE	AluSx1	-	intron	NM_001001329-intron,NM_002743-intron
FOXRED2	chr22	36884539	-	A	58	46	0	12	0	0.206897	D	SINE	AluSx	-	3UTR	NM_001102371-3UTR,NM_024955-3UTR
FOXRED2	chr22	36884544	-	A	58	46	0	12	0	0.206897	D	SINE	AluSx	-	3UTR	NM_001102371-3UTR,NM_024955-3UTR
METTL2B	chr7	128142833	+	A	47	35	0	12	0	0.255319	D	SINE	AluSx1	-	3UTR	NM_018396-3UTR
CENPN	chr16	81064507	+	A	43	31	0	12	0	0.27907	D	SINE	AluSg	-	intron,3UTR	NM_001100625-intron,NM_001100624-3UTR,NM_001270473-3UTR,NM_001270474-3UTR
PEX26	chr22	18572597	+	A	40	28	0	12	0	0.3	D	SINE	AluY	-	3UTR	NM_001127649-3UTR,NM_001199319-3UTR,NM_017929-3UTR
SLC35E1	chr19	16661291	-	A	35	23	0	12	0	0.342857	D	SINE	AluSz	-	3UTR	NM_024881-3UTR
CHST6	chr16	75508251	-	A	33	21	0	12	0	0.363636	D	SINE	AluJb	-	3UTR	NM_021615-3UTR
GNL3L	chrX	54587196	+	A	23	11	0	12	0	0.521739	D	SINE	AluSq2	-	3UTR	NM_001184819-3UTR,NM_019067-3UTR
GATC	chr12	120898714	+	A	22	10	0	12	0	0.545455	D	SINE	AluY	-	exon,3UTR	NR_033684-exon,NM_176818-3UTR
C11orf58	chr11	16777886	+	A	20	8	0	12	0	0.6	D	SINE	AluSc8	-	3UTR	NM_014267-3UTR
TIMM50	chr19	39981292	+	A	18	6	0	12	0	0.666667	D	SINE	AluJr	-	3UTR	NM_001001563-3UTR
RBM8A	chr1	145509570	+	A	99	88	0	11	0	0.111111	D	SINE	AluJo	-	3UTR	NM_005105-3UTR
SLC26A2	chr5	149364103	+	A	92	81	0	11	0	0.119565	D	SINE	AluSc8	-	3UTR	NM_000112-3UTR
OIP5-AS1	chr15	41591021	+	A	85	74	0	11	0	0.129412	D	SINE	AluSx1	-	exon	NR_026757-exon
PSMB2	chr1	36068184	-	A	84	73	0	11	0	0.130952	D	SINE	AluSc	-	3UTR	NM_001199779-3UTR,NM_001199780-3UTR,NM_002794-3UTR
PSMB2	chr1	36068231	-	A	75	64	0	11	0	0.146667	D	SINE	AluSc	-	3UTR	NM_001199779-3UTR,NM_001199780-3UTR,NM_002794-3UTR
H2AFV	chr7	44872427	-	A	70	59	0	11	0	0.157143	D	SINE	AluJo	-	intron	NM_138635-intron
PEX26	chr22	18571431	+	A	56	45	0	11	0	0.196429	D	SINE	AluSz	-	3UTR	NM_001127649-3UTR,NM_001199319-3UTR,NM_017929-3UTR
RINL	chr19	39358724	-	A	39	28	0	11	0	0.282051	D	SINE	AluSp	-	3UTR	NM_001195833-3UTR,NM_198445-3UTR
CENPN	chr16	81063245	+	A	27	16	0	11	0	0.407407	D	SINE	AluSz	-	intron,3UTR	NM_001100625-intron,NM_001100624-3UTR,NM_001270473-3UTR,NM_001270474-3UTR
HLA-DOA	chr6	32973217	-	A	23	8	0	11	4	0.478261	D	SINE	AluSc	-	3UTR	NM_002119_4-3UTR
TXNDC15	chr5	134236752	+	A	23	12	0	11	0	0.478261	D	SINE	AluSx	-	3UTR	NM_024715-3UTR
KIF1C	chr17	4928368	+	A	23	12	0	11	0	0.478261	D	SINE	AluSz	-	3UTR	NM_006612-3UTR
HP1BP3	chr1	21081804	-	A	19	8	0	11	0	0.578947	D	SINE	AluJb	-	intron	NM_016287-intron
MED18	chr1	28661576	+	A	19	8	0	11	0	0.578947	D	SINE	AluSg	-	3UTR	NM_001127350-3UTR,NM_017638-3UTR
RNF213	chr17	78294742	+	A	17	5	0	11	1	0.647059	D	SINE	AluJo	-	intron,3UTR	NM_001256071-intron,NM_020954-3UTR
SPRYD7	chr13	50487444	-	A	15	4	0	11	0	0.733333	D	SINE	AluSx1	-	3UTR,exon	NM_001127482-3UTR,NM_020456-3UTR,NR_023351-exon
AP3S2$C15orf38-AP3S2	chr15	90375568	-	A	14	3	0	11	0	0.785714	D	SINE	AluJr	-	3UTR,exon$3UTR	NM_005829-3UTR,NR_023361-exon,NR_037582-exon$NM_001199058-3UTR
ZNF765	chr19	53914411	+	A	14	3	0	11	0	0.785714	D	SINE	AluSx	-	3UTR	NM_001040185-3UTR
TMPO	chr12	98942885	+	A	13	2	0	11	0	0.846154	D	SINE	AluSc	-	3UTR	NM_001032283-3UTR,NM_001032284-3UTR
MRI1	chr19	13883381	+	A	13	2	0	11	0	0.846154	D	SINE	AluY	-	3UTR	NM_001031727-3UTR,NM_032285-3UTR
SLC35A3	chr1	100489996	+	A	11	0	0	11	0	1	D	SINE	AluSg	-	3UTR	NM_001271684-3UTR,NM_001271685-3UTR,NM_012243-3UTR
MRPL30	chr2	99812464	+	A	101	91	0	10	0	0.0990099	D	SINE	AluSx	-	3UTR,intron	NM_145212-3UTR,NR_028356-intron
DHFR	chr5	79923843	-	A	96	86	0	10	0	0.104167	D	SINE	AluSq2	-	3UTR	NM_000791-3UTR
FGD5-AS1	chr3	14986453	-	A	71	61	0	10	0	0.140845	D	SINE	AluSq2	-	exon	NR_046251-exon,NR_046252-exon,NR_046253-exon,NR_046254-exon,NR_046255-exon
DHFR	chr5	79923998	-	A	70	59	1	10	0	0.142857	D	SINE	AluSq2	-	3UTR	NM_000791-3UTR
MRPL30	chr2	99812857	+	A	68	58	0	10	0	0.147059	D	SINE	AluJb	-	3UTR,intron	NM_145212-3UTR,NR_028356-intron
WDR4	chr21	44266887	-	A	68	57	0	10	1	0.147059	D	SINE	AluSx1	-	intron	NM_033661-intron
SLC26A2	chr5	149363214	+	A	59	49	0	10	0	0.169492	D	SINE	AluJr	-	3UTR	NM_000112-3UTR
MRI1	chr19	13884742	+	A	56	46	0	10	0	0.178571	D	SINE	AluSx1	-	3UTR	NM_001031727-3UTR,NM_032285-3UTR
MAVS	chr20	3851628	+	A	55	45	0	10	0	0.181818	D	SINE	AluSx1	-	exon,3UTR	NR_037921-exon,NM_001206491-3UTR,NM_020746-3UTR
BPNT1	chr1	220232138	-	A	54	44	0	10	0	0.185185	D	SINE	AluSz	-	3UTR	NM_006085-3UTR
CLCC1	chr1	109474780	-	A	54	44	0	10	0	0.185185	D	SINE	AluSz	-	3UTR	NM_001048210-3UTR,NM_015127-3UTR
MAVS	chr20	3852858	+	A	52	42	0	10	0	0.192308	D	SINE	AluJr4	-	exon,3UTR	NR_037921-exon,NM_001206491-3UTR,NM_020746-3UTR
GNPNAT1	chr14	53243411	-	A	50	40	0	10	0	0.2	D	SINE	AluSx3	-	3UTR	NM_198066-3UTR
C15orf40	chr15	83674161	-	A	48	38	0	10	0	0.208333	D	SINE	AluSq2	-	intron,3UTR	NM_001160116-intron,NM_001160115-intron,NM_144597-3UTR,NM_001160114-intron,NR_027650-intron
AHR	chr7	17384774	+	A	47	37	0	10	0	0.212766	D	SINE	AluSc	-	3UTR	NM_001621-3UTR
MFSD12	chr19	3540527	-	A	46	36	0	10	0	0.217391	D	SINE	AluSc5	-	intron	NM_021731-intron,NM_001042680-intron
CPT1A	chr11	68523337	-	A	42	32	0	10	0	0.238095	D	SINE	AluSq	-	intron,3UTR	NM_001031847-intron,NM_001876-3UTR
XIAP	chrX	123046440	+	A	40	30	0	10	0	0.25	D	SINE	AluJb	-	exon,3UTR	NR_037916-exon,NM_001167-3UTR,NM_001204401-3UTR
NDUFC2-KCTD14$RNU6-83$NDUFC2	chr11	77779709	-	A	35	25	0	10	0	0.285714	D	SINE	AluSc	-	intron$intron$3UTR	NM_001203261-intron,NM_001203260-intron,NM_001203262-intron$NR_046948_2-intron$NM_001204054-3UTR,NM_001204055-3UTR,NM_004549-3UTR
TIMM50	chr19	39981170	+	A	28	18	0	10	0	0.357143	D	SINE	AluJr	-	3UTR	NM_001001563-3UTR
RBBP9	chr20	18469048	-	A	27	17	0	10	0	0.37037	D	SINE	AluJr4	-	3UTR	NM_006606-3UTR
DPY19L4	chr8	95804605	+	A	22	12	0	10	0	0.454545	D	SINE	AluSq2	-	3UTR	NM_181787-3UTR
KIF1C	chr17	4928994	+	A	19	9	0	10	0	0.526316	D	SINE	AluY	-	3UTR	NM_006612-3UTR
DNAJC24	chr11	31452787	+	A	15	5	0	10	0	0.666667	D	SINE	AluSx1	-	3UTR	NM_181706-3UTR
DUSP18	chr22	31058785	-	A	14	4	0	10	0	0.714286	D	SINE	AluJb	-	3UTR	NM_152511-3UTR
SLC20A2	chr8	42389294	-	A	13	3	0	10	0	0.769231	D	SINE	AluSx	-	intron	NM_001257181-intron,NM_006749-intron
H2AFV	chr7	44872827	-	A	88	79	0	9	0	0.102273	D	SINE	AluSx	-	intron	NM_138635-intron
APOBEC3C	chr22	39414772	+	A	74	65	0	9	0	0.121622	D	SINE	AluJb	-	3UTR	NM_014508-3UTR
H2AFV	chr7	44872421	-	A	73	64	0	9	0	0.123288	D	SINE	AluJo	-	intron	NM_138635-intron
MFSD12	chr19	3542080	-	A	72	63	0	9	0	0.125	D	SINE	AluSx1	-	intron	NM_021731-intron,NM_001042680-intron
MFSD12	chr19	3542081	-	A	72	63	0	9	0	0.125	D	SINE	AluSx1	-	intron	NM_021731-intron,NM_001042680-intron
H2AFV	chr7	44872473	-	A	69	60	0	9	0	0.130435	D	SINE	AluJo	-	intron	NM_138635-intron
GINS1	chr20	25428587	+	A	58	49	0	9	0	0.155172	D	SINE	AluJb	-	3UTR	NM_021067-3UTR
SLC26A2	chr5	149363218	+	A	57	48	0	9	0	0.157895	D	SINE	AluJr	-	3UTR	NM_000112-3UTR
APOL6	chr22	36055916	+	A	54	45	0	9	0	0.166667	D	SINE	AluSz	-	3UTR	NM_030641-3UTR
HLA-DOA	chr6	32973631	-	A	53	44	0	9	0	0.169811	D	SINE	AluJr	-	3UTR	NM_002119_4-3UTR
MFSD12	chr19	3540526	-	A	45	36	0	9	0	0.2	D	SINE	AluSc5	-	intron	NM_021731-intron,NM_001042680-intron
PQLC2	chr1	19655630	+	A	45	36	0	9	0	0.2	D	SINE	AluSz	-	3UTR	NM_001040125-3UTR,NM_001040126-3UTR,NM_017765-3UTR
DNAJC24	chr11	31452598	+	A	41	32	0	9	0	0.219512	D	SINE	AluSx1	-	3UTR	NM_181706-3UTR
GNL3L	chrX	54591347	+	A	39	30	0	9	0	0.230769	D	SINE	AluSx1	-	3UTR	NM_001184819-3UTR,NM_019067-3UTR
MGC2752	chr19	59095482	+	A	37	28	0	9	0	0.243243	D	SINE	AluJb	-	exon	NR_026052-exon
LIMD1	chr3	45722287	+	A	34	25	0	9	0	0.264706	D	SINE	AluSz	-	3UTR	NM_014240-3UTR
TMEM192	chr4	165998642	-	A	31	22	0	9	0	0.290323	D	SINE	AluSg	-	3UTR	NM_001100389-3UTR
KIF1C	chr17	4929863	+	A	29	20	0	9	0	0.310345	D	SINE	AluJb	-	3UTR	NM_006612-3UTR
BPNT1	chr1	220231275	-	A	28	19	0	9	0	0.321429	D	SINE	AluY	-	3UTR	NM_006085-3UTR
GINS4	chr8	41400029	+	A	28	19	0	9	0	0.321429	D	SINE	AluY	-	3UTR	NM_032336-3UTR
CHST6	chr16	75508311	-	A	24	15	0	9	0	0.375	D	SINE	AluJb	-	3UTR	NM_021615-3UTR
CENPN	chr16	81064575	+	A	24	15	0	9	0	0.375	D	SINE	AluSg	-	intron,3UTR	NM_001100625-intron,NM_001100624-3UTR,NM_001270473-3UTR,NM_001270474-3UTR
GNL3L	chrX	54588714	+	A	21	12	0	9	0	0.428571	D	SINE	AluSx1	-	3UTR	NM_001184819-3UTR,NM_019067-3UTR
FBXL18	chr7	5517221	-	A	17	8	0	9	0	0.529412	D	SINE	AluSx1	-	3UTR	NM_024963-3UTR
TMPO	chr12	98942824	+	A	16	7	0	9	0	0.5625	D	SINE	AluSc	-	3UTR	NM_001032283-3UTR,NM_001032284-3UTR
TXNDC15	chr5	134236107	+	A	14	5	0	9	0	0.642857	D	SINE	AluSq	-	3UTR	NM_024715-3UTR
PSMB2	chr1	36065708	-	A	13	4	0	9	0	0.692308	D	SINE	AluJr	-	3UTR	NM_001199779-3UTR,NM_001199780-3UTR,NM_002794-3UTR
FHDC1	chr4	153898397	+	A	76	68	0	8	0	0.105263	D	SINE	AluJo	-	3UTR	NM_033393-3UTR
CRCP	chr7	65619237	+	A	71	63	0	8	0	0.112676	D	SINE	AluSz6	-	exon,3UTR	NR_024548-exon,NM_001040647-3UTR,NM_001040648-3UTR,NM_001142414-3UTR,NM_014478-3UTR
MRPS16	chr10	75009844	-	A	71	63	0	8	0	0.112676	D	SINE	AluY	-	3UTR	NM_016065-3UTR
PSMB2	chr1	36068210	-	A	69	61	0	8	0	0.115942	D	SINE	AluSc	-	3UTR	NM_001199779-3UTR,NM_001199780-3UTR,NM_002794-3UTR
OIP5-AS1	chr15	41591451	+	A	63	55	0	8	0	0.126984	D	SINE	AluSx	-	exon	NR_026757-exon
AHR	chr7	17384777	+	A	47	39	0	8	0	0.170213	D	SINE	AluSc	-	3UTR	NM_001621-3UTR
CENPN	chr16	81063432	+	A	46	38	0	8	0	0.173913	D	SINE	AluSz	-	intron,3UTR	NM_001100625-intron,NM_001100624-3UTR,NM_001270473-3UTR,NM_001270474-3UTR
CTSB	chr8	11700231	-	A	45	37	0	8	0	0.177778	D	SINE	AluSq2	-	3UTR	NM_001908-3UTR,NM_147780-3UTR,NM_147781-3UTR,NM_147782-3UTR,NM_147783-3UTR
WIPI1	chr17	66420932	-	A	45	37	0	8	0	0.177778	D	SINE	AluSz	-	intron	NM_017983-intron
LOC100505876	chr2	37429526	+	A	44	36	0	8	0	0.181818	D	SINE	AluSz	-	exon	NR_037879-exon,NR_037880-exon
H2AFV	chr7	44872996	-	A	41	33	0	8	0	0.195122	D	SINE	AluY	-	intron	NM_138635-intron
LIMD1	chr3	45722043	+	A	38	30	0	8	0	0.210526	D	SINE	AluJb	-	3UTR	NM_014240-3UTR
GINS4	chr8	41399653	+	A	36	28	0	8	0	0.222222	D	SINE	AluSx3	-	3UTR	NM_032336-3UTR
ICMT	chr1	6282400	-	A	36	28	0	8	0	0.222222	D	SINE	AluSz	-	3UTR	NM_012405-3UTR
ZBTB24	chr6	109785946	-	A	35	27	0	8	0	0.228571	D	SINE	AluJr	-	3UTR	NM_014797-3UTR
PHACTR4	chr1	28826085	+	A	34	26	0	8	0	0.235294	D	SINE	AluJb	-	3UTR	NM_001048183-3UTR,NM_023923-3UTR
GINS4	chr8	41401488	+	A	32	24	0	8	0	0.25	D	SINE	AluSq	-	3UTR	NM_032336-3UTR
ZYG11B	chr1	53291420	+	A	29	21	0	8	0	0.275862	D	SINE	AluJr	-	3UTR	NM_024646-3UTR
XIAP	chrX	123046689	+	A	29	21	0	8	0	0.275862	D	SINE	AluSz	-	exon,3UTR	NR_037916-exon,NM_001167-3UTR,NM_001204401-3UTR
CYCS	chr7	25160735	-	A	23	15	0	8	0	0.347826	D	SINE	AluSp	-	3UTR	NM_018947-3UTR
PARD6G	chr18	77916478	-	A	23	15	0	8	0	0.347826	D	SINE	AluSx	-	3UTR	NM_032510-3UTR
UGGT1	chr2	128951107	+	A	23	15	0	8	0	0.347826	D	SINE	AluSx1	-	exon,3UTR	NR_027671-exon,NM_020120-3UTR
XIAP	chrX	123042979	+	A	21	13	0	8	0	0.380952	D	SINE	AluSz	-	exon,3UTR	NR_037916-exon,NM_001167-3UTR,NM_001204401-3UTR
RPL30	chr8	99056338	-	A	19	10	0	8	1	0.421053	D	SINE	AluSq2	-	intron	NM_000989-intron
PDDC1	chr11	769057	-	A	18	10	0	8	0	0.444444	D	SINE	AluSz	-	3UTR	NM_182612-3UTR
MRI1	chr19	13883892	+	A	17	9	0	8	0	0.470588	D	SINE	AluSz	-	3UTR	NM_001031727-3UTR,NM_032285-3UTR
MATR3	chr5	138620225	+	A	14	6	0	8	0	0.571429	D	SINE	AluSz6	-	intron	NM_001194954-intron,NM_199189-intron,NR_036535-intron
LSG1	chr3	194370167	-	A	13	5	0	8	0	0.615385	D	SINE	AluSx	-	intron	NM_018385-intron
ARSD	chrX	2824916	-	A	13	5	0	8	0	0.615385	D	SINE	AluSz	-	3UTR	NM_001669-3UTR
ARSD	chrX	2824434	-	A	12	4	0	8	0	0.666667	D	SINE	AluJb	-	3UTR	NM_001669-3UTR
ZNF587	chr19	58372069	+	A	12	4	0	8	0	0.666667	D	SINE	AluJr	-	3UTR	NM_001204817-3UTR,NM_032828-3UTR
KIAA1143	chr3	44791398	-	A	10	2	0	8	0	0.8	D	SINE	AluJr	-	3UTR	NM_020696-3UTR
RPS20	chr8	56980985	-	A	10	2	0	8	0	0.8	D	SINE	AluSz6	-	3UTR	NM_001146227-3UTR
DHFR	chr5	79923990	-	A	73	65	1	7	0	0.0958904	D	SINE	AluSq2	-	3UTR	NM_000791-3UTR
FAM20B	chr1	179044100	+	A	61	54	0	7	0	0.114754	D	SINE	AluSx	-	3UTR	NM_014864-3UTR
TXNDC15	chr5	134236286	+	A	60	53	0	7	0	0.116667	D	SINE	AluSq	-	3UTR	NM_024715-3UTR
AHR	chr7	17384527	+	A	60	53	0	7	0	0.116667	D	SINE	AluSx	-	3UTR	NM_001621-3UTR
MFSD12	chr19	3541592	-	A	58	50	1	7	0	0.12069	D	SINE	AluSx1	-	intron	NM_021731-intron,NM_001042680-intron
MAVS	chr20	3850495	+	A	56	49	0	7	0	0.125	D	SINE	AluSx1	-	exon,3UTR	NR_037921-exon,NM_001206491-3UTR,NM_020746-3UTR
MAVS	chr20	3852829	+	A	55	48	0	7	0	0.127273	D	SINE	AluJr4	-	exon,3UTR	NR_037921-exon,NM_001206491-3UTR,NM_020746-3UTR
FOXRED2	chr22	36884489	-	A	55	48	0	7	0	0.127273	D	SINE	AluSx	-	3UTR	NM_001102371-3UTR,NM_024955-3UTR
SNHG4$MATR3	chr5	138618619	+	A	55	48	0	7	0	0.127273	D	SINE	AluSx	-	exon$intron	NR_036536-exon$NM_001194954-intron,NM_199189-intron,NR_036535-intron
WDR4	chr21	44263964	-	A	50	43	0	7	0	0.14	D	SINE	AluSx3	-	intron	NM_033661-intron
MAVS	chr20	3855844	+	A	49	42	0	7	0	0.142857	D	SINE	AluJr	-	exon,3UTR	NR_037921-exon,NM_001206491-3UTR,NM_020746-3UTR
MRPS16	chr10	75009585	-	A	47	40	0	7	0	0.148936	D	SINE	AluY	-	3UTR	NM_016065-3UTR
UGGT1	chr2	128952024	+	A	45	38	0	7	0	0.155556	D	SINE	AluSx1	-	exon,3UTR	NR_027671-exon,NM_020120-3UTR
PEX26	chr22	18572650	+	A	45	38	0	7	0	0.155556	D	SINE	AluY	-	3UTR	NM_001127649-3UTR,NM_001199319-3UTR,NM_017929-3UTR
MRI1	chr19	13884727	+	A	42	35	0	7	0	0.166667	D	SINE	AluSx1	-	3UTR	NM_001031727-3UTR,NM_032285-3UTR
PTPN14	chr1	214524485	-	A	39	32	0	7	0	0.179487	D	SINE	AluSg	-	3UTR	NM_005401-3UTR
BPNT1	chr1	220231370	-	A	39	32	0	7	0	0.179487	D	SINE	AluY	-	3UTR	NM_006085-3UTR
EXOSC2	chr9	133579797	+	A	38	31	0	7	0	0.184211	D	SINE	AluSx3	-	3UTR	NM_014285-3UTR
CENPN	chr16	81063346	+	A	38	31	0	7	0	0.184211	D	SINE	AluSz	-	intron,3UTR	NM_001100625-intron,NM_001100624-3UTR,NM_001270473-3UTR,NM_001270474-3UTR
GJC1	chr17	42877256	-	A	37	30	0	7	0	0.189189	D	SINE	AluJo	-	3UTR	NM_001080383-3UTR,NM_005497-3UTR
LYRM2	chr6	90344605	-	A	37	30	0	7	0	0.189189	D	SINE	AluSz6	-	3UTR,exon	NM_020466-3UTR,NR_028493-exon,NR_028494-exon,NR_028495-exon
PRKCSH	chr19	11560763	+	A	36	29	0	7	0	0.194444	D	SINE	AluSc8	-	intron	NM_001001329-intron,NM_002743-intron
GJC1	chr17	42877116	-	A	35	28	0	7	0	0.2	D	SINE	AluJo	-	3UTR	NM_001080383-3UTR,NM_005497-3UTR
ZBTB24	chr6	109785909	-	A	35	28	0	7	0	0.2	D	SINE	AluJr	-	3UTR	NM_014797-3UTR
CWF19L1	chr10	101992783	-	A	33	26	0	7	0	0.212121	D	SINE	AluJo	-	3UTR	NM_018294-3UTR
VPS41	chr7	38764259	-	A	31	24	0	7	0	0.225806	D	SINE	AluSp	-	3UTR	NM_014396-3UTR,NM_080631-3UTR
XIAP	chrX	123047165	+	A	30	23	0	7	0	0.233333	D	SINE	AluSx	-	exon,3UTR	NR_037916-exon,NM_001167-3UTR,NM_001204401-3UTR
GJC1	chr17	42876711	-	A	30	23	0	7	0	0.233333	D	SINE	AluSz	-	3UTR	NM_001080383-3UTR,NM_005497-3UTR
CWF19L1	chr10	101992810	-	A	29	22	0	7	0	0.241379	D	SINE	AluJo	-	3UTR	NM_018294-3UTR
RPL27A	chr11	8708825	+	A	28	21	0	7	0	0.25	D	SINE	AluSp	-	3UTR	NM_000990-3UTR
GNL3L	chrX	54589962	+	A	27	20	0	7	0	0.259259	D	SINE	AluJb	-	3UTR	NM_001184819-3UTR,NM_019067-3UTR
HTATSF1P2	chr6	3022458	-	A	27	20	0	7	0	0.259259	D	SINE	AluJr	-	exon	NR_033884-exon
MFSD12	chr19	3540621	-	A	27	20	0	7	0	0.259259	D	SINE	AluSx	-	intron	NM_021731-intron,NM_001042680-intron
CTSB	chr8	11701305	-	A	27	20	0	7	0	0.259259	D	SINE	AluSx1	-	3UTR	NM_001908-3UTR,NM_147780-3UTR,NM_147781-3UTR,NM_147782-3UTR,NM_147783-3UTR
PRR11	chr17	57280650	+	A	26	19	0	7	0	0.269231	D	SINE	AluSx	-	3UTR	NM_018304-3UTR
METTL16	chr17	2321612	-	A	22	15	0	7	0	0.318182	D	SINE	AluSq	-	3UTR	NM_024086-3UTR
HNRNPA1L2	chr13	53204549	+	A	21	14	0	7	0	0.333333	D	SINE	AluSz	-	intron	NM_001011725-intron,NM_001011724-intron
KIAA1143	chr3	44790781	-	A	21	14	0	7	0	0.333333	D	SINE	AluY	-	3UTR	NM_020696-3UTR
CENPN	chr16	81064163	+	A	20	13	0	7	0	0.35	D	SINE	AluSx1	-	intron,3UTR	NM_001100625-intron,NM_001100624-3UTR,NM_001270473-3UTR,NM_001270474-3UTR
COX18	chr4	73922978	-	A	20	13	0	7	0	0.35	D	SINE	AluSz	-	3UTR	NM_173827-3UTR
GRSF1	chr4	71683841	-	A	20	13	0	7	0	0.35	D	SINE	AluSz	-	3UTR	NM_001098477-3UTR,NM_002092-3UTR
OAS3	chr12	113380841	+	A	19	12	0	7	0	0.368421	D	SINE	AluJb	-	intron	NM_006187-intron
STK4	chr20	43707776	+	A	19	12	0	7	0	0.368421	D	SINE	AluJb	-	3UTR	NM_006282-3UTR
SPRYD7	chr13	50487941	-	A	17	10	0	7	0	0.411765	D	SINE	AluY	-	3UTR,exon	NM_001127482-3UTR,NM_020456-3UTR,NR_023351-exon
MFSD12	chr19	3540407	-	A	16	9	0	7	0	0.4375	D	SINE	AluSc5	-	intron	NM_021731-intron,NM_001042680-intron
DFFA	chr1	10520751	-	A	16	9	0	7	0	0.4375	D	SINE	AluSc8	-	3UTR	NM_004401-3UTR,NM_213566-3UTR
DNAJC24	chr11	31452788	+	A	15	8	0	7	0	0.466667	D	SINE	AluSx1	-	3UTR	NM_181706-3UTR
HOOK3	chr8	42877019	+	A	15	8	0	7	0	0.466667	D	SINE	AluY	-	3UTR	NM_032410-3UTR
SLC20A2	chr8	42389275	-	A	14	7	0	7	0	0.5	D	SINE	AluSx	-	intron	NM_001257181-intron,NM_006749-intron
IFNAR2	chr21	34636384	+	A	14	7	0	7	0	0.5	D	SINE	AluSx1	-	3UTR	NM_207585-3UTR
HOOK3	chr8	42877086	+	A	14	7	0	7	0	0.5	D	SINE	AluY	-	3UTR	NM_032410-3UTR
MAVS	chr20	3849777	+	A	13	6	0	7	0	0.538462	D	SINE	AluJb	-	exon,3UTR	NR_037921-exon,NM_001206491-3UTR,NM_020746-3UTR
CHST6	chr16	75510215	-	A	13	6	0	7	0	0.538462	D	SINE	AluSz	-	3UTR	NM_021615-3UTR
PHACTR4	chr1	28825760	+	A	12	5	0	7	0	0.583333	D	SINE	AluSp	-	3UTR	NM_001048183-3UTR,NM_023923-3UTR
DTWD2	chr5	118174735	-	A	11	4	0	7	0	0.636364	D	SINE	AluY	-	3UTR	NM_173666-3UTR
PHAX	chr5	125961534	+	A	59	53	0	6	0	0.101695	D	SINE	AluSz6	-	3UTR	NM_032177-3UTR
RINL	chr19	39358804	-	A	56	50	0	6	0	0.107143	D	SINE	AluSp	-	3UTR	NM_001195833-3UTR,NM_198445-3UTR
GGA2	chr16	23477179	-	A	56	50	0	6	0	0.107143	D	SINE	AluSx	-	3UTR	NM_015044-3UTR
OPA3	chr19	46052975	-	A	56	50	0	6	0	0.107143	D	SINE	AluSz6	-	intron,3UTR	NM_001017989-intron,NM_025136-3UTR
MAVS	chr20	3851654	+	A	55	49	0	6	0	0.109091	D	SINE	AluSx1	-	exon,3UTR	NR_037921-exon,NM_001206491-3UTR,NM_020746-3UTR
VPS41	chr7	38764459	-	A	49	43	0	6	0	0.122449	D	SINE	AluSp	-	3UTR	NM_014396-3UTR,NM_080631-3UTR
AHR	chr7	17384779	+	A	47	41	0	6	0	0.12766	D	SINE	AluSc	-	3UTR	NM_001621-3UTR
SPRYD7	chr13	50487313	-	A	47	41	0	6	0	0.12766	D	SINE	AluSx1	-	3UTR,exon	NM_001127482-3UTR,NM_020456-3UTR,NR_023351-exon
PHAX	chr5	125961047	+	A	47	41	0	6	0	0.12766	D	SINE	AluSz	-	3UTR	NM_032177-3UTR
RBBP9	chr20	18468472	-	A	47	41	0	6	0	0.12766	D	SINE	AluSz6	-	3UTR	NM_006606-3UTR
RBBP9	chr20	18468474	-	A	47	41	0	6	0	0.12766	D	SINE	AluSz6	-	3UTR	NM_006606-3UTR
WDR4	chr21	44266026	-	A	46	40	0	6	0	0.130435	D	SINE	AluJr	-	intron	NM_033661-intron
PEX26	chr22	18571343	+	A	46	40	0	6	0	0.130435	D	SINE	AluSz	-	3UTR	NM_001127649-3UTR,NM_001199319-3UTR,NM_017929-3UTR
CYCS	chr7	25161040	-	A	42	36	0	6	0	0.142857	D	SINE	AluSq4	-	3UTR	NM_018947-3UTR
MFSD12	chr19	3540216	-	A	41	35	0	6	0	0.146341	D	SINE	AluSc8	-	intron	NM_021731-intron,NM_001042680-intron
PEX26	chr22	18572730	+	A	41	35	0	6	0	0.146341	D	SINE	AluY	-	3UTR	NM_001127649-3UTR,NM_001199319-3UTR,NM_017929-3UTR
ICMT	chr1	6283260	-	A	40	34	0	6	0	0.15	D	SINE	AluSx3	-	3UTR	NM_012405-3UTR
GJC1	chr17	42877204	-	A	38	32	0	6	0	0.157895	D	SINE	AluJo	-	3UTR	NM_001080383-3UTR,NM_005497-3UTR
PHAX	chr5	125961166	+	A	38	32	0	6	0	0.157895	D	SINE	AluSz	-	3UTR	NM_032177-3UTR
GJC1	chr17	42876394	-	A	36	30	0	6	0	0.166667	D	SINE	AluSz6	-	3UTR	NM_001080383-3UTR,NM_005497-3UTR
ZYG11B	chr1	53291435	+	A	32	26	0	6	0	0.1875	D	SINE	AluJr	-	3UTR	NM_024646-3UTR
RBBP9	chr20	18468361	-	A	32	26	0	6	0	0.1875	D	SINE	AluSz6	-	3UTR	NM_006606-3UTR
RNF125	chr18	29652057	+	A	31	25	0	6	0	0.193548	D	SINE	AluJb	-	3UTR	NM_017831-3UTR
FAM20B	chr1	179042697	+	A	30	24	0	6	0	0.2	D	SINE	AluSx1	-	3UTR	NM_014864-3UTR
STK4	chr20	43707842	+	A	29	23	0	6	0	0.206897	D	SINE	AluJb	-	3UTR	NM_006282-3UTR
UGGT1	chr2	128950498	+	A	28	22	0	6	0	0.214286	D	SINE	AluSc	-	exon,3UTR	NR_027671-exon,NM_020120-3UTR
CTSB	chr8	11701283	-	A	28	22	0	6	0	0.214286	D	SINE	AluSx1	-	3UTR	NM_001908-3UTR,NM_147780-3UTR,NM_147781-3UTR,NM_147782-3UTR,NM_147783-3UTR
CWF19L1	chr10	101992793	-	A	27	21	0	6	0	0.222222	D	SINE	AluJo	-	3UTR	NM_018294-3UTR
GTF2H3	chr12	124146095	+	A	27	21	0	6	0	0.222222	D	SINE	AluSg	-	3UTR	NM_001271866-3UTR,NM_001271867-3UTR,NM_001271868-3UTR,NM_001516-3UTR
VHL	chr3	10192608	+	A	27	20	0	6	1	0.222222	D	SINE	AluSx	-	3UTR	NM_000551-3UTR,NM_198156-3UTR
WDR4	chr21	44263870	-	A	27	21	0	6	0	0.222222	D	SINE	AluSx3	-	intron	NM_033661-intron
KIF1C	chr17	4929816	+	A	25	19	0	6	0	0.24	D	SINE	AluJb	-	3UTR	NM_006612-3UTR
CENPN	chr16	81064574	+	A	24	18	0	6	0	0.25	D	SINE	AluSg	-	intron,3UTR	NM_001100625-intron,NM_001100624-3UTR,NM_001270473-3UTR,NM_001270474-3UTR
NOM1	chr7	156764180	+	A	23	17	0	6	0	0.26087	D	SINE	AluJr	-	3UTR	NM_138400-3UTR
CENPN	chr16	81064234	+	A	23	17	0	6	0	0.26087	D	SINE	AluSx1	-	intron,3UTR	NM_001100625-intron,NM_001100624-3UTR,NM_001270473-3UTR,NM_001270474-3UTR
PGPEP1	chr19	18475345	+	A	23	17	0	6	0	0.26087	D	SINE	AluSx1	-	3UTR	NM_017712-3UTR
MAVS	chr20	3848158	+	A	22	16	0	6	0	0.272727	D	SINE	AluJr	-	exon,3UTR	NR_037921-exon,NM_001206491-3UTR,NM_020746-3UTR
KIF1C	chr17	4929783	+	A	21	15	0	6	0	0.285714	D	SINE	AluJb	-	3UTR	NM_006612-3UTR
PVR	chr19	45167748	+	A	21	15	0	6	0	0.285714	D	SINE	AluJo	-	3UTR	NM_001135768-3UTR,NM_001135769-3UTR,NM_006505-3UTR
FOXRED2	chr22	36884727	-	A	21	15	0	6	0	0.285714	D	SINE	AluSp	-	3UTR	NM_001102371-3UTR,NM_024955-3UTR
TMPO	chr12	98943096	+	A	21	15	0	6	0	0.285714	D	SINE	AluSz	-	3UTR	NM_001032283-3UTR,NM_001032284-3UTR
TIMM50	chr19	39981091	+	A	20	14	0	6	0	0.3	D	SINE	AluJr	-	3UTR	NM_001001563-3UTR
CYCS	chr7	25159977	-	A	20	14	0	6	0	0.3	D	SINE	AluSx1	-	3UTR	NM_018947-3UTR
GATS	chr7	99810355	-	A	20	14	0	6	0	0.3	D	SINE	AluSz6	-	intron	NR_028040-intron,NM_178831-intron,NR_028038-intron,NR_028039-intron
CHST6	chr16	75508373	-	A	19	13	0	6	0	0.315789	D	SINE	AluJb	-	3UTR	NM_021615-3UTR
UGGT1	chr2	128951720	+	A	19	13	0	6	0	0.315789	D	SINE	AluSx	-	exon,3UTR	NR_027671-exon,NM_020120-3UTR
HP1BP3	chr1	21101377	-	A	18	12	0	6	0	0.333333	D	SINE	AluSc	-	intron	NM_016287-intron
MFSD12	chr19	3540384	-	A	17	11	0	6	0	0.352941	D	SINE	AluSc5	-	intron	NM_021731-intron,NM_001042680-intron
DCAF16	chr4	17804847	-	A	17	11	0	6	0	0.352941	D	SINE	AluSx	-	3UTR	NM_017741-3UTR
SERBP1	chr1	67874689	-	A	17	11	0	6	0	0.352941	D	SINE	AluSz6	-	3UTR	NM_001018067-3UTR,NM_001018068-3UTR,NM_001018069-3UTR,NM_015640-3UTR
NMNAT1	chr1	10042988	+	A	16	10	0	6	0	0.375	D	SINE	AluSc	-	3UTR	NM_022787-3UTR
USP1	chr1	62915325	+	A	15	9	0	6	0	0.4	D	SINE	AluJb	-	intron	NM_001017415-intron,NM_001017416-intron,NM_003368-intron
SLC35E2	chr1	1660887	-	A	15	9	0	6	0	0.4	D	SINE	AluSg	-	intron,3UTR	NM_001199787-intron,NM_182838-3UTR
DPY19L4	chr8	95804490	+	A	15	9	0	6	0	0.4	D	SINE	AluSq2	-	3UTR	NM_181787-3UTR
DCAF16	chr4	17803019	-	A	15	9	0	6	0	0.4	D	SINE	AluSz	-	3UTR	NM_017741-3UTR
TRMT2B	chrX	100265393	-	A	15	9	0	6	0	0.4	D	SINE	AluSz	-	3UTR	NM_001167970-3UTR,NM_001167971-3UTR,NM_001167972-3UTR,NM_024917-3UTR
DFFA	chr1	10521200	-	A	15	9	0	6	0	0.4	D	SINE	AluY	-	3UTR	NM_004401-3UTR,NM_213566-3UTR
SNX5	chr20	17942985	-	A	14	8	0	6	0	0.428571	D	SINE	AluSg	-	intron	NM_014426-intron,NM_152227-intron
LYRM7	chr5	130538137	+	A	14	8	0	6	0	0.428571	D	SINE	AluSp	-	3UTR	NM_181705-3UTR
MRI1	chr19	13883388	+	A	14	8	0	6	0	0.428571	D	SINE	AluY	-	3UTR	NM_001031727-3UTR,NM_032285-3UTR
SIN3B	chr19	16966739	+	A	13	7	0	6	0	0.461538	D	SINE	AluJb	-	intron	NM_015260-intron
SKA1	chr18	47919605	+	A	12	6	0	6	0	0.5	D	SINE	AluSc8	-	3UTR	NM_001039535-3UTR,NM_145060-3UTR
SPRYD7	chr13	50487480	-	A	12	6	0	6	0	0.5	D	SINE	AluSx1	-	3UTR,exon	NM_001127482-3UTR,NM_020456-3UTR,NR_023351-exon
SIN3B	chr19	16967635	+	A	12	6	0	6	0	0.5	D	SINE	AluSz6	-	intron	NM_015260-intron
METTL6	chr3	15452554	-	A	11	5	0	6	0	0.545455	D	SINE	AluSx1	-	3UTR	NM_152396-3UTR
ACOX1	chr17	73940187	-	A	10	4	0	6	0	0.6	D	SINE	AluJb	-	3UTR	NM_001185039-3UTR,NM_004035-3UTR,NM_007292-3UTR
PDDC1	chr11	768386	-	A	10	4	0	6	0	0.6	D	SINE	AluSc	-	3UTR	NM_182612-3UTR
ZNF431	chr19	21368341	+	A	10	4	0	6	0	0.6	D	SINE	AluSq4	-	3UTR	NM_133473-3UTR
APOL6	chr22	36057284	+	A	10	4	0	6	0	0.6	D	SINE	AluSx1	-	3UTR	NM_030641-3UTR
CEP104	chr1	3730400	-	A	10	4	0	6	0	0.6	D	SINE	AluSx3	-	3UTR	NM_014704-3UTR
FHDC1	chr4	153898316	+	A	50	45	0	5	0	0.1	D	SINE	AluJo	-	3UTR	NM_033393-3UTR
APOL6	chr22	36055987	+	A	50	45	0	5	0	0.1	D	SINE	AluSz	-	3UTR	NM_030641-3UTR
LYST	chr1	235990256	-	A	48	43	0	5	0	0.104167	D	SINE	AluJb	-	intron	NM_000081-intron
TXNDC15	chr5	134236281	+	A	48	43	0	5	0	0.104167	D	SINE	AluSq	-	3UTR	NM_024715-3UTR
CCDC90A	chr6	13788294	-	A	47	42	0	5	0	0.106383	D	SINE	AluSx	-	3UTR	NM_001031713-3UTR
ORAI2	chr7	102091486	+	A	45	40	0	5	0	0.111111	D	SINE	AluSx	-	3UTR	NM_001126340-3UTR,NM_001271818-3UTR,NM_001271819-3UTR,NM_032831-3UTR
METTL2B	chr7	128142841	+	A	44	39	0	5	0	0.113636	D	SINE	AluSx1	-	3UTR	NM_018396-3UTR
PHAX	chr5	125961079	+	A	44	39	0	5	0	0.113636	D	SINE	AluSz	-	3UTR	NM_032177-3UTR
CXorf56	chrX	118673328	-	A	43	38	0	5	0	0.116279	D	SINE	AluSz	-	3UTR	NM_001170569-3UTR,NM_001170570-3UTR,NM_022101-3UTR
CCRN4L	chr4	139966801	+	A	43	38	0	5	0	0.116279	D	SINE	AluY	-	3UTR	NM_012118-3UTR
PHACTR4	chr1	28826128	+	A	41	36	0	5	0	0.121951	D	SINE	AluJb	-	3UTR	NM_001048183-3UTR,NM_023923-3UTR
WDR4	chr21	44266142	-	A	41	36	0	5	0	0.121951	D	SINE	AluJr	-	intron	NM_033661-intron
ICMT	chr1	6283264	-	A	41	36	0	5	0	0.121951	D	SINE	AluSx3	-	3UTR	NM_012405-3UTR
LYRM2	chr6	90344706	-	A	39	34	0	5	0	0.128205	D	SINE	AluSz6	-	3UTR,exon	NM_020466-3UTR,NR_028493-exon,NR_028494-exon,NR_028495-exon
GINS4	chr8	41399648	+	A	36	31	0	5	0	0.138889	D	SINE	AluSx3	-	3UTR	NM_032336-3UTR
GSR	chr8	30536603	-	A	35	30	0	5	0	0.142857	D	SINE	AluSp	-	3UTR	NM_000637-3UTR,NM_001195102-3UTR,NM_001195103-3UTR,NM_001195104-3UTR
BPNT1	chr1	220231963	-	A	35	30	0	5	0	0.142857	D	SINE	AluSz	-	3UTR	NM_006085-3UTR
HTATSF1P2	chr6	3021465	-	A	33	28	0	5	0	0.151515	D	SINE	AluJr4	-	exon	NR_033884-exon
CENPN	chr16	81064534	+	A	33	28	0	5	0	0.151515	D	SINE	AluSg	-	intron,3UTR	NM_001100625-intron,NM_001100624-3UTR,NM_001270473-3UTR,NM_001270474-3UTR
XIAP	chrX	123047173	+	A	31	26	0	5	0	0.16129	D	SINE	AluSx	-	exon,3UTR	NR_037916-exon,NM_001167-3UTR,NM_001204401-3UTR
ZYG11B	chr1	53291425	+	A	30	25	0	5	0	0.166667	D	SINE	AluJr	-	3UTR	NM_024646-3UTR
PRKCSH	chr19	11560716	+	A	30	25	0	5	0	0.166667	D	SINE	AluSc8	-	intron	NM_001001329-intron,NM_002743-intron
MRI1	chr19	13883927	+	A	30	25	0	5	0	0.166667	D	SINE	AluSz	-	3UTR	NM_001031727-3UTR,NM_032285-3UTR
LIMD1	chr3	45721990	+	A	29	24	0	5	0	0.172414	D	SINE	AluJb	-	3UTR	NM_014240-3UTR
TIMM50	chr19	39981168	+	A	29	24	0	5	0	0.172414	D	SINE	AluJr	-	3UTR	NM_001001563-3UTR
FBXL18	chr7	5517083	-	A	28	23	0	5	0	0.178571	D	SINE	AluSx1	-	3UTR	NM_024963-3UTR
RBBP9	chr20	18468339	-	A	28	23	0	5	0	0.178571	D	SINE	AluSz6	-	3UTR	NM_006606-3UTR
GINS4	chr8	41401469	+	A	27	22	0	5	0	0.185185	D	SINE	AluSq	-	3UTR	NM_032336-3UTR
C15orf40	chr15	83674110	-	A	27	22	0	5	0	0.185185	D	SINE	AluSq2	-	intron,3UTR	NM_001160116-intron,NM_001160115-intron,NM_144597-3UTR,NM_001160114-intron,NR_027650-intron
ABCB5	chr7	20699497	+	A	27	22	0	5	0	0.185185	D	SINE	AluSx	-	intron,3UTR	NM_001163993-intron,NM_001163941-intron,NM_178559-intron,NM_001163942-3UTR
SLC35E1	chr19	16661297	-	A	27	22	0	5	0	0.185185	D	SINE	AluSz	-	3UTR	NM_024881-3UTR
SLC25A15	chr13	41384561	+	A	26	21	0	5	0	0.192308	D	SINE	AluSz	-	3UTR	NM_014252-3UTR
ZYG11B	chr1	53289547	+	A	26	21	0	5	0	0.192308	D	SINE	AluSz	-	3UTR	NM_024646-3UTR
GINS4	chr8	41400059	+	A	26	21	0	5	0	0.192308	D	SINE	AluY	-	3UTR	NM_032336-3UTR
APOL6	chr22	36057248	+	A	24	19	0	5	0	0.208333	D	SINE	AluSx1	-	3UTR	NM_030641-3UTR
OPA3	chr19	46053340	-	A	24	19	0	5	0	0.208333	D	SINE	AluSx1	-	intron,3UTR	NM_001017989-intron,NM_025136-3UTR
DFFA	chr1	10522040	-	A	24	19	0	5	0	0.208333	D	SINE	AluY	-	3UTR,intron	NM_213566-3UTR,NM_004401-intron
CCRN4L	chr4	139966877	+	A	23	18	0	5	0	0.217391	D	SINE	AluY	-	3UTR	NM_012118-3UTR
NMRAL1	chr16	4512262	-	A	22	17	0	5	0	0.227273	D	SINE	AluSq	-	intron	NM_020677-intron
SPAG9	chr17	49041732	-	A	22	17	0	5	0	0.227273	D	SINE	AluSx	-	3UTR	NM_001130527-3UTR,NM_001130528-3UTR,NM_001251971-3UTR,NM_003971-3UTR
APOL6	chr22	36057251	+	A	22	17	0	5	0	0.227273	D	SINE	AluSx1	-	3UTR	NM_030641-3UTR
CTSB	chr8	11701323	-	A	22	17	0	5	0	0.227273	D	SINE	AluSx1	-	3UTR	NM_001908-3UTR,NM_147780-3UTR,NM_147781-3UTR,NM_147782-3UTR,NM_147783-3UTR
GNL3L	chrX	54591247	+	A	22	17	0	5	0	0.227273	D	SINE	AluSx1	-	3UTR	NM_001184819-3UTR,NM_019067-3UTR
ZNF587	chr19	58373416	+	A	22	17	0	5	0	0.227273	D	SINE	AluSz	-	3UTR	NM_001204817-3UTR,NM_032828-3UTR
MAVS	chr20	3850391	+	A	21	15	0	5	1	0.238095	D	SINE	AluSx1	-	exon,3UTR	NR_037921-exon,NM_001206491-3UTR,NM_020746-3UTR
UGGT1	chr2	128951095	+	A	21	16	0	5	0	0.238095	D	SINE	AluSx1	-	exon,3UTR	NR_027671-exon,NM_020120-3UTR
ZYG11B	chr1	53289686	+	A	19	14	0	5	0	0.263158	D	SINE	AluSz	-	3UTR	NM_024646-3UTR
NOM1	chr7	156762827	+	A	19	14	0	5	0	0.263158	D	SINE	AluSz6	-	3UTR	NM_138400-3UTR
NMRAL1	chr16	4512357	-	A	18	13	0	5	0	0.277778	D	SINE	AluSq	-	intron	NM_020677-intron
ATM	chr11	108236477	+	A	18	13	0	5	0	0.277778	D	SINE	AluSq2	-	3UTR	NM_000051-3UTR
DNAJC24	chr11	31453268	+	A	18	13	0	5	0	0.277778	D	SINE	AluSx	-	3UTR	NM_181706-3UTR
HP1BP3	chr1	21101368	-	A	17	12	0	5	0	0.294118	D	SINE	AluSc	-	intron	NM_016287-intron
MREG	chr2	216808308	-	A	17	12	0	5	0	0.294118	D	SINE	AluSc8	-	3UTR	NM_018000-3UTR
IFNAR1	chr21	34730108	+	A	17	12	0	5	0	0.294118	D	SINE	AluSg7	-	3UTR	NM_000629-3UTR
ZFYVE20	chr3	15113893	-	A	17	12	0	5	0	0.294118	D	SINE	AluSz6	-	3UTR	NM_022340-3UTR
MRI1	chr19	13884259	+	A	16	11	0	5	0	0.3125	D	SINE	AluJr	-	3UTR	NM_001031727-3UTR,NM_032285-3UTR
RPL28	chr19	55900653	+	A	16	11	0	5	0	0.3125	D	SINE	AluJr	-	intron,3UTR	NM_001136135-intron,NM_001136134-3UTR,NM_000991-3UTR
ZNF440	chr19	11945146	+	A	16	11	0	5	0	0.3125	D	SINE	AluSx3	-	3UTR	NM_152357-3UTR
MRI1	chr19	13884199	+	A	15	10	0	5	0	0.333333	D	SINE	AluJr	-	3UTR	NM_001031727-3UTR,NM_032285-3UTR
PSMB2	chr1	36065725	-	A	15	10	0	5	0	0.333333	D	SINE	AluJr	-	3UTR	NM_001199779-3UTR,NM_001199780-3UTR,NM_002794-3UTR
HP1BP3	chr1	21081958	-	A	14	9	0	5	0	0.357143	D	SINE	AluJb	-	intron	NM_016287-intron
HOOK3	chr8	42876718	+	A	14	9	0	5	0	0.357143	D	SINE	AluSg	-	3UTR	NM_032410-3UTR
TRMT2B	chrX	100264668	-	A	14	9	0	5	0	0.357143	D	SINE	AluSx1	-	3UTR	NM_001167970-3UTR,NM_001167971-3UTR,NM_001167972-3UTR,NM_024917-3UTR
IPP	chr1	46163591	-	A	14	9	0	5	0	0.357143	D	SINE	AluSx3	-	intron	NM_001145349-intron
GGA2	chr16	23475282	-	A	13	8	0	5	0	0.384615	D	SINE	AluJo	-	3UTR	NM_015044-3UTR
MREG	chr2	216808320	-	A	13	8	0	5	0	0.384615	D	SINE	AluSc8	-	3UTR	NM_018000-3UTR
RPL30	chr8	99056286	-	A	13	8	0	5	0	0.384615	D	SINE	AluSq2	-	intron	NM_000989-intron
GRSF1	chr4	71681998	-	A	13	8	0	5	0	0.384615	D	SINE	AluSx	-	3UTR	NM_001098477-3UTR,NM_002092-3UTR
XRCC2	chr7	152343700	-	A	13	8	0	5	0	0.384615	D	SINE	AluSx3	-	3UTR	NM_005431-3UTR
EMC1	chr1	19543465	-	A	12	7	0	5	0	0.416667	D	SINE	AluJo	-	3UTR	NM_001271427-3UTR,NM_001271428-3UTR,NM_001271429-3UTR,NM_015047-3UTR
WIPI1	chr17	66421447	-	A	12	7	0	5	0	0.416667	D	SINE	AluJo	-	intron	NM_017983-intron
CHST6	chr16	75507991	-	A	12	7	0	5	0	0.416667	D	SINE	AluSx	-	3UTR	NM_021615-3UTR
DNAJC24	chr11	31453219	+	A	12	7	0	5	0	0.416667	D	SINE	AluSx	-	3UTR	NM_181706-3UTR
RPL30	chr8	99055914	-	A	12	7	0	5	0	0.416667	D	SINE	AluSz	-	intron	NM_000989-intron
CPT1A	chr11	68523002	-	A	12	7	0	5	0	0.416667	D	SINE	AluY	-	intron,3UTR	NM_001031847-intron,NM_001876-3UTR
GRSF1	chr4	71683041	-	A	11	6	0	5	0	0.454545	D	SINE	AluJb	-	3UTR	NM_001098477-3UTR,NM_002092-3UTR
PRR11	chr17	57280770	+	A	11	6	0	5	0	0.454545	D	SINE	AluSx	-	3UTR	NM_018304-3UTR
SOGA1	chr20	35409817	-	A	11	6	0	5	0	0.454545	D	SINE	AluSx	-	intron	NM_199181-intron
SOGA1	chr20	35410401	-	A	11	6	0	5	0	0.454545	D	SINE	AluSz	-	intron	NM_199181-intron
DTWD2	chr5	118174733	-	A	11	6	0	5	0	0.454545	D	SINE	AluY	-	3UTR	NM_173666-3UTR
APBA3	chr19	3758395	-	A	10	5	0	5	0	0.5	D	SINE	AluJr	-	intron	NM_004886-intron
RAB2B	chr14	21928632	-	A	10	5	0	5	0	0.5	D	SINE	AluSc	-	3UTR,exon	NM_001163380-3UTR,NM_032846-3UTR,NR_028074-exon
SLC35E2	chr1	1660958	-	A	10	5	0	5	0	0.5	D	SINE	AluSg	-	intron,3UTR	NM_001199787-intron,NM_182838-3UTR
RAB2B	chr14	21928910	-	A	10	5	0	5	0	0.5	D	SINE	AluSp	-	3UTR,exon	NM_001163380-3UTR,NM_032846-3UTR,NR_028074-exon
QPCTL	chr19	46206955	+	A	10	5	0	5	0	0.5	D	SINE	AluSx1	-	3UTR	NM_001163377-3UTR,NM_017659-3UTR
ZNF621	chr3	40577738	+	A	10	5	0	5	0	0.5	D	SINE	AluSz	-	3UTR	NM_001098414-3UTR,NM_198484-3UTR
IFNAR1	chr21	34731077	+	A	41	37	0	4	0	0.097561	D	SINE	AluJr	-	3UTR	NM_000629-3UTR
MFSD12	chr19	3540521	-	A	41	37	0	4	0	0.097561	D	SINE	AluSc5	-	intron	NM_021731-intron,NM_001042680-intron
MPHOSPH8	chr13	20247024	+	A	40	36	0	4	0	0.1	D	SINE	AluJb	-	3UTR	NM_017520-3UTR
MAGT1	chrX	77083007	-	A	39	35	0	4	0	0.102564	D	SINE	AluSg	-	3UTR	NM_032121-3UTR
CTSB	chr8	11700213	-	A	39	35	0	4	0	0.102564	D	SINE	AluSq2	-	3UTR	NM_001908-3UTR,NM_147780-3UTR,NM_147781-3UTR,NM_147782-3UTR,NM_147783-3UTR
PHAX	chr5	125961168	+	A	39	35	0	4	0	0.102564	D	SINE	AluSz	-	3UTR	NM_032177-3UTR
LIMD1	chr3	45722300	+	A	34	30	0	4	0	0.117647	D	SINE	AluSz	-	3UTR	NM_014240-3UTR
HTATSF1P2	chr6	3021466	-	A	33	29	0	4	0	0.121212	D	SINE	AluJr4	-	exon	NR_033884-exon
MRI1	chr19	13884006	+	A	33	29	0	4	0	0.121212	D	SINE	AluSz	-	3UTR	NM_001031727-3UTR,NM_032285-3UTR
XIAP	chrX	123044597	+	A	33	29	0	4	0	0.121212	D	SINE	AluY	-	exon,3UTR	NR_037916-exon,NM_001167-3UTR,NM_001204401-3UTR
VHL	chr3	10193625	+	A	32	28	0	4	0	0.125	D	SINE	AluJr	-	3UTR	NM_000551-3UTR,NM_198156-3UTR
RPL27A	chr11	8707840	+	A	32	28	0	4	0	0.125	D	SINE	AluSq	-	3UTR	NM_000990-3UTR
LAMTOR3	chr4	100802179	-	A	32	28	0	4	0	0.125	D	SINE	AluSx	-	3UTR,exon	NM_001243736-3UTR,NM_021970-3UTR,NR_024170-exon
MGC2752	chr19	59095573	+	A	31	27	0	4	0	0.129032	D	SINE	AluJb	-	exon	NR_026052-exon
DTWD2	chr5	118173498	-	A	31	27	0	4	0	0.129032	D	SINE	AluJr	-	3UTR	NM_173666-3UTR
MPHOSPH8	chr13	20247075	+	A	30	26	0	4	0	0.133333	D	SINE	AluJb	-	3UTR	NM_017520-3UTR
MED18	chr1	28661692	+	A	30	26	0	4	0	0.133333	D	SINE	AluSg	-	3UTR	NM_001127350-3UTR,NM_017638-3UTR
ANAPC16	chr10	73979944	+	A	30	26	0	4	0	0.133333	D	SINE	AluSp	-	intron,5UTR	NM_001242547-intron,NM_001242548-intron,NR_038391-intron,NM_173473-intron,NR_038392-intron,NM_001242546-5UTR
GJC1	chr17	42876712	-	A	30	26	0	4	0	0.133333	D	SINE	AluSz	-	3UTR	NM_001080383-3UTR,NM_005497-3UTR
SLC35E2B$CDK11B	chr1	1595079	-	A	29	25	0	4	0	0.137931	D	SINE	AluSg	-	3UTR$intron	NM_001110781-3UTR$NM_033487-intron,NM_033486-intron,NM_033488-intron,NM_033489-intron,NM_033492-intron,NM_033493-intron
PHACTR4	chr1	28826031	+	A	28	24	0	4	0	0.142857	D	SINE	AluJb	-	3UTR	NM_001048183-3UTR,NM_023923-3UTR
NDUFC2-KCTD14$RNU6-83$NDUFC2	chr11	77779638	-	A	28	24	0	4	0	0.142857	D	SINE	AluSc	-	intron$intron$3UTR	NM_001203261-intron,NM_001203260-intron,NM_001203262-intron$NR_046948_2-intron$NM_001204054-3UTR,NM_001204055-3UTR,NM_004549-3UTR
CTSB	chr8	11701295	-	A	28	24	0	4	0	0.142857	D	SINE	AluSx1	-	3UTR	NM_001908-3UTR,NM_147780-3UTR,NM_147781-3UTR,NM_147782-3UTR,NM_147783-3UTR
MAVS	chr20	3849714	+	A	27	23	0	4	0	0.148148	D	SINE	AluJb	-	exon,3UTR	NR_037921-exon,NM_001206491-3UTR,NM_020746-3UTR
C19orf12	chr19	30191863	-	A	27	23	0	4	0	0.148148	D	SINE	AluJr	-	3UTR,exon	NM_001031726-3UTR,NM_001256047-3UTR,NM_031448-3UTR,NM_001256046-3UTR,NR_045690-exon,NR_045691-exon,NR_045692-exon
RBBP9	chr20	18469085	-	A	27	23	0	4	0	0.148148	D	SINE	AluJr4	-	3UTR	NM_006606-3UTR
UGGT1	chr2	128950491	+	A	27	23	0	4	0	0.148148	D	SINE	AluSc	-	exon,3UTR	NR_027671-exon,NM_020120-3UTR
GNL3L	chrX	54588741	+	A	27	23	0	4	0	0.148148	D	SINE	AluSx1	-	3UTR	NM_001184819-3UTR,NM_019067-3UTR
GOLGA3	chr12	133346564	-	A	27	23	0	4	0	0.148148	D	SINE	AluSx1	-	3UTR	NM_005895-3UTR
CENPN	chr16	81064629	+	A	25	21	0	4	0	0.16	D	SINE	AluSg	-	intron,3UTR	NM_001100625-intron,NM_001100624-3UTR,NM_001270473-3UTR,NM_001270474-3UTR
GOLGA3	chr12	133346586	-	A	25	21	0	4	0	0.16	D	SINE	AluSx1	-	3UTR	NM_005895-3UTR
TMEM230	chr20	5092242	-	A	25	21	0	4	0	0.16	D	SINE	AluSx4	-	intron,5UTR,CDS	NM_014145-intron,NM_001009925-intron,NM_001009924-5UTR,NM_001009923-CDS
DTWD2	chr5	118173514	-	A	24	20	0	4	0	0.166667	D	SINE	AluJr	-	3UTR	NM_173666-3UTR
ZNF655	chr7	99172113	+	A	24	20	0	4	0	0.166667	D	SINE	AluJr	-	3UTR	NM_001009960-3UTR,NM_001083956-3UTR,NM_001085368-3UTR,NM_138494-3UTR
DENND6A	chr3	57612933	-	A	24	20	0	4	0	0.166667	D	SINE	AluSz	-	3UTR	NM_152678-3UTR
C11orf58	chr11	16777917	+	A	23	19	0	4	0	0.173913	D	SINE	AluSc8	-	3UTR	NM_014267-3UTR
NMRAL1	chr16	4512245	-	A	23	19	0	4	0	0.173913	D	SINE	AluSq	-	intron	NM_020677-intron
PDDC1	chr11	769018	-	A	23	19	0	4	0	0.173913	D	SINE	AluSz	-	3UTR	NM_182612-3UTR
STAG3L1	chr7	74996510	+	A	23	19	0	4	0	0.173913	D	SINE	AluY	-	exon	NR_040583-exon
ZNF621	chr3	40578843	+	A	22	18	0	4	0	0.181818	D	SINE	AluJr	-	3UTR	NM_001098414-3UTR,NM_198484-3UTR
SLC35E2B$CDK11B	chr1	1595006	-	A	22	18	0	4	0	0.181818	D	SINE	AluSg	-	3UTR$intron	NM_001110781-3UTR$NM_033487-intron,NM_033486-intron,NM_033488-intron,NM_033489-intron,NM_033492-intron,NM_033493-intron
CPT1A	chr11	68523434	-	A	22	18	0	4	0	0.181818	D	SINE	AluSq	-	intron,3UTR	NM_001031847-intron,NM_001876-3UTR
MRI1	chr19	13884669	+	A	22	18	0	4	0	0.181818	D	SINE	AluSx1	-	3UTR	NM_001031727-3UTR,NM_032285-3UTR
KIAA1143	chr3	44790859	-	A	22	18	0	4	0	0.181818	D	SINE	AluY	-	3UTR	NM_020696-3UTR
ZNF587B	chr19	58357111	+	A	21	17	0	4	0	0.190476	D	SINE	AluJb	-	3UTR	NM_001204818-3UTR
GNL3L	chrX	54589106	+	A	21	17	0	4	0	0.190476	D	SINE	AluSx	-	3UTR	NM_001184819-3UTR,NM_019067-3UTR
GNL3L	chrX	54588701	+	A	21	17	0	4	0	0.190476	D	SINE	AluSx1	-	3UTR	NM_001184819-3UTR,NM_019067-3UTR
HNRNPA1L2	chr13	53204593	+	A	21	17	0	4	0	0.190476	D	SINE	AluSz	-	intron	NM_001011725-intron,NM_001011724-intron
NOM1	chr7	156762823	+	A	21	17	0	4	0	0.190476	D	SINE	AluSz6	-	3UTR	NM_138400-3UTR
MFSD12	chr19	3540457	-	A	20	16	0	4	0	0.2	D	SINE	AluSc5	-	intron	NM_021731-intron,NM_001042680-intron
RPL28	chr19	55900648	+	A	19	15	0	4	0	0.210526	D	SINE	AluJr	-	intron,3UTR	NM_001136135-intron,NM_001136134-3UTR,NM_000991-3UTR
LRRC37BP1	chr17	28963296	+	A	19	15	0	4	0	0.210526	D	SINE	AluJr4	-	exon	NR_015341-exon
TXNDC15	chr5	134236739	+	A	19	15	0	4	0	0.210526	D	SINE	AluSx	-	3UTR	NM_024715-3UTR
DNAJC24	chr11	31452835	+	A	19	15	0	4	0	0.210526	D	SINE	AluSx1	-	3UTR	NM_181706-3UTR
FAM20B	chr1	179042580	+	A	19	15	0	4	0	0.210526	D	SINE	AluSx1	-	3UTR	NM_014864-3UTR
XRCC2	chr7	152343654	-	A	19	15	0	4	0	0.210526	D	SINE	AluSx3	-	3UTR	NM_005431-3UTR
MTDH	chr8	98741163	+	A	18	14	0	4	0	0.222222	D	SINE	AluJo	-	3UTR	NM_178812-3UTR
TMEM120B	chr12	122214992	+	A	18	14	0	4	0	0.222222	D	SINE	AluSx	-	3UTR	NM_001080825-3UTR
RBM3	chrX	48436805	+	A	18	14	0	4	0	0.222222	D	SINE	AluSx1	-	3UTR	NM_006743-3UTR
PRR11	chr17	57281021	+	A	18	14	0	4	0	0.222222	D	SINE	AluSz	-	3UTR	NM_018304-3UTR
METTL6	chr3	15452290	-	A	17	13	0	4	0	0.235294	D	SINE	AluJb	-	3UTR	NM_152396-3UTR
C11orf58	chr11	16778078	+	A	17	13	0	4	0	0.235294	D	SINE	AluSc8	-	3UTR	NM_014267-3UTR
NMRAL1	chr16	4512351	-	A	17	13	0	4	0	0.235294	D	SINE	AluSq	-	intron	NM_020677-intron
DESI1	chr22	41996161	-	A	17	13	0	4	0	0.235294	D	SINE	AluSx	-	3UTR	NM_015704-3UTR
SLC20A2	chr8	42386059	-	A	17	13	0	4	0	0.235294	D	SINE	AluSx1	-	intron	NM_001257181-intron,NM_006749-intron
CYCS	chr7	25159932	-	A	16	12	0	4	0	0.25	D	SINE	AluSx1	-	3UTR	NM_018947-3UTR
ZNF440	chr19	11945117	+	A	16	12	0	4	0	0.25	D	SINE	AluSx3	-	3UTR	NM_152357-3UTR
HP1BP3	chr1	21082062	-	A	15	11	0	4	0	0.266667	D	SINE	AluJb	-	intron	NM_016287-intron
MRI1	chr19	13884198	+	A	15	11	0	4	0	0.266667	D	SINE	AluJr	-	3UTR	NM_001031727-3UTR,NM_032285-3UTR
DFFA	chr1	10520725	-	A	15	11	0	4	0	0.266667	D	SINE	AluSc8	-	3UTR	NM_004401-3UTR,NM_213566-3UTR
FOXRED2	chr22	36884865	-	A	15	11	0	4	0	0.266667	D	SINE	AluSp	-	3UTR	NM_001102371-3UTR,NM_024955-3UTR
MED18	chr1	28662199	+	A	15	11	0	4	0	0.266667	D	SINE	AluSq2	-	3UTR	NM_001127350-3UTR,NM_017638-3UTR
IFNAR2	chr21	34636385	+	A	15	11	0	4	0	0.266667	D	SINE	AluSx1	-	3UTR	NM_207585-3UTR
VPS53	chr17	420828	-	A	15	11	0	4	0	0.266667	D	SINE	AluSx1	-	3UTR	NM_001128159-3UTR
CLN8	chr8	1730491	+	A	15	11	0	4	0	0.266667	D	SINE	AluSz	-	3UTR	NM_018941-3UTR
CLN8	chr8	1730500	+	A	15	11	0	4	0	0.266667	D	SINE	AluSz	-	3UTR	NM_018941-3UTR
PPP1R12B	chr1	202554257	+	A	14	10	0	4	0	0.285714	D	SINE	AluJb	-	3UTR	NM_032104-3UTR,NM_001197131-3UTR,NM_002481-3UTR,NM_032103-3UTR
HIVEP1	chr6	12038210	+	A	14	10	0	4	0	0.285714	D	SINE	AluJr4	-	intron	NM_002114-intron
FBXW8	chr12	117467471	+	A	14	10	0	4	0	0.285714	D	SINE	AluSx1	-	3UTR	NM_012174-3UTR,NM_153348-3UTR
GNE	chr9	36216780	-	A	14	10	0	4	0	0.285714	D	SINE	AluY	-	3UTR	NM_001128227-3UTR,NM_001190383-3UTR,NM_001190384-3UTR,NM_001190388-3UTR,NM_005476-3UTR
NMRAL1	chr16	4512810	-	A	14	10	0	4	0	0.285714	D	SINE	AluY	-	intron	NM_020677-intron
PDDC1	chr11	769883	-	A	14	10	0	4	0	0.285714	D	SINE	AluY	-	3UTR	NM_182612-3UTR
C19orf48	chr19	51305854	-	A	13	9	0	4	0	0.307692	D	SINE	AluSg	-	intron,5UTR	NM_199250-intron,NM_199249-5UTR
FCF1	chr14	75203004	+	A	13	9	0	4	0	0.307692	D	SINE	AluSx	-	3UTR	NM_015962-3UTR
LSG1	chr3	194370156	-	A	13	9	0	4	0	0.307692	D	SINE	AluSx	-	intron	NM_018385-intron
SPAG9	chr17	49041764	-	A	13	9	0	4	0	0.307692	D	SINE	AluSx	-	3UTR	NM_001130527-3UTR,NM_001130528-3UTR,NM_001251971-3UTR,NM_003971-3UTR
CEP104	chr1	3729217	-	A	13	9	0	4	0	0.307692	D	SINE	AluSx3	-	3UTR	NM_014704-3UTR
PIEZO1	chr16	88784379	-	A	13	9	0	4	0	0.307692	D	SINE	AluSx3	-	intron	NM_001142864-intron
GRSF1	chr4	71682381	-	A	13	9	0	4	0	0.307692	D	SINE	AluSz6	-	3UTR	NM_001098477-3UTR,NM_002092-3UTR
DPY19L4	chr8	95804963	+	A	13	9	0	4	0	0.307692	D	SINE	AluY	-	3UTR	NM_181787-3UTR
ARSD	chrX	2824433	-	A	12	8	0	4	0	0.333333	D	SINE	AluJb	-	3UTR	NM_001669-3UTR
GRSF1	chr4	71683087	-	A	12	8	0	4	0	0.333333	D	SINE	AluJb	-	3UTR	NM_001098477-3UTR,NM_002092-3UTR
SHC1	chr1	154937169	-	A	12	8	0	4	0	0.333333	D	SINE	AluJr4	-	intron	NM_001130040-intron,NM_001130041-intron,NM_001202859-intron,NM_003029-intron,NM_183001-intron
RAD1	chr5	34906162	-	A	12	8	0	4	0	0.333333	D	SINE	AluSx1	-	3UTR,exon	NM_002853-3UTR,NR_026591-exon
IPP	chr1	46164678	-	A	11	7	0	4	0	0.363636	D	SINE	AluJb	-	intron,3UTR	NM_001145349-intron,NM_005897-3UTR
PGPEP1	chr19	18478885	+	A	11	7	0	4	0	0.363636	D	SINE	AluJo	-	3UTR	NM_017712-3UTR
RAB2B	chr14	21928622	-	A	11	7	0	4	0	0.363636	D	SINE	AluSc	-	3UTR,exon	NM_001163380-3UTR,NM_032846-3UTR,NR_028074-exon
GNL3L	chrX	54587264	+	A	11	7	0	4	0	0.363636	D	SINE	AluSq2	-	3UTR	NM_001184819-3UTR,NM_019067-3UTR
FAM20B	chr1	179044206	+	A	11	7	0	4	0	0.363636	D	SINE	AluSx	-	3UTR	NM_014864-3UTR
PRR11	chr17	57280771	+	A	11	7	0	4	0	0.363636	D	SINE	AluSx	-	3UTR	NM_018304-3UTR
CTSB	chr8	11701343	-	A	11	7	0	4	0	0.363636	D	SINE	AluSx1	-	3UTR	NM_001908-3UTR,NM_147780-3UTR,NM_147781-3UTR,NM_147782-3UTR,NM_147783-3UTR
LIMD1	chr3	45721836	+	A	10	6	0	4	0	0.4	D	SINE	AluJb	-	3UTR	NM_014240-3UTR
OGFOD3	chr17	80347528	-	A	10	6	0	4	0	0.4	D	SINE	AluJb	-	3UTR,exon	NM_024648-3UTR,NM_175902-3UTR,NR_033265-exon
ZNF587B	chr19	58354433	+	A	10	6	0	4	0	0.4	D	SINE	AluJb	-	intron	NM_001204818-intron
PSMB2	chr1	36065529	-	A	10	6	0	4	0	0.4	D	SINE	AluJr	-	3UTR	NM_001199779-3UTR,NM_001199780-3UTR,NM_002794-3UTR
PHACTR4	chr1	28825370	+	A	10	6	0	4	0	0.4	D	SINE	AluSg	-	3UTR	NM_001048183-3UTR,NM_023923-3UTR
SLC35E2	chr1	1660957	-	A	10	6	0	4	0	0.4	D	SINE	AluSg	-	intron,3UTR	NM_001199787-intron,NM_182838-3UTR
RAB2B	chr14	21928911	-	A	10	6	0	4	0	0.4	D	SINE	AluSp	-	3UTR,exon	NM_001163380-3UTR,NM_032846-3UTR,NR_028074-exon
CTSB	chr8	11700419	-	A	10	6	0	4	0	0.4	D	SINE	AluSq2	-	3UTR	NM_001908-3UTR,NM_147780-3UTR,NM_147781-3UTR,NM_147782-3UTR,NM_147783-3UTR
ARNTL2	chr12	27576469	+	A	10	6	0	4	0	0.4	N	SINE	AluY	-	3UTR	NM_001248005-3UTR,NM_001248002-3UTR,NM_001248003-3UTR,NM_001248004-3UTR,NM_020183-3UTR
GJC1	chr17	42877227	-	A	31	28	0	3	0	0.0967742	D	SINE	AluJo	-	3UTR	NM_001080383-3UTR,NM_005497-3UTR
AP5B1	chr11	65544342	-	A	30	27	0	3	0	0.1	D	SINE	AluJb	-	3UTR	NM_138368-3UTR
HLA-DOA	chr6	32973575	-	A	30	27	0	3	0	0.1	D	SINE	AluJr	-	3UTR	NM_002119_4-3UTR
PRR11	chr17	57280641	+	A	30	27	0	3	0	0.1	D	SINE	AluSx	-	3UTR	NM_018304-3UTR
MRI1	chr19	13884023	+	A	30	27	0	3	0	0.1	D	SINE	AluSz	-	3UTR	NM_001031727-3UTR,NM_032285-3UTR
HTATSF1P2	chr6	3022184	-	A	30	27	0	3	0	0.1	D	SINE	AluY	-	exon	NR_033884-exon
LIMD1	chr3	45721989	+	A	29	26	0	3	0	0.103448	D	SINE	AluJb	-	3UTR	NM_014240-3UTR
DTWD2	chr5	118173470	-	A	29	26	0	3	0	0.103448	D	SINE	AluJr	-	3UTR	NM_173666-3UTR
MPHOSPH8	chr13	20246402	+	A	29	26	0	3	0	0.103448	D	SINE	AluSq2	-	3UTR	NM_017520-3UTR
MAVS	chr20	3850435	+	A	29	26	0	3	0	0.103448	D	SINE	AluSx1	-	exon,3UTR	NR_037921-exon,NM_001206491-3UTR,NM_020746-3UTR
TMEM230	chr20	5092172	-	A	29	26	0	3	0	0.103448	D	SINE	AluSx4	-	intron,5UTR,CDS	NM_014145-intron,NM_001009925-intron,NM_001009924-5UTR,NM_001009923-CDS
GJC1	chr17	42876329	-	A	29	26	0	3	0	0.103448	D	SINE	AluSz6	-	3UTR	NM_001080383-3UTR,NM_005497-3UTR
VPS41	chr7	38764393	-	A	28	25	0	3	0	0.107143	D	SINE	AluSp	-	3UTR	NM_014396-3UTR,NM_080631-3UTR
VPS41	chr7	38764395	-	A	28	25	0	3	0	0.107143	D	SINE	AluSp	-	3UTR	NM_014396-3UTR,NM_080631-3UTR
XIAP	chrX	123047112	+	A	28	25	0	3	0	0.107143	D	SINE	AluSx	-	exon,3UTR	NR_037916-exon,NM_001167-3UTR,NM_001204401-3UTR
RBM3	chrX	48438979	+	A	28	25	0	3	0	0.107143	N	SINE	AluSx1	-	3UTR	NM_006743-3UTR
ADAT1	chr16	75633222	-	A	28	25	0	3	0	0.107143	D	SINE	AluSz	-	3UTR,exon	NM_012091-3UTR,NR_036460-exon
STAG3L2	chr7	74298654	-	A	28	25	0	3	0	0.107143	D	SINE	AluY	-	exon	NR_040584-exon
CENPN	chr16	81064304	+	A	27	24	0	3	0	0.111111	D	SINE	AluSx1	-	intron,3UTR	NM_001100625-intron,NM_001100624-3UTR,NM_001270473-3UTR,NM_001270474-3UTR
DNAJC24	chr11	31452960	+	A	27	24	0	3	0	0.111111	D	SINE	AluSz	-	3UTR	NM_181706-3UTR
CBX5	chr12	54629209	-	A	27	24	0	3	0	0.111111	D	SINE	AluY	-	3UTR	NM_001127321-3UTR,NM_001127322-3UTR,NM_012117-3UTR
SLC17A5	chr6	74303543	-	A	26	23	0	3	0	0.115385	D	SINE	AluJr	-	3UTR	NM_012434-3UTR
MRPL30	chr2	99814181	+	A	26	23	0	3	0	0.115385	D	SINE	AluJr4	-	3UTR,exon	NM_145212-3UTR,NR_028356-exon
AHR	chr7	17384730	+	A	26	23	0	3	0	0.115385	D	SINE	AluSc	-	3UTR	NM_001621-3UTR
TMEM230	chr20	5092186	-	A	26	23	0	3	0	0.115385	D	SINE	AluSx4	-	intron,5UTR,CDS	NM_014145-intron,NM_001009925-intron,NM_001009924-5UTR,NM_001009923-CDS
ADAT1	chr16	75633235	-	A	26	23	0	3	0	0.115385	D	SINE	AluSz	-	3UTR,exon	NM_012091-3UTR,NR_036460-exon
CENPN	chr16	81063242	+	A	26	23	0	3	0	0.115385	D	SINE	AluSz	-	intron,3UTR	NM_001100625-intron,NM_001100624-3UTR,NM_001270473-3UTR,NM_001270474-3UTR
PUS7	chr7	105142152	-	A	26	23	0	3	0	0.115385	D	SINE	AluY	-	intron	NM_019042-intron
SRFBP1	chr5	121362874	+	A	25	22	0	3	0	0.12	D	SINE	AluJr	-	3UTR	NM_152546-3UTR
RBBP9	chr20	18469182	-	A	25	22	0	3	0	0.12	D	SINE	AluJr4	-	3UTR	NM_006606-3UTR
TMPO	chr12	98942695	+	A	25	22	0	3	0	0.12	D	SINE	AluSc	-	3UTR	NM_001032283-3UTR,NM_001032284-3UTR
TMPO	chr12	98942698	+	A	25	22	0	3	0	0.12	D	SINE	AluSc	-	3UTR	NM_001032283-3UTR,NM_001032284-3UTR
XIAP	chrX	123046865	+	A	25	22	0	3	0	0.12	D	SINE	AluSx	-	exon,3UTR	NR_037916-exon,NM_001167-3UTR,NM_001204401-3UTR
MATR3	chr5	138620177	+	A	25	22	0	3	0	0.12	D	SINE	AluSz6	-	intron	NM_001194954-intron,NM_199189-intron,NR_036535-intron
HTATSF1P2	chr6	3022236	-	A	25	22	0	3	0	0.12	D	SINE	AluY	-	exon	NR_033884-exon
SRFBP1	chr5	121362875	+	A	24	21	0	3	0	0.125	D	SINE	AluJr	-	3UTR	NM_152546-3UTR
C15orf38-AP3S2	chr15	90440678	-	A	24	21	0	3	0	0.125	D	SINE	AluSq2	-	intron	NM_001199058-intron
SERBP1	chr1	67874859	-	A	24	21	0	3	0	0.125	D	SINE	AluSx	-	3UTR	NM_001018067-3UTR,NM_001018068-3UTR,NM_001018069-3UTR,NM_015640-3UTR
GNL3L	chrX	54588722	+	A	24	21	0	3	0	0.125	D	SINE	AluSx1	-	3UTR	NM_001184819-3UTR,NM_019067-3UTR
TMPO	chr12	98943103	+	A	24	21	0	3	0	0.125	D	SINE	AluSz	-	3UTR	NM_001032283-3UTR,NM_001032284-3UTR
PARD6G	chr18	77916484	-	A	23	20	0	3	0	0.130435	D	SINE	AluSx	-	3UTR	NM_032510-3UTR
CENPN	chr16	81064233	+	A	23	20	0	3	0	0.130435	D	SINE	AluSx1	-	intron,3UTR	NM_001100625-intron,NM_001100624-3UTR,NM_001270473-3UTR,NM_001270474-3UTR
ICMT	chr1	6282383	-	A	23	20	0	3	0	0.130435	D	SINE	AluSz	-	3UTR	NM_012405-3UTR
LIMD1	chr3	45722381	+	A	23	20	0	3	0	0.130435	D	SINE	AluSz	-	3UTR	NM_014240-3UTR
PDDC1	chr11	769019	-	A	23	20	0	3	0	0.130435	D	SINE	AluSz	-	3UTR	NM_182612-3UTR
TMPO	chr12	98943102	+	A	23	20	0	3	0	0.130435	D	SINE	AluSz	-	3UTR	NM_001032283-3UTR,NM_001032284-3UTR
GGCX	chr2	85776621	-	A	23	20	0	3	0	0.130435	D	SINE	AluSz6	-	3UTR	NM_000821-3UTR,NM_001142269-3UTR
STAG3L1	chr7	74996511	+	A	23	20	0	3	0	0.130435	D	SINE	AluY	-	exon	NR_040583-exon
GJC1	chr17	42880314	-	A	22	19	0	3	0	0.136364	D	SINE	AluJb	-	3UTR	NM_001080383-3UTR,NM_005497-3UTR
OAS3	chr12	113380823	+	A	22	19	0	3	0	0.136364	D	SINE	AluJb	-	intron	NM_006187-intron
LOC100505876	chr2	37431474	+	A	22	19	0	3	0	0.136364	D	SINE	AluSc	-	exon	NR_037879-exon,NR_037880-exon
METTL16	chr17	2321606	-	A	22	19	0	3	0	0.136364	D	SINE	AluSq	-	3UTR	NM_024086-3UTR
APOOL	chrX	84346026	+	A	22	19	0	3	0	0.136364	D	SINE	AluSq2	-	3UTR	NM_198450-3UTR
RNF125	chr18	29651890	+	A	21	18	0	3	0	0.142857	D	SINE	AluJb	-	3UTR	NM_017831-3UTR
THEM4	chr1	151843629	-	A	21	18	0	3	0	0.142857	D	SINE	AluJb	-	3UTR	NM_053055-3UTR
CCDC90A	chr6	13789450	-	A	21	18	0	3	0	0.142857	D	SINE	AluSg	-	3UTR	NM_001031713-3UTR
ATM	chr11	108236469	+	A	21	18	0	3	0	0.142857	D	SINE	AluSq2	-	3UTR	NM_000051-3UTR
GJC1	chr17	42877584	-	A	21	18	0	3	0	0.142857	D	SINE	AluSq2	-	3UTR	NM_001080383-3UTR,NM_005497-3UTR
FCF1	chr14	75202994	+	A	21	18	0	3	0	0.142857	D	SINE	AluSx	-	3UTR	NM_015962-3UTR
UGGT1	chr2	128951094	+	A	21	18	0	3	0	0.142857	D	SINE	AluSx1	-	exon,3UTR	NR_027671-exon,NM_020120-3UTR
MTIF2	chr2	55493550	-	A	21	18	0	3	0	0.142857	D	SINE	AluSz	-	intron,5UTR	NM_002453-intron,NM_001005369-5UTR
ORAI2	chr7	102096883	+	A	20	17	0	3	0	0.15	D	SINE	AluJr	-	3UTR	NM_001126340-3UTR,NM_001271818-3UTR,NM_001271819-3UTR,NM_032831-3UTR
FOXRED2	chr22	36884726	-	A	20	17	0	3	0	0.15	D	SINE	AluSp	-	3UTR	NM_001102371-3UTR,NM_024955-3UTR
COX18	chr4	73922981	-	A	20	17	0	3	0	0.15	D	SINE	AluSz	-	3UTR	NM_173827-3UTR
KIAA1143	chr3	44790773	-	A	20	17	0	3	0	0.15	D	SINE	AluY	-	3UTR	NM_020696-3UTR
SPAG9	chr17	49042242	-	A	19	16	0	3	0	0.157895	D	SINE	AluJb	-	3UTR	NM_001130527-3UTR,NM_001130528-3UTR,NM_001251971-3UTR,NM_003971-3UTR
MFSD12	chr19	3540324	-	A	19	16	0	3	0	0.157895	D	SINE	AluSc5	-	intron	NM_021731-intron,NM_001042680-intron
GJC1	chr17	42877726	-	A	19	16	0	3	0	0.157895	D	SINE	AluSq2	-	3UTR	NM_001080383-3UTR,NM_005497-3UTR
SNX1	chr15	64433036	+	A	19	16	0	3	0	0.157895	D	SINE	AluSq2	-	3UTR	NM_003099-3UTR,NM_148955-3UTR,NM_001242933-3UTR
CHST6	chr16	75507853	-	A	19	16	0	3	0	0.157895	D	SINE	AluSx	-	3UTR	NM_021615-3UTR
LIMD1	chr3	45721934	+	A	18	15	0	3	0	0.166667	D	SINE	AluJb	-	3UTR	NM_014240-3UTR
PTER	chr10	16479385	+	A	18	15	0	3	0	0.166667	D	SINE	AluJo	-	intron,5UTR	NM_030664-intron,NM_001261836-intron,NM_001261838-intron,NM_001001484-5UTR,NM_001261837-5UTR
CYCS	chr7	25160660	-	A	18	15	0	3	0	0.166667	D	SINE	AluSp	-	3UTR	NM_018947-3UTR
FAM20B	chr1	179042616	+	A	18	15	0	3	0	0.166667	D	SINE	AluSx1	-	3UTR	NM_014864-3UTR
C15orf38-AP3S2	chr15	90442554	-	A	18	15	0	3	0	0.166667	D	SINE	AluSz	-	intron	NM_001199058-intron
DPY19L4	chr8	95804937	+	A	18	15	0	3	0	0.166667	D	SINE	AluY	-	3UTR	NM_181787-3UTR
NUP43	chr6	150046432	-	A	17	14	0	3	0	0.176471	D	SINE	AluSx	-	3UTR	NM_198887-3UTR
PFAS	chr17	8173249	+	A	17	14	0	3	0	0.176471	D	SINE	AluSz	-	3UTR	NM_012393-3UTR
PPP1R12B	chr1	202554199	+	A	16	13	0	3	0	0.1875	D	SINE	AluJb	-	3UTR	NM_032104-3UTR,NM_001197131-3UTR,NM_002481-3UTR,NM_032103-3UTR
RNF213	chr17	78294774	+	A	16	13	0	3	0	0.1875	D	SINE	AluJo	-	intron,3UTR	NM_001256071-intron,NM_020954-3UTR
CCL28	chr5	43381708	-	A	16	13	0	3	0	0.1875	D	SINE	AluJr	-	3UTR	NM_148672-3UTR
PSMB2	chr1	36065490	-	A	16	13	0	3	0	0.1875	D	SINE	AluJr	-	3UTR	NM_001199779-3UTR,NM_001199780-3UTR,NM_002794-3UTR
POLH	chr6	43584206	+	A	16	13	0	3	0	0.1875	D	SINE	AluSg4	-	3UTR	NM_006502-3UTR
TRMT2B	chrX	100265349	-	A	16	13	0	3	0	0.1875	D	SINE	AluSz	-	3UTR	NM_001167970-3UTR,NM_001167971-3UTR,NM_001167972-3UTR,NM_024917-3UTR
NOM1	chr7	156762748	+	A	16	13	0	3	0	0.1875	D	SINE	AluSz6	-	3UTR	NM_138400-3UTR
DPY19L4	chr8	95805038	+	A	16	13	0	3	0	0.1875	D	SINE	AluY	-	3UTR	NM_181787-3UTR
DPY19L4	chr8	95805070	+	A	16	13	0	3	0	0.1875	D	SINE	AluY	-	3UTR	NM_181787-3UTR
RAD1	chr5	34906547	-	A	15	12	0	3	0	0.2	D	SINE	AluJo	-	3UTR,exon	NM_002853-3UTR,NR_026591-exon
COL4A3BP	chr5	74673822	-	A	15	12	0	3	0	0.2	D	SINE	AluJr	-	intron	NM_001130105-intron,NM_005713-intron,NM_031361-intron
KIAA1143	chr3	44791351	-	A	15	12	0	3	0	0.2	D	SINE	AluJr	-	3UTR	NM_020696-3UTR
LYRM7	chr5	130536847	+	A	15	12	0	3	0	0.2	D	SINE	AluSg	-	3UTR	NM_181705-3UTR
ZBTB24	chr6	109784327	-	A	15	12	0	3	0	0.2	D	SINE	AluSg	-	3UTR	NM_014797-3UTR
IFNAR1	chr21	34730096	+	A	15	12	0	3	0	0.2	D	SINE	AluSg7	-	3UTR	NM_000629-3UTR
DPY19L4	chr8	95804524	+	A	15	12	0	3	0	0.2	D	SINE	AluSq2	-	3UTR	NM_181787-3UTR
TBC1D9B	chr5	179316700	-	A	14	11	0	3	0	0.214286	D	SINE	AluJb	-	intron	NM_015043-intron,NM_198868-intron
EMC1	chr1	19543249	-	A	14	11	0	3	0	0.214286	D	SINE	AluJo	-	3UTR	NM_001271427-3UTR,NM_001271428-3UTR,NM_001271429-3UTR,NM_015047-3UTR
RNF213	chr17	78294728	+	A	14	11	0	3	0	0.214286	D	SINE	AluJo	-	intron,3UTR	NM_001256071-intron,NM_020954-3UTR
RPS20	chr8	56983112	-	A	14	11	0	3	0	0.214286	D	SINE	AluJo	-	intron	NM_001146227-intron
CCL28	chr5	43381699	-	A	14	11	0	3	0	0.214286	D	SINE	AluJr	-	3UTR	NM_148672-3UTR
LYRM7	chr5	130538067	+	A	14	11	0	3	0	0.214286	D	SINE	AluSp	-	3UTR	NM_181705-3UTR
HOOK3	chr8	42875986	+	A	14	11	0	3	0	0.214286	D	SINE	AluSq2	-	3UTR	NM_032410-3UTR
LOC100506190	chr9	132266421	+	A	14	11	0	3	0	0.214286	D	SINE	AluSx	-	intron	NR_038955-intron
SOGA1	chr20	35409838	-	A	14	11	0	3	0	0.214286	D	SINE	AluSx	-	intron	NM_199181-intron
OPA3	chr19	46053266	-	A	14	11	0	3	0	0.214286	D	SINE	AluSx1	-	intron,3UTR	NM_001017989-intron,NM_025136-3UTR
ICMT	chr1	6283306	-	A	14	11	0	3	0	0.214286	D	SINE	AluSx3	-	3UTR	NM_012405-3UTR
DPY19L4	chr8	95804969	+	A	14	11	0	3	0	0.214286	D	SINE	AluY	-	3UTR	NM_181787-3UTR
GJC1	chr17	42880249	-	A	13	10	0	3	0	0.230769	D	SINE	AluJb	-	3UTR	NM_001080383-3UTR,NM_005497-3UTR
IL17RA	chr22	17594349	+	A	13	10	0	3	0	0.230769	D	SINE	AluJb	-	3UTR	NM_014339-3UTR
ZNF542	chr19	56889953	+	A	13	10	0	3	0	0.230769	D	SINE	AluJb	-	exon	NR_003127-exon,NR_024055-exon,NR_024056-exon,NR_024057-exon,NR_033418-exon
PGPEP1	chr19	18477709	+	A	13	10	0	3	0	0.230769	D	SINE	AluJo	-	3UTR	NM_017712-3UTR
SNX1	chr15	64434447	+	A	13	10	0	3	0	0.230769	D	SINE	AluJo	-	3UTR	NM_003099-3UTR,NM_148955-3UTR,NM_001242933-3UTR
TMPO	chr12	98942886	+	A	13	10	0	3	0	0.230769	D	SINE	AluSc	-	3UTR	NM_001032283-3UTR,NM_001032284-3UTR
NUP43	chr6	150046673	-	A	13	10	0	3	0	0.230769	D	SINE	AluSq2	-	3UTR	NM_198887-3UTR
SNX1	chr15	64432839	+	A	13	10	0	3	0	0.230769	D	SINE	AluSq2	-	3UTR	NM_003099-3UTR,NM_148955-3UTR,NM_001242933-3UTR
ZNF611	chr19	53206633	-	A	13	10	0	3	0	0.230769	D	SINE	AluSx	-	3UTR	NM_001161499-3UTR,NM_001161500-3UTR,NM_001161501-3UTR,NM_030972-3UTR
DHTKD1	chr10	12163033	+	A	13	10	0	3	0	0.230769	D	SINE	AluSx1	-	3UTR	NM_018706-3UTR
ZNF587	chr19	58371837	+	A	13	10	0	3	0	0.230769	D	SINE	AluSz	-	3UTR	NM_001204817-3UTR,NM_032828-3UTR
NUPL2	chr7	23229270	+	A	13	10	0	3	0	0.230769	D	SINE	AluY	-	intron	NM_007342-intron
PDP2	chr16	66922246	+	A	12	9	0	3	0	0.25	D	SINE	AluJb	-	3UTR	NM_020786-3UTR
EMC1	chr1	19543459	-	A	12	9	0	3	0	0.25	D	SINE	AluJo	-	3UTR	NM_001271427-3UTR,NM_001271428-3UTR,NM_001271429-3UTR,NM_015047-3UTR
GK5	chr3	141879856	-	A	12	9	0	3	0	0.25	D	SINE	AluJr	-	3UTR,exon	NM_001039547-3UTR,NR_033289-exon
ZNF252P	chr8	146200271	-	A	12	9	0	3	0	0.25	D	SINE	AluSc	-	exon	NR_023392-exon
COX18	chr4	73923566	-	A	12	9	0	3	0	0.25	D	SINE	AluSq2	-	3UTR	NM_173827-3UTR
GJC1	chr17	42877621	-	A	12	9	0	3	0	0.25	D	SINE	AluSq2	-	3UTR	NM_001080383-3UTR,NM_005497-3UTR
HOOK3	chr8	42876098	+	A	12	9	0	3	0	0.25	D	SINE	AluSq2	-	3UTR	NM_032410-3UTR
RPL30	chr8	99056299	-	A	12	9	0	3	0	0.25	D	SINE	AluSq2	-	intron	NM_000989-intron
FAM20B	chr1	179044180	+	A	12	9	0	3	0	0.25	D	SINE	AluSx	-	3UTR	NM_014864-3UTR
ZNF417	chr19	58417874	-	A	12	9	0	3	0	0.25	D	SINE	AluSx1	-	3UTR	NM_152475-3UTR
ICMT	chr1	6282324	-	A	12	9	0	3	0	0.25	D	SINE	AluSz	-	3UTR	NM_012405-3UTR
EMC1	chr1	19543456	-	A	11	8	0	3	0	0.272727	D	SINE	AluJo	-	3UTR	NM_001271427-3UTR,NM_001271428-3UTR,NM_001271429-3UTR,NM_015047-3UTR
BRCA2	chr13	32973161	+	A	11	8	0	3	0	0.272727	D	SINE	AluJr	-	3UTR	NM_000059-3UTR
METTL2A	chr17	60527298	+	A	11	8	0	3	0	0.272727	D	SINE	AluSc8	-	3UTR	NM_181725-3UTR
LOC728730	chr2	39701980	+	A	11	8	0	3	0	0.272727	D	SINE	AluSg	-	intron	NR_037875-intron
RAD1	chr5	34906334	-	A	11	8	0	3	0	0.272727	D	SINE	AluSx1	-	3UTR,exon	NM_002853-3UTR,NR_026591-exon
RBM3	chrX	48438849	+	A	11	8	0	3	0	0.272727	N	SINE	AluSx1	-	3UTR	NM_006743-3UTR
TRMT2B	chrX	100264658	-	A	11	8	0	3	0	0.272727	D	SINE	AluSx1	-	3UTR	NM_001167970-3UTR,NM_001167971-3UTR,NM_001167972-3UTR,NM_024917-3UTR
CENPH	chr5	68506094	+	A	11	8	0	3	0	0.272727	D	SINE	AluSx3	-	3UTR	NM_022909-3UTR
ICMT	chr1	6282224	-	A	11	8	0	3	0	0.272727	D	SINE	AluSz	-	3UTR	NM_012405-3UTR
ZNF621	chr3	40577746	+	A	11	8	0	3	0	0.272727	D	SINE	AluSz	-	3UTR	NM_001098414-3UTR,NM_198484-3UTR
DHDDS	chr1	26774282	+	A	11	8	0	3	0	0.272727	D	SINE	AluSz6	-	intron	NM_001243564-intron,NM_001243565-intron,NM_024887-intron,NM_205861-intron
AASS	chr7	121715201	-	A	10	7	0	3	0	0.3	D	SINE	AluJb	-	3UTR	NM_005763-3UTR
IL17RA	chr22	17594137	+	A	10	7	0	3	0	0.3	D	SINE	AluJb	-	3UTR	NM_014339-3UTR
EMC1	chr1	19543349	-	A	10	7	0	3	0	0.3	D	SINE	AluJo	-	3UTR	NM_001271427-3UTR,NM_001271428-3UTR,NM_001271429-3UTR,NM_015047-3UTR
PLEKHA2	chr8	38829839	+	A	10	7	0	3	0	0.3	D	SINE	AluJr4	-	3UTR	NM_021623-3UTR
ZBTB24	chr6	109784286	-	A	10	7	0	3	0	0.3	D	SINE	AluSg	-	3UTR	NM_014797-3UTR
FOXRED2	chr22	36884780	-	A	10	7	0	3	0	0.3	D	SINE	AluSp	-	3UTR	NM_001102371-3UTR,NM_024955-3UTR
HOOK3	chr8	42878725	+	A	10	7	0	3	0	0.3	D	SINE	AluSx1	-	3UTR	NM_032410-3UTR
ZNF417	chr19	58417912	-	A	10	7	0	3	0	0.3	D	SINE	AluSx1	-	3UTR	NM_152475-3UTR
ZFYVE20	chr3	15113716	-	A	10	7	0	3	0	0.3	D	SINE	AluSz6	-	3UTR	NM_022340-3UTR
EXOG	chr3	38566016	+	A	20	17	0	2	1	0.1	D	SINE	AluJo	-	3UTR	NM_001145464-3UTR,NM_005107-3UTR
LOC90784	chr2	86249930	-	A	20	18	0	2	0	0.1	D	SINE	AluJo	-	exon	NR_026984-exon
PHACTR4	chr1	28825337	+	A	20	18	0	2	0	0.1	D	SINE	AluSg	-	3UTR	NM_001048183-3UTR,NM_023923-3UTR
MED18	chr1	28662186	+	A	20	18	0	2	0	0.1	D	SINE	AluSq2	-	3UTR	NM_001127350-3UTR,NM_017638-3UTR
PEX13	chr2	61277486	+	A	20	18	0	2	0	0.1	D	SINE	AluSx	-	3UTR	NM_002618-3UTR
TMEM241	chr18	20876567	-	A	20	18	0	2	0	0.1	D	SINE	AluSx	-	3UTR	NM_032933-3UTR
UGGT1	chr2	128951723	+	A	20	18	0	2	0	0.1	D	SINE	AluSx	-	exon,3UTR	NR_027671-exon,NM_020120-3UTR
GNPNAT1	chr14	53243545	-	A	20	18	0	2	0	0.1	D	SINE	AluSx3	-	3UTR	NM_198066-3UTR
GJC1	chr17	42876770	-	A	20	18	0	2	0	0.1	D	SINE	AluSz	-	3UTR	NM_001080383-3UTR,NM_005497-3UTR
SLC20A2	chr8	42388502	-	A	20	18	0	2	0	0.1	D	SINE	AluSz6	-	intron	NM_001257181-intron,NM_006749-intron
ZFYVE20	chr3	15113655	-	A	20	18	0	2	0	0.1	D	SINE	AluSz6	-	3UTR	NM_022340-3UTR
MESDC2	chr15	81268265	-	A	19	17	0	2	0	0.105263	D	SINE	AluJb	-	3UTR	NM_015154-3UTR
RINL	chr19	39359707	-	A	19	17	0	2	0	0.105263	D	SINE	AluJo	-	3UTR	NM_001195833-3UTR,NM_198445-3UTR
RINL	chr19	39359713	-	A	19	17	0	2	0	0.105263	D	SINE	AluJo	-	3UTR	NM_001195833-3UTR,NM_198445-3UTR
ORAI2	chr7	102096821	+	A	19	17	0	2	0	0.105263	D	SINE	AluJr	-	3UTR	NM_001126340-3UTR,NM_001271818-3UTR,NM_001271819-3UTR,NM_032831-3UTR
POLR2J3	chr7	102178626	-	A	19	17	0	2	0	0.105263	D	SINE	AluSc	-	3UTR	NM_001097615-3UTR
MFSD12	chr19	3540316	-	A	19	17	0	2	0	0.105263	D	SINE	AluSc5	-	intron	NM_021731-intron,NM_001042680-intron
C16orf72	chr16	9204788	+	A	19	17	0	2	0	0.105263	D	SINE	AluSp	-	intron	NM_014117-intron
VPS41	chr7	38764358	-	A	19	17	0	2	0	0.105263	D	SINE	AluSp	-	3UTR	NM_014396-3UTR,NM_080631-3UTR
LOC100505549	chr18	55308973	+	A	19	17	0	2	0	0.105263	D	SINE	AluSq	-	5UTR	NM_001242804-5UTR
TRAF5	chr1	211547204	+	A	19	17	0	2	0	0.105263	D	SINE	AluSq2	-	3UTR	NM_001033910-3UTR,NM_004619-3UTR,NM_145759-3UTR
AP5B1	chr11	65542058	-	A	19	17	0	2	0	0.105263	D	SINE	AluSx	-	3UTR	NM_138368-3UTR
AP5B1	chr11	65542059	-	A	19	17	0	2	0	0.105263	D	SINE	AluSx	-	3UTR	NM_138368-3UTR
CXorf56	chrX	118672600	-	A	19	17	0	2	0	0.105263	D	SINE	AluSx	-	3UTR	NM_001170569-3UTR,NM_001170570-3UTR,NM_022101-3UTR
NUP43	chr6	150046349	-	A	19	17	0	2	0	0.105263	D	SINE	AluSx	-	3UTR	NM_198887-3UTR
TMEM241	chr18	20876394	-	A	19	17	0	2	0	0.105263	D	SINE	AluSx	-	3UTR	NM_032933-3UTR
TXNDC15	chr5	134236740	+	A	19	17	0	2	0	0.105263	D	SINE	AluSx	-	3UTR	NM_024715-3UTR
EMC1	chr1	19543785	-	A	19	17	0	2	0	0.105263	D	SINE	AluSx3	-	3UTR	NM_001271427-3UTR,NM_001271428-3UTR,NM_001271429-3UTR,NM_015047-3UTR
COX18	chr4	73922964	-	A	19	17	0	2	0	0.105263	D	SINE	AluSz	-	3UTR	NM_173827-3UTR
PDDC1	chr11	769001	-	A	19	17	0	2	0	0.105263	D	SINE	AluSz	-	3UTR	NM_182612-3UTR
PECR	chr2	216903419	-	A	19	17	0	2	0	0.105263	D	SINE	AluSz	-	3UTR	NM_018441-3UTR
PECR	chr2	216903422	-	A	19	17	0	2	0	0.105263	D	SINE	AluSz	-	3UTR	NM_018441-3UTR
CEP89	chr19	33461875	-	A	18	16	0	2	0	0.111111	D	SINE	AluJb	-	intron	NM_032816-intron
GJC1	chr17	42880112	-	A	18	16	0	2	0	0.111111	D	SINE	AluJb	-	3UTR	NM_001080383-3UTR,NM_005497-3UTR
SIN3B	chr19	16966618	+	A	18	16	0	2	0	0.111111	D	SINE	AluJb	-	intron	NM_015260-intron
PSMB2	chr1	36065489	-	A	18	16	0	2	0	0.111111	D	SINE	AluJr	-	3UTR	NM_001199779-3UTR,NM_001199780-3UTR,NM_002794-3UTR
TIMM50	chr19	39981291	+	A	18	16	0	2	0	0.111111	D	SINE	AluJr	-	3UTR	NM_001001563-3UTR
HP1BP3	chr1	21101369	-	A	18	16	0	2	0	0.111111	D	SINE	AluSc	-	intron	NM_016287-intron
TMPO	chr12	98942820	+	A	18	16	0	2	0	0.111111	D	SINE	AluSc	-	3UTR	NM_001032283-3UTR,NM_001032284-3UTR
SLC20A1	chr2	113411643	+	A	18	16	0	2	0	0.111111	D	SINE	AluSp	-	intron	NM_005415-intron
TMEM120B	chr12	122218137	+	A	18	16	0	2	0	0.111111	D	SINE	AluSp	-	3UTR	NM_001080825-3UTR
VPS41	chr7	38764342	-	A	18	16	0	2	0	0.111111	D	SINE	AluSp	-	3UTR	NM_014396-3UTR,NM_080631-3UTR
C15orf38-AP3S2	chr15	90440660	-	A	18	16	0	2	0	0.111111	D	SINE	AluSq2	-	intron	NM_001199058-intron
MED18	chr1	28662323	+	A	18	16	0	2	0	0.111111	D	SINE	AluSq2	-	3UTR	NM_001127350-3UTR,NM_017638-3UTR
DNAJC24	chr11	31453309	+	A	18	16	0	2	0	0.111111	D	SINE	AluSx	-	3UTR	NM_181706-3UTR
PRR11	chr17	57280679	+	A	18	16	0	2	0	0.111111	D	SINE	AluSx	-	3UTR	NM_018304-3UTR
TMEM120B	chr12	122214991	+	A	18	16	0	2	0	0.111111	D	SINE	AluSx	-	3UTR	NM_001080825-3UTR
GNL3L	chrX	54588535	+	A	18	16	0	2	0	0.111111	D	SINE	AluSx1	-	3UTR	NM_001184819-3UTR,NM_019067-3UTR
C15orf38-AP3S2	chr15	90442534	-	A	18	16	0	2	0	0.111111	D	SINE	AluSz	-	intron	NM_001199058-intron
PDDC1	chr11	768977	-	A	18	16	0	2	0	0.111111	D	SINE	AluSz	-	3UTR	NM_182612-3UTR
XIAP	chrX	123046772	+	A	18	16	0	2	0	0.111111	D	SINE	AluSz	-	exon,3UTR	NR_037916-exon,NM_001167-3UTR,NM_001204401-3UTR
SERBP1	chr1	67874696	-	A	18	16	0	2	0	0.111111	D	SINE	AluSz6	-	3UTR	NM_001018067-3UTR,NM_001018068-3UTR,NM_001018069-3UTR,NM_015640-3UTR
KIAA1143	chr3	44790759	-	A	18	16	0	2	0	0.111111	D	SINE	AluY	-	3UTR	NM_020696-3UTR
KIF1C	chr17	4928976	+	A	18	16	0	2	0	0.111111	D	SINE	AluY	-	3UTR	NM_006612-3UTR
AP5B1	chr11	65544503	-	A	17	15	0	2	0	0.117647	D	SINE	AluJb	-	3UTR	NM_138368-3UTR
METTL6	chr3	15451902	-	A	17	15	0	2	0	0.117647	D	SINE	AluJb	-	3UTR	NM_152396-3UTR
MPHOSPH8	chr13	20247116	+	A	17	15	0	2	0	0.117647	D	SINE	AluJb	-	3UTR	NM_017520-3UTR
ZYG11B	chr1	53289892	+	A	17	15	0	2	0	0.117647	D	SINE	AluJr	-	3UTR	NM_024646-3UTR
SHC1	chr1	154937237	-	A	17	15	0	2	0	0.117647	D	SINE	AluJr4	-	intron	NM_001130040-intron,NM_001130041-intron,NM_001202859-intron,NM_003029-intron,NM_183001-intron
PHACTR4	chr1	28825331	+	A	17	15	0	2	0	0.117647	D	SINE	AluSg	-	3UTR	NM_001048183-3UTR,NM_023923-3UTR
MED18	chr1	28662253	+	A	17	15	0	2	0	0.117647	D	SINE	AluSq2	-	3UTR	NM_001127350-3UTR,NM_017638-3UTR
CEP89	chr19	33461673	-	A	17	15	0	2	0	0.117647	D	SINE	AluSx1	-	intron	NM_032816-intron
RBM3	chrX	48436810	+	A	17	15	0	2	0	0.117647	D	SINE	AluSx1	-	3UTR	NM_006743-3UTR
UGGT1	chr2	128951080	+	A	17	15	0	2	0	0.117647	D	SINE	AluSx1	-	exon,3UTR	NR_027671-exon,NM_020120-3UTR
MAVS	chr20	3849488	+	A	17	15	0	2	0	0.117647	D	SINE	AluSx4	-	exon,3UTR	NR_037921-exon,NM_001206491-3UTR,NM_020746-3UTR
PDDC1	chr11	769055	-	A	17	15	0	2	0	0.117647	D	SINE	AluSz	-	3UTR	NM_182612-3UTR
RAP1B	chr12	69018570	+	A	17	15	0	2	0	0.117647	D	SINE	AluSz	-	intron	NM_001010942-intron,NM_001251918-intron,NM_001251921-intron,NM_001251922-intron,NM_001251917-intron,NM_015646-intron
STAG3L3	chr7	72468394	-	A	17	15	0	2	0	0.117647	D	SINE	AluY	-	exon	NR_040582-exon
AAK1	chr2	69690577	-	A	16	14	0	2	0	0.125	D	SINE	AluJb	-	3UTR	NM_014911-3UTR
GJC1	chr17	42880175	-	A	16	14	0	2	0	0.125	D	SINE	AluJb	-	3UTR	NM_001080383-3UTR,NM_005497-3UTR
PPP1R12B	chr1	202554194	+	A	16	14	0	2	0	0.125	D	SINE	AluJb	-	3UTR	NM_032104-3UTR,NM_001197131-3UTR,NM_002481-3UTR,NM_032103-3UTR
ZNF587B	chr19	58357158	+	A	16	14	0	2	0	0.125	D	SINE	AluJb	-	3UTR	NM_001204818-3UTR
ZNF252P	chr8	146199743	-	A	16	14	0	2	0	0.125	D	SINE	AluJr4	-	exon	NR_023392-exon
NMNAT1	chr1	10042987	+	A	16	14	0	2	0	0.125	D	SINE	AluSc	-	3UTR	NM_022787-3UTR
GINS4	chr8	41401436	+	A	16	14	0	2	0	0.125	D	SINE	AluSq	-	3UTR	NM_032336-3UTR
DPY19L4	chr8	95804469	+	A	16	14	0	2	0	0.125	D	SINE	AluSq2	-	3UTR	NM_181787-3UTR
ACOX1	chr17	73941009	-	A	16	14	0	2	0	0.125	D	SINE	AluSx	-	3UTR	NM_001185039-3UTR,NM_004035-3UTR,NM_007292-3UTR
ACOX1	chr17	73941099	-	A	16	14	0	2	0	0.125	D	SINE	AluSx	-	3UTR	NM_001185039-3UTR,NM_004035-3UTR,NM_007292-3UTR
CHST6	chr16	75508026	-	A	16	14	0	2	0	0.125	D	SINE	AluSx	-	3UTR	NM_021615-3UTR
LOC100506548	chr5	40825945	-	A	16	14	0	2	0	0.125	D	SINE	AluSx	-	exon	NR_037665-exon
NMRAL1	chr16	4513128	-	A	16	14	0	2	0	0.125	D	SINE	AluSx1	-	intron	NM_020677-intron
PGPEP1	chr19	18475222	+	A	16	14	0	2	0	0.125	D	SINE	AluSx1	-	3UTR	NM_017712-3UTR
PGPEP1	chr19	18475223	+	A	16	14	0	2	0	0.125	D	SINE	AluSx1	-	3UTR	NM_017712-3UTR
C15orf38-AP3S2	chr15	90442516	-	A	16	14	0	2	0	0.125	D	SINE	AluSz	-	intron	NM_001199058-intron
GSN	chr9	124045645	+	A	16	14	0	2	0	0.125	D	SINE	AluSz	-	intron,5UTR	NM_001127662-intron,NM_001127666-intron,NM_001127667-intron,NM_198252-intron,NM_001127664-intron,NM_001127663-intron,NM_001127665-5UTR
TRMT2B	chrX	100265344	-	A	16	14	0	2	0	0.125	D	SINE	AluSz	-	3UTR	NM_001167970-3UTR,NM_001167971-3UTR,NM_001167972-3UTR,NM_024917-3UTR
XIAP	chrX	123043143	+	A	16	14	0	2	0	0.125	D	SINE	AluSz	-	exon,3UTR	NR_037916-exon,NM_001167-3UTR,NM_001204401-3UTR
ZNHIT6	chr1	86117192	-	A	16	14	0	2	0	0.125	D	SINE	AluSz6	-	3UTR	NM_001170670-3UTR,NM_017953-3UTR
DPY19L4	chr8	95804907	+	A	16	14	0	2	0	0.125	D	SINE	AluY	-	3UTR	NM_181787-3UTR
TBCCD1	chr3	186264473	-	C	16	0	14	2	0	0.125	D	SINE	AluY	-	3UTR	NM_001134415-3UTR,NM_018138-3UTR
RNF213	chr17	78294775	+	A	15	13	0	2	0	0.133333	D	SINE	AluJo	-	intron,3UTR	NM_001256071-intron,NM_020954-3UTR
PSMB2	chr1	36065615	-	A	15	13	0	2	0	0.133333	D	SINE	AluJr	-	3UTR	NM_001199779-3UTR,NM_001199780-3UTR,NM_002794-3UTR
DFFA	chr1	10520764	-	A	15	13	0	2	0	0.133333	D	SINE	AluSc8	-	3UTR	NM_004401-3UTR,NM_213566-3UTR
DFFA	chr1	10520767	-	A	15	13	0	2	0	0.133333	D	SINE	AluSc8	-	3UTR	NM_004401-3UTR,NM_213566-3UTR
PEX2	chr8	77894858	-	A	15	13	0	2	0	0.133333	D	SINE	AluSc8	-	3UTR	NM_000318-3UTR,NM_001079867-3UTR,NM_001172086-3UTR,NM_001172087-3UTR
PRKCSH	chr19	11560835	+	A	15	13	0	2	0	0.133333	D	SINE	AluSc8	-	intron	NM_001001329-intron,NM_002743-intron
SNX5	chr20	17942976	-	A	15	13	0	2	0	0.133333	D	SINE	AluSg	-	intron	NM_014426-intron,NM_152227-intron
ZBTB24	chr6	109784328	-	A	15	13	0	2	0	0.133333	D	SINE	AluSg	-	3UTR	NM_014797-3UTR
LOC100505549	chr18	55308824	+	A	15	13	0	2	0	0.133333	D	SINE	AluSq	-	5UTR	NM_001242804-5UTR
C15orf38-AP3S2	chr15	90440554	-	A	15	13	0	2	0	0.133333	D	SINE	AluSq2	-	intron	NM_001199058-intron
CSNK1A1	chr5	148928417	-	A	15	12	0	2	1	0.133333	D	SINE	AluSq2	-	intron	NM_001025105-intron,NM_001271741-intron,NM_001271742-intron,NM_001892-intron
PRR11	chr17	57280703	+	A	15	13	0	2	0	0.133333	D	SINE	AluSx	-	3UTR	NM_018304-3UTR
PRR11	chr17	57280725	+	A	15	12	0	2	1	0.133333	D	SINE	AluSx	-	3UTR	NM_018304-3UTR
PRR11	chr17	57280760	+	A	15	13	0	2	0	0.133333	D	SINE	AluSx	-	3UTR	NM_018304-3UTR
CYCS	chr7	25159996	-	A	15	13	0	2	0	0.133333	D	SINE	AluSx1	-	3UTR	NM_018947-3UTR
FAM118A	chr22	45736952	+	A	15	13	0	2	0	0.133333	D	SINE	AluSx1	-	3UTR	NM_001104595-3UTR,NM_017911-3UTR
POLH	chr6	43582856	+	A	15	13	0	2	0	0.133333	D	SINE	AluSx1	-	3UTR	NM_006502-3UTR
PIEZO1	chr16	88784391	-	A	15	13	0	2	0	0.133333	D	SINE	AluSx3	-	intron	NM_001142864-intron
CHST6	chr16	75509991	-	A	15	13	0	2	0	0.133333	D	SINE	AluSz	-	3UTR	NM_021615-3UTR
MIR548AE2	chr16	48388383	+	A	15	13	0	2	0	0.133333	D	SINE	AluSz	-	intron	NR_039639-intron
TRMT2B	chrX	100265391	-	A	15	13	0	2	0	0.133333	D	SINE	AluSz	-	3UTR	NM_001167970-3UTR,NM_001167971-3UTR,NM_001167972-3UTR,NM_024917-3UTR
MATR3	chr5	138620224	+	A	15	13	0	2	0	0.133333	D	SINE	AluSz6	-	intron	NM_001194954-intron,NM_199189-intron,NR_036535-intron
ZNF587	chr19	58376237	+	A	15	13	0	2	0	0.133333	D	SINE	AluSz6	-	3UTR	NM_001204817-3UTR,NM_032828-3UTR
PDDC1	chr11	769895	-	A	15	13	0	2	0	0.133333	D	SINE	AluY	-	3UTR	NM_182612-3UTR
PGPEP1	chr19	18476206	+	A	14	12	0	2	0	0.142857	D	SINE	AluJb	-	3UTR	NM_017712-3UTR
RNF213	chr17	78294712	+	A	14	12	0	2	0	0.142857	D	SINE	AluJo	-	intron,3UTR	NM_001256071-intron,NM_020954-3UTR
ORAI2	chr7	102096948	+	A	14	12	0	2	0	0.142857	D	SINE	AluJr	-	3UTR	NM_001126340-3UTR,NM_001271818-3UTR,NM_001271819-3UTR,NM_032831-3UTR
HIVEP1	chr6	12038222	+	A	14	12	0	2	0	0.142857	D	SINE	AluJr4	-	intron	NM_002114-intron
PLEKHA2	chr8	38829965	+	A	14	12	0	2	0	0.142857	D	SINE	AluJr4	-	3UTR	NM_021623-3UTR
ZNF252P	chr8	146199694	-	A	14	12	0	2	0	0.142857	D	SINE	AluJr4	-	exon	NR_023392-exon
TMPO	chr12	98942621	+	A	14	12	0	2	0	0.142857	D	SINE	AluSc	-	3UTR	NM_001032283-3UTR,NM_001032284-3UTR
ZNF708	chr19	21474901	-	A	14	12	0	2	0	0.142857	D	SINE	AluSc	-	3UTR	NM_021269-3UTR
DFFA	chr1	10520735	-	A	14	12	0	2	0	0.142857	D	SINE	AluSc8	-	3UTR	NM_004401-3UTR,NM_213566-3UTR
SLC20A2	chr8	42387261	-	A	14	12	0	2	0	0.142857	D	SINE	AluSc8	-	intron	NM_001257181-intron,NM_006749-intron
TXNDC15	chr5	134236113	+	A	14	12	0	2	0	0.142857	D	SINE	AluSq	-	3UTR	NM_024715-3UTR
C15orf38-AP3S2	chr15	90440560	-	A	14	12	0	2	0	0.142857	D	SINE	AluSq2	-	intron	NM_001199058-intron
GNL3L	chrX	54587219	+	A	14	12	0	2	0	0.142857	D	SINE	AluSq2	-	3UTR	NM_001184819-3UTR,NM_019067-3UTR
HOOK3	chr8	42876082	+	A	14	12	0	2	0	0.142857	D	SINE	AluSq2	-	3UTR	NM_032410-3UTR
NDE1	chr16	15794947	+	A	14	12	0	2	0	0.142857	D	SINE	AluSx	-	intron	NM_001143979-intron,NM_017668-intron
PRR11	chr17	57280848	+	A	14	12	0	2	0	0.142857	D	SINE	AluSx	-	3UTR	NM_018304-3UTR
TMEM120B	chr12	122215001	+	A	14	12	0	2	0	0.142857	D	SINE	AluSx	-	3UTR	NM_001080825-3UTR
GGCX	chr2	85775118	-	A	14	12	0	2	0	0.142857	D	SINE	AluSx1	-	3UTR	NM_000821-3UTR,NM_001142269-3UTR
ICMT	chr1	6283305	-	A	14	12	0	2	0	0.142857	D	SINE	AluSx3	-	3UTR	NM_012405-3UTR
MAVS	chr20	3849403	+	A	14	12	0	2	0	0.142857	D	SINE	AluSx4	-	exon,3UTR	NR_037921-exon,NM_001206491-3UTR,NM_020746-3UTR
MRI1	chr19	13884083	+	A	14	12	0	2	0	0.142857	D	SINE	AluSz	-	3UTR	NM_001031727-3UTR,NM_032285-3UTR
RBM8A	chr1	145513017	+	A	14	12	0	2	0	0.142857	D	SINE	AluSz6	-	3UTR	NM_005105-3UTR
STAG3L3	chr7	72468527	-	A	14	12	0	2	0	0.142857	D	SINE	AluY	-	exon	NR_040582-exon
MPHOSPH8	chr13	20247141	+	A	13	11	0	2	0	0.153846	D	SINE	AluJb	-	3UTR	NM_017520-3UTR
PGPEP1	chr19	18476416	+	A	13	11	0	2	0	0.153846	D	SINE	AluJb	-	3UTR	NM_017712-3UTR
PGPEP1	chr19	18476428	+	A	13	11	0	2	0	0.153846	D	SINE	AluJb	-	3UTR	NM_017712-3UTR
RAD51	chr15	41024200	+	A	13	11	0	2	0	0.153846	D	SINE	AluJb	-	3UTR	NM_001164270-3UTR,NM_001164269-3UTR,NM_002875-3UTR,NM_133487-3UTR
SMYD4	chr17	1683647	-	A	13	11	0	2	0	0.153846	D	SINE	AluJb	-	3UTR	NM_052928-3UTR
KIAA1143	chr3	44791547	-	A	13	11	0	2	0	0.153846	D	SINE	AluJr	-	3UTR	NM_020696-3UTR
LOC285033	chr2	96907666	+	A	13	11	0	2	0	0.153846	D	SINE	AluJr	-	exon	NR_046322-exon
PSMB2	chr1	36065516	-	A	13	11	0	2	0	0.153846	D	SINE	AluJr	-	3UTR	NM_001199779-3UTR,NM_001199780-3UTR,NM_002794-3UTR
PSMB2	chr1	36065562	-	A	13	11	0	2	0	0.153846	D	SINE	AluJr	-	3UTR	NM_001199779-3UTR,NM_001199780-3UTR,NM_002794-3UTR
ZYG11B	chr1	53289852	+	A	13	11	0	2	0	0.153846	D	SINE	AluJr	-	3UTR	NM_024646-3UTR
NUPL2	chr7	23227439	+	A	13	11	0	2	0	0.153846	D	SINE	AluSq2	-	intron	NM_007342-intron
ACOX1	chr17	73941003	-	A	13	11	0	2	0	0.153846	D	SINE	AluSx	-	3UTR	NM_001185039-3UTR,NM_004035-3UTR,NM_007292-3UTR
SLC20A1	chr2	113412798	+	A	13	11	0	2	0	0.153846	D	SINE	AluSx	-	intron	NM_005415-intron
SLC20A1	chr2	113412822	+	A	13	11	0	2	0	0.153846	D	SINE	AluSx	-	intron	NM_005415-intron
TMEM120B	chr12	122215092	+	A	13	11	0	2	0	0.153846	D	SINE	AluSx	-	3UTR	NM_001080825-3UTR
DHTKD1	chr10	12163032	+	A	13	11	0	2	0	0.153846	D	SINE	AluSx1	-	3UTR	NM_018706-3UTR
NOL9	chr1	6582353	-	A	13	11	0	2	0	0.153846	D	SINE	AluSx1	-	3UTR	NM_024654-3UTR
POLH	chr6	43584698	+	A	13	11	0	2	0	0.153846	D	SINE	AluSx1	-	3UTR	NM_006502-3UTR
PRKCSH	chr19	11561171	+	A	13	11	0	2	0	0.153846	D	SINE	AluSx1	-	intron	NM_001001329-intron,NM_002743-intron
RPS20	chr8	56984986	-	A	13	11	0	2	0	0.153846	D	SINE	AluSx1	-	intron	NM_001146227-intron
CEP104	chr1	3729317	-	A	13	11	0	2	0	0.153846	D	SINE	AluSx3	-	3UTR	NM_014704-3UTR
PIEZO1	chr16	88784408	-	A	13	11	0	2	0	0.153846	D	SINE	AluSx3	-	intron	NM_001142864-intron
XRCC2	chr7	152343829	-	A	13	11	0	2	0	0.153846	D	SINE	AluSx3	-	3UTR	NM_005431-3UTR
CHST6	chr16	75509881	-	A	13	11	0	2	0	0.153846	D	SINE	AluSz	-	3UTR	NM_021615-3UTR
CHST6	chr16	75510193	-	A	13	11	0	2	0	0.153846	D	SINE	AluSz	-	3UTR	NM_021615-3UTR
HOOK3	chr8	42875814	+	A	13	11	0	2	0	0.153846	D	SINE	AluSz	-	3UTR	NM_032410-3UTR
LIMD1	chr3	45722408	+	A	13	11	0	2	0	0.153846	D	SINE	AluSz	-	3UTR	NM_014240-3UTR
UBE3C	chr7	157025146	+	A	13	11	0	2	0	0.153846	D	SINE	AluSz	-	intron	NM_014671-intron
ZNF587	chr19	58373277	+	A	13	11	0	2	0	0.153846	D	SINE	AluSz	-	3UTR	NM_001204817-3UTR,NM_032828-3UTR
NOM1	chr7	156762732	+	A	13	11	0	2	0	0.153846	D	SINE	AluSz6	-	3UTR	NM_138400-3UTR
SERBP1	chr1	67874731	-	A	13	11	0	2	0	0.153846	D	SINE	AluSz6	-	3UTR	NM_001018067-3UTR,NM_001018068-3UTR,NM_001018069-3UTR,NM_015640-3UTR
ACOX1	chr17	73940094	-	A	12	10	0	2	0	0.166667	D	SINE	AluJb	-	3UTR	NM_001185039-3UTR,NM_004035-3UTR,NM_007292-3UTR
STK38	chr6	36512646	-	A	12	10	0	2	0	0.166667	D	SINE	AluJb	-	intron	NM_007271-intron
ZNF587	chr19	58372931	+	A	12	10	0	2	0	0.166667	D	SINE	AluJb	-	3UTR	NM_001204817-3UTR,NM_032828-3UTR
EMC1	chr1	19543373	-	A	12	10	0	2	0	0.166667	D	SINE	AluJo	-	3UTR	NM_001271427-3UTR,NM_001271428-3UTR,NM_001271429-3UTR,NM_015047-3UTR
MIR1304	chr11	93466874	-	A	12	10	0	2	0	0.166667	D	SINE	AluJo	-	exon	NR_031639-exon
COL4A3BP	chr5	74674839	-	A	12	10	0	2	0	0.166667	D	SINE	AluJr	-	intron	NM_001130105-intron,NM_005713-intron,NM_031361-intron
MRI1	chr19	13884346	+	A	12	10	0	2	0	0.166667	D	SINE	AluJr	-	3UTR	NM_001031727-3UTR,NM_032285-3UTR
ZNF708	chr19	21474919	-	A	12	10	0	2	0	0.166667	D	SINE	AluSc	-	3UTR	NM_021269-3UTR
GNL3L	chrX	54591091	+	A	12	10	0	2	0	0.166667	D	SINE	AluSg4	-	3UTR	NM_001184819-3UTR,NM_019067-3UTR
FOXRED2	chr22	36884855	-	A	12	10	0	2	0	0.166667	D	SINE	AluSp	-	3UTR	NM_001102371-3UTR,NM_024955-3UTR
TMEM120B	chr12	122218057	+	A	12	10	0	2	0	0.166667	D	SINE	AluSp	-	3UTR	NM_001080825-3UTR
TMEM120B	chr12	122218103	+	A	12	10	0	2	0	0.166667	D	SINE	AluSp	-	3UTR	NM_001080825-3UTR
COX18	chr4	73923568	-	A	12	10	0	2	0	0.166667	D	SINE	AluSq2	-	3UTR	NM_173827-3UTR
GNL3L	chrX	54587298	+	A	12	10	0	2	0	0.166667	D	SINE	AluSq2	-	3UTR	NM_001184819-3UTR,NM_019067-3UTR
PLEKHA2	chr8	38828267	+	A	12	10	0	2	0	0.166667	D	SINE	AluSq2	-	3UTR	NM_021623-3UTR
CHST6	chr16	75507990	-	A	12	10	0	2	0	0.166667	D	SINE	AluSx	-	3UTR	NM_021615-3UTR
GNL3L	chrX	54589141	+	A	12	10	0	2	0	0.166667	D	SINE	AluSx	-	3UTR	NM_001184819-3UTR,NM_019067-3UTR
TMEM192	chr4	165998078	-	A	12	10	0	2	0	0.166667	D	SINE	AluSx	-	3UTR	NM_001100389-3UTR
GNL3L	chrX	54588676	+	A	12	10	0	2	0	0.166667	D	SINE	AluSx1	-	3UTR	NM_001184819-3UTR,NM_019067-3UTR
PXMP4	chr20	32292934	-	A	12	10	0	2	0	0.166667	D	SINE	AluSx1	-	3UTR	NM_007238-3UTR,NM_183397-3UTR
WDR4	chr21	44267010	-	A	12	10	0	2	0	0.166667	D	SINE	AluSx1	-	intron	NM_033661-intron
SOGA1	chr20	35410369	-	A	12	10	0	2	0	0.166667	D	SINE	AluSz	-	intron	NM_199181-intron
UBE3C	chr7	157025224	+	A	12	10	0	2	0	0.166667	D	SINE	AluSz	-	intron	NM_014671-intron
AP3S2$C15orf38-AP3S2	chr15	90376015	-	A	12	10	0	2	0	0.166667	D	SINE	AluY	-	3UTR,exon$3UTR	NM_005829-3UTR,NR_023361-exon,NR_037582-exon$NM_001199058-3UTR
HOOK3	chr8	42876997	+	A	12	10	0	2	0	0.166667	D	SINE	AluY	-	3UTR	NM_032410-3UTR
CENPN	chr16	81063144	+	A	11	9	0	2	0	0.181818	D	SINE	AluJb	-	intron,3UTR	NM_001100625-intron,NM_001100624-3UTR,NM_001270473-3UTR,NM_001270474-3UTR
FLJ45340	chr7	128299761	+	A	11	9	0	2	0	0.181818	D	SINE	AluJb	-	exon	NR_024368-exon
GBP4	chr1	89649369	-	A	11	9	0	2	0	0.181818	D	SINE	AluJb	-	3UTR	NM_052941-3UTR
GSTCD	chr4	106767318	+	A	11	9	0	2	0	0.181818	D	SINE	AluJb	-	3UTR	NM_001031720-3UTR,NM_024751-3UTR
NXPE3	chr3	101522647	+	A	11	9	0	2	0	0.181818	D	SINE	AluJb	-	intron	NM_001134456-intron,NM_145037-intron
GFOD2	chr16	67715862	-	A	11	9	0	2	0	0.181818	D	SINE	AluJr	-	intron,3UTR	NM_030819-intron,NR_027398-intron,NM_001243650-3UTR
SLC25A53	chrX	103371221	-	A	11	9	0	2	0	0.181818	D	SINE	AluJr4	-	intron	NM_001012755-intron
ZNF587	chr19	58375157	+	A	11	9	0	2	0	0.181818	D	SINE	AluSc	-	3UTR	NM_001204817-3UTR,NM_032828-3UTR
HOOK3	chr8	42876508	+	A	11	9	0	2	0	0.181818	D	SINE	AluSg	-	3UTR	NM_032410-3UTR
COX18	chr4	73923498	-	A	11	9	0	2	0	0.181818	D	SINE	AluSq2	-	3UTR	NM_173827-3UTR
NUP43	chr6	150046603	-	A	11	9	0	2	0	0.181818	D	SINE	AluSq2	-	3UTR	NM_198887-3UTR
EMP2	chr16	10625460	-	A	11	9	0	2	0	0.181818	D	SINE	AluSx	-	3UTR	NM_001424-3UTR
GTF2H2	chr5	70331060	-	A	11	9	0	2	0	0.181818	D	SINE	AluSx	-	3UTR	NM_001515-3UTR
PRR11	chr17	57280769	+	A	11	9	0	2	0	0.181818	D	SINE	AluSx	-	3UTR	NM_018304-3UTR
SELO	chr22	50645725	+	A	11	9	0	2	0	0.181818	D	SINE	AluSx	-	intron	NM_031454-intron
UGGT1	chr2	128951747	+	A	11	9	0	2	0	0.181818	D	SINE	AluSx	-	exon,3UTR	NR_027671-exon,NM_020120-3UTR
NMRAL1	chr16	4513142	-	A	11	9	0	2	0	0.181818	D	SINE	AluSx1	-	intron	NM_020677-intron
PXMP4	chr20	32292924	-	A	11	9	0	2	0	0.181818	D	SINE	AluSx1	-	3UTR	NM_007238-3UTR,NM_183397-3UTR
RAD1	chr5	34906335	-	A	11	9	0	2	0	0.181818	D	SINE	AluSx1	-	3UTR,exon	NM_002853-3UTR,NR_026591-exon
NMNAT1	chr1	10043358	+	A	11	9	0	2	0	0.181818	D	SINE	AluSx3	-	3UTR	NM_022787-3UTR
NMNAT1	chr1	10043363	+	A	11	9	0	2	0	0.181818	D	SINE	AluSx3	-	3UTR	NM_022787-3UTR
ATAD3B	chr1	1418977	+	A	11	9	0	2	0	0.181818	D	SINE	AluSz	-	intron	NM_031921-intron
LAMTOR3	chr4	100801747	-	A	11	9	0	2	0	0.181818	D	SINE	AluSz	-	3UTR,exon	NM_001243736-3UTR,NM_021970-3UTR,NR_024170-exon
NAAA	chr4	76838070	-	A	11	9	0	2	0	0.181818	D	SINE	AluSz	-	intron	NM_001042402-intron,NM_014435-intron
DFFA	chr1	10521162	-	A	11	9	0	2	0	0.181818	D	SINE	AluY	-	3UTR	NM_004401-3UTR,NM_213566-3UTR
AASS	chr7	121715200	-	A	10	8	0	2	0	0.2	D	SINE	AluJb	-	3UTR	NM_005763-3UTR
ACOX1	chr17	73940193	-	A	10	8	0	2	0	0.2	D	SINE	AluJb	-	3UTR	NM_001185039-3UTR,NM_004035-3UTR,NM_007292-3UTR
GBP4	chr1	89649379	-	A	10	8	0	2	0	0.2	D	SINE	AluJb	-	3UTR	NM_052941-3UTR
HOOK3	chr8	42883416	+	A	10	8	0	2	0	0.2	D	SINE	AluJb	-	3UTR	NM_032410-3UTR
PPP1R12B	chr1	202554325	+	A	10	8	0	2	0	0.2	D	SINE	AluJb	-	3UTR	NM_032104-3UTR,NM_001197131-3UTR,NM_002481-3UTR,NM_032103-3UTR
ZNF83	chr19	53150794	-	A	10	8	0	2	0	0.2	D	SINE	AluJo	-	intron	NM_001242538-intron,NM_001242531-intron
BRCA2	chr13	32973200	+	A	10	8	0	2	0	0.2	D	SINE	AluJr	-	3UTR	NM_000059-3UTR
JRK	chr8	143741910	-	A	10	8	0	2	0	0.2	D	SINE	AluJr	-	3UTR,intron	NM_003724-3UTR,NM_001077527-intron
LYRM7	chr5	130536755	+	A	10	8	0	2	0	0.2	D	SINE	AluSg	-	3UTR	NM_181705-3UTR
RNF125	chr18	29648927	+	A	10	8	0	2	0	0.2	D	SINE	AluSg	-	3UTR	NM_017831-3UTR
SLC35E2	chr1	1661099	-	A	10	8	0	2	0	0.2	D	SINE	AluSg	-	intron,3UTR	NM_001199787-intron,NM_182838-3UTR
GK5	chr3	141880067	-	A	10	8	0	2	0	0.2	D	SINE	AluSp	-	3UTR,exon	NM_001039547-3UTR,NR_033289-exon
PDDC1	chr11	769559	-	A	10	8	0	2	0	0.2	D	SINE	AluSq2	-	3UTR	NM_182612-3UTR
BCL2L13	chr22	18185842	+	A	10	8	0	2	0	0.2	D	SINE	AluSx	-	intron	NM_001270735-intron,NM_001270734-intron,NR_073068-intron,NR_073069-intron,NM_001270727-intron,NM_001270726-intron,NM_001270728-intron,NM_001270729-intron,NM_001270730-intron,NM_001270731-intron,NM_001270732-intron,NM_015367-intron
GNE	chr9	36215298	-	A	10	8	0	2	0	0.2	D	SINE	AluSx	-	3UTR	NM_001128227-3UTR,NM_001190383-3UTR,NM_001190384-3UTR,NM_001190388-3UTR,NM_005476-3UTR
NDE1	chr16	15794892	+	A	10	8	0	2	0	0.2	D	SINE	AluSx	-	intron	NM_001143979-intron,NM_017668-intron
SPAG9	chr17	49041837	-	A	10	8	0	2	0	0.2	D	SINE	AluSx	-	3UTR	NM_001130527-3UTR,NM_001130528-3UTR,NM_001251971-3UTR,NM_003971-3UTR
IRAK4	chr12	44181774	+	A	10	8	0	2	0	0.2	D	SINE	AluSx1	-	3UTR	NM_001114182-3UTR,NM_001145256-3UTR,NM_001145257-3UTR,NM_001145258-3UTR,NM_016123-3UTR
EMC1	chr1	19543879	-	A	10	8	0	2	0	0.2	D	SINE	AluSx3	-	3UTR	NM_001271427-3UTR,NM_001271428-3UTR,NM_001271429-3UTR,NM_015047-3UTR
INPP5B	chr1	38327584	-	A	10	8	0	2	0	0.2	D	SINE	AluSx3	-	3UTR	NM_005540-3UTR
ZNF329	chr19	58638705	-	A	10	8	0	2	0	0.2	D	SINE	AluSx3	-	3UTR	NM_024620-3UTR
COX18	chr4	73922899	-	A	10	8	0	2	0	0.2	D	SINE	AluSz	-	3UTR	NM_173827-3UTR
NDE1	chr16	15794543	+	A	10	8	0	2	0	0.2	D	SINE	AluSz	-	intron	NM_001143979-intron,NM_017668-intron
SLC35E3	chr12	69158234	+	A	10	8	0	2	0	0.2	D	SINE	AluSz	-	intron	NM_018656-intron
API5	chr11	43345751	+	A	10	9	0	1	0	0.1	D	SINE	AluJb	-	intron	NM_001243747-intron,NM_001142930-intron,NM_001142931-intron,NM_006595-intron,NR_024625-intron
IL17RA	chr22	17594151	+	A	10	9	0	1	0	0.1	D	SINE	AluJb	-	3UTR	NM_014339-3UTR
ZNF542	chr19	56890116	+	A	10	9	0	1	0	0.1	D	SINE	AluJb	-	exon	NR_003127-exon,NR_024055-exon,NR_024056-exon,NR_024057-exon,NR_033418-exon
ZNF587B	chr19	58354622	+	A	10	9	0	1	0	0.1	D	SINE	AluJb	-	intron	NM_001204818-intron
C17orf85	chr17	3712086	-	A	10	9	0	1	0	0.1	D	SINE	AluJo	-	3UTR	NM_001114118-3UTR
COL4A3BP	chr5	74673872	-	A	10	9	0	1	0	0.1	D	SINE	AluJr	-	intron	NM_001130105-intron,NM_005713-intron,NM_031361-intron
INPP5B	chr1	38326705	-	A	10	9	0	1	0	0.1	D	SINE	AluJr	-	3UTR	NM_005540-3UTR
KIAA1143	chr3	44791397	-	A	10	9	0	1	0	0.1	D	SINE	AluJr	-	3UTR	NM_020696-3UTR
HTATSF1P2	chr6	3021375	-	A	10	9	0	1	0	0.1	D	SINE	AluJr4	-	exon	NR_033884-exon
RAB2B	chr14	21928501	-	A	10	9	0	1	0	0.1	D	SINE	AluSc	-	3UTR,exon	NM_001163380-3UTR,NM_032846-3UTR,NR_028074-exon
RAB2B	chr14	21928578	-	A	10	9	0	1	0	0.1	D	SINE	AluSc	-	3UTR,exon	NM_001163380-3UTR,NM_032846-3UTR,NR_028074-exon
HNRNPA1L2	chr13	53203951	+	A	10	9	0	1	0	0.1	D	SINE	AluSg	-	intron	NM_001011725-intron,NM_001011724-intron
KIAA1841	chr2	61315749	+	A	10	9	0	1	0	0.1	D	SINE	AluSg	-	intron	NM_001129993-intron,NM_032506-intron
TMEM192	chr4	165998785	-	A	10	9	0	1	0	0.1	D	SINE	AluSg	-	3UTR	NM_001100389-3UTR
TIMM50	chr19	39981442	+	A	10	9	0	1	0	0.1	D	SINE	AluSp	-	3UTR	NM_001001563-3UTR
TXNDC15	chr5	134236129	+	A	10	9	0	1	0	0.1	D	SINE	AluSq	-	3UTR	NM_024715-3UTR
COQ4	chr9	131094242	+	A	10	9	0	1	0	0.1	D	SINE	AluSx	-	intron	NM_016035-intron
FAM20B	chr1	179044216	+	A	10	9	0	1	0	0.1	D	SINE	AluSx	-	3UTR	NM_014864-3UTR
TMEM192	chr4	165998091	-	A	10	9	0	1	0	0.1	D	SINE	AluSx	-	3UTR	NM_001100389-3UTR
TRAF6	chr11	36508454	-	A	10	9	0	1	0	0.1	D	SINE	AluSx1	-	3UTR	NM_004620-3UTR,NM_145803-3UTR
POLH	chr6	43585217	+	A	10	9	0	1	0	0.1	D	SINE	AluSz	-	3UTR	NM_006502-3UTR
PRR11	chr17	57281076	+	A	10	9	0	1	0	0.1	D	SINE	AluSz	-	3UTR	NM_018304-3UTR
SLC12A9	chr7	100453883	+	A	10	9	0	1	0	0.1	D	SINE	AluSz	-	intron	NM_001267814-intron,NM_001267812-intron,NM_020246-intron
ZFYVE20	chr3	15113799	-	A	10	9	0	1	0	0.1	D	SINE	AluSz6	-	3UTR	NM_022340-3UTR
AP3S2$C15orf38-AP3S2	chr15	90375993	-	A	10	9	0	1	0	0.1	D	SINE	AluY	-	3UTR,exon$3UTR	NM_005829-3UTR,NR_023361-exon,NR_037582-exon$NM_001199058-3UTR
KIAA0101	chr15	64657403	-	A	10	9	0	1	0	0.1	D	SINE	AluYb8	-	3UTR	NM_001029989-3UTR,NM_014736-3UTR
PLEKHA2	chr8	38829211	+	A	10	9	0	1	0	0.1	D	SINE	AluYc	-	3UTR	NM_021623-3UTR
GBP4	chr1	89648389	-	A	10	9	0	1	0	0.1	D	SINE	AluYg6	-	3UTR	NM_052941-3UTR

## Sheet: Before IT_MM150325
gene	chr	position	strand	reference	supporting_reads	A	C	G	T	edit_perc	source	repeat_class	repeat_name	snp	genic_position	refseqs
PAICS	chr4	57326291	+	A	426	251	0	175	0	0.410798	D	SINE	AluJb	-	3UTR	NM_001079524-3UTR,NM_001079525-3UTR,NM_006452-3UTR
CTSB	chr8	11701490	-	A	390	269	0	121	0	0.310256	D	SINE	AluSx1	-	3UTR	NM_001908-3UTR,NM_147780-3UTR,NM_147781-3UTR,NM_147782-3UTR,NM_147783-3UTR
PAICS	chr4	57327087	+	A	166	53	0	113	0	0.680723	D	SINE	AluSx1	-	3UTR	NM_001079524-3UTR,NM_001079525-3UTR,NM_006452-3UTR
SLC35E2B$CDK11B	chr1	1595586	-	A	107	8	0	99	0	0.925234	D	SINE	AluJo	-	3UTR$intron	NM_001110781-3UTR$NM_033487-intron,NM_033486-intron,NM_033488-intron,NM_033489-intron,NM_033492-intron,NM_033493-intron
CTSB	chr8	11701458	-	A	374	284	0	90	0	0.240642	D	SINE	AluSx1	-	3UTR	NM_001908-3UTR,NM_147780-3UTR,NM_147781-3UTR,NM_147782-3UTR,NM_147783-3UTR
ZDHHC20	chr13	21948502	-	A	104	26	0	78	0	0.75	D	SINE	AluSx	-	3UTR	NM_153251-3UTR
PPIA	chr7	44841489	+	A	116	39	0	77	0	0.663793	D	SINE	AluJr	-	3UTR	NM_021130-3UTR
PRKCSH	chr19	11560427	+	A	131	56	0	75	0	0.572519	D	SINE	AluSx	-	intron	NM_001001329-intron,NM_002743-intron
AHR	chr7	17384354	+	A	91	27	0	64	0	0.703297	D	SINE	AluSx	-	3UTR	NM_001621-3UTR
PSMB2	chr1	36068370	-	A	203	141	0	62	0	0.305419	D	SINE	AluSc	-	3UTR	NM_001199779-3UTR,NM_001199780-3UTR,NM_002794-3UTR
TMPO	chr12	98943033	+	A	60	4	0	56	0	0.933333	D	SINE	AluSz	-	3UTR	NM_001032283-3UTR,NM_001032284-3UTR
DHFR	chr5	79923430	-	A	87	33	0	54	0	0.62069	D	SINE	AluJb	-	3UTR	NM_000791-3UTR
SSR3	chr3	156258205	-	A	115	63	0	52	0	0.452174	D	SINE	AluY	-	3UTR	NM_007107-3UTR
TMPO	chr12	98942688	+	A	67	15	0	52	0	0.776119	D	SINE	AluSc	-	3UTR	NM_001032283-3UTR,NM_001032284-3UTR
GNB4	chr3	179115627	-	A	56	4	0	52	0	0.928571	D	SINE	AluSg7	-	3UTR	NM_021629-3UTR
TMPO	chr12	98942885	+	A	75	26	0	49	0	0.653333	D	SINE	AluSc	-	3UTR	NM_001032283-3UTR,NM_001032284-3UTR
ZDHHC20	chr13	21949161	-	A	128	80	0	48	0	0.375	D	SINE	AluSz	-	3UTR	NM_153251-3UTR
CTSB	chr8	11700676	-	A	246	201	0	45	0	0.182927	D	SINE	AluSg	-	3UTR	NM_001908-3UTR,NM_147780-3UTR,NM_147781-3UTR,NM_147782-3UTR,NM_147783-3UTR
DDOST	chr1	20978457	-	A	405	361	0	44	0	0.108642	D	SINE	AluY	-	3UTR	NM_005216-3UTR
MRPS16	chr10	75008955	-	A	81	37	0	44	0	0.54321	D	SINE	AluJr	-	3UTR	NM_016065-3UTR
H2AFV	chr7	44872899	-	A	61	17	0	44	0	0.721311	D	SINE	AluY	-	intron	NM_138635-intron
CTSB	chr8	11701509	-	A	423	380	0	43	0	0.101655	D	SINE	AluSx1	-	3UTR	NM_001908-3UTR,NM_147780-3UTR,NM_147781-3UTR,NM_147782-3UTR,NM_147783-3UTR
SRP9	chr1	225974614	+	A	114	71	0	43	0	0.377193	D	SINE	AluJo	-	intron,CDS	NM_003133-intron,NM_001130440-CDS
MRPL30	chr2	99812336	+	A	97	56	0	41	0	0.42268	D	SINE	AluSx	-	3UTR,intron	NM_145212-3UTR,NR_028356-intron
MRPL30	chr2	99812897	+	A	73	32	0	41	0	0.561644	D	SINE	AluJb	-	3UTR,intron	NM_145212-3UTR,NR_028356-intron
GATC	chr12	120899011	+	A	47	6	0	41	0	0.87234	D	SINE	AluJr	-	exon,3UTR	NR_033684-exon,NM_176818-3UTR
MAGT1	chrX	77083828	-	A	134	96	0	38	0	0.283582	D	SINE	AluSz	-	3UTR	NM_032121-3UTR
CTSB	chr8	11700586	-	A	309	271	0	37	1	0.119741	D	SINE	AluSg	-	3UTR	NM_001908-3UTR,NM_147780-3UTR,NM_147781-3UTR,NM_147782-3UTR,NM_147783-3UTR
DHFR	chr5	79923329	-	A	152	115	0	37	0	0.243421	D	SINE	AluJb	-	3UTR	NM_000791-3UTR
PSMB2	chr1	36068325	-	A	141	104	0	37	0	0.262411	D	SINE	AluSc	-	3UTR	NM_001199779-3UTR,NM_001199780-3UTR,NM_002794-3UTR
H2AFV	chr7	44872300	-	A	105	68	0	37	0	0.352381	D	SINE	AluJo	-	intron	NM_138635-intron
AHR	chr7	17384437	+	A	94	57	0	37	0	0.393617	D	SINE	AluSx	-	3UTR	NM_001621-3UTR
AHR	chr7	17384440	+	A	87	50	0	37	0	0.425287	D	SINE	AluSx	-	3UTR	NM_001621-3UTR
MCM4	chr8	48890109	+	A	303	269	0	34	0	0.112211	D	SINE	AluJb	-	3UTR	NM_005914-3UTR,NM_182746-3UTR
PAICS	chr4	57326875	+	A	292	258	0	34	0	0.116438	D	SINE	AluSx1	-	3UTR	NM_001079524-3UTR,NM_001079525-3UTR,NM_006452-3UTR
GNPNAT1	chr14	53242478	-	A	116	82	0	34	0	0.293103	D	SINE	AluJo	-	3UTR	NM_198066-3UTR
ZDHHC20	chr13	21949165	-	A	132	99	0	33	0	0.25	D	SINE	AluSz	-	3UTR	NM_153251-3UTR
NOP14	chr4	2940462	-	A	97	65	0	32	0	0.329897	D	SINE	AluJo	-	intron	NM_003703-intron
PGAM5	chr12	133298339	+	A	81	49	0	32	0	0.395062	D	SINE	AluSq	-	3UTR	NM_001170543-3UTR,NM_001170544-3UTR
GSR	chr8	30535980	-	A	70	38	0	32	0	0.457143	D	SINE	AluJb	-	3UTR	NM_000637-3UTR,NM_001195102-3UTR,NM_001195103-3UTR,NM_001195104-3UTR
PSMB2	chr1	36067760	-	A	112	81	0	31	0	0.276786	D	SINE	AluJb	-	3UTR	NM_001199779-3UTR,NM_001199780-3UTR,NM_002794-3UTR
H2AFV	chr7	44873106	-	A	56	25	0	31	0	0.553571	D	SINE	AluY	-	intron	NM_138635-intron
PRR11	chr17	57279070	+	A	171	141	0	30	0	0.175439	D	SINE	AluSq2	-	3UTR	NM_018304-3UTR
MAGT1	chrX	77083915	-	A	146	116	0	30	0	0.205479	D	SINE	AluSz	-	3UTR	NM_032121-3UTR
FCF1	chr14	75202856	+	A	123	93	0	30	0	0.243902	D	SINE	AluSx	-	3UTR	NM_015962-3UTR
SSR3	chr3	156258273	-	A	41	11	0	30	0	0.731707	D	SINE	AluY	-	3UTR	NM_007107-3UTR
BPNT1	chr1	220232144	-	A	40	10	0	30	0	0.75	D	SINE	AluSz	-	3UTR	NM_006085-3UTR
PAICS	chr4	57326879	+	A	294	265	0	29	0	0.0986395	D	SINE	AluSx1	-	3UTR	NM_001079524-3UTR,NM_001079525-3UTR,NM_006452-3UTR
FAM129A	chr1	184762524	-	A	104	75	0	29	0	0.278846	D	SINE	AluSz	-	3UTR	NM_052966-3UTR
GNPNAT1	chr14	53243394	-	A	46	17	0	29	0	0.630435	D	SINE	AluSx3	-	3UTR	NM_198066-3UTR
PAICS	chr4	57327082	+	A	146	118	0	28	0	0.191781	D	SINE	AluSx1	-	3UTR	NM_001079524-3UTR,NM_001079525-3UTR,NM_006452-3UTR
MRPL30	chr2	99812447	+	A	89	61	0	28	0	0.314607	D	SINE	AluSx	-	3UTR,intron	NM_145212-3UTR,NR_028356-intron
MGC2752	chr19	59095469	+	A	42	14	0	28	0	0.666667	D	SINE	AluJb	-	exon	NR_026052-exon
ZYG11B	chr1	53289686	+	A	42	14	0	28	0	0.666667	D	SINE	AluSz	-	3UTR	NM_024646-3UTR
PSMB2	chr1	36068369	-	A	204	177	0	27	0	0.132353	D	SINE	AluSc	-	3UTR	NM_001199779-3UTR,NM_001199780-3UTR,NM_002794-3UTR
TMPO	chr12	98943103	+	A	92	65	0	27	0	0.293478	D	SINE	AluSz	-	3UTR	NM_001032283-3UTR,NM_001032284-3UTR
SLC35E2B$CDK11B	chr1	1595006	-	A	82	55	0	27	0	0.329268	D	SINE	AluSg	-	3UTR$intron	NM_001110781-3UTR$NM_033487-intron,NM_033486-intron,NM_033488-intron,NM_033489-intron,NM_033492-intron,NM_033493-intron
TRIM65	chr17	73885939	-	A	44	17	0	27	0	0.613636	D	SINE	AluJo	-	3UTR	NM_001256124-3UTR,NM_173547-3UTR
GNPNAT1	chr14	53242354	-	A	76	50	0	26	0	0.342105	D	SINE	AluJo	-	3UTR	NM_198066-3UTR
TMPO	chr12	98942824	+	A	64	38	0	26	0	0.40625	D	SINE	AluSc	-	3UTR	NM_001032283-3UTR,NM_001032284-3UTR
PLEKHA2	chr8	38829839	+	A	54	28	0	26	0	0.481481	D	SINE	AluJr4	-	3UTR	NM_021623-3UTR
PHACTR4	chr1	28826190	+	A	46	20	0	26	0	0.565217	D	SINE	AluJb	-	3UTR	NM_001048183-3UTR,NM_023923-3UTR
STK4	chr20	43706947	+	A	34	8	0	26	0	0.764706	D	SINE	AluSg	-	3UTR	NM_006282-3UTR
TMPO	chr12	98943096	+	A	88	63	0	25	0	0.284091	D	SINE	AluSz	-	3UTR	NM_001032283-3UTR,NM_001032284-3UTR
CTSB	chr8	11700677	-	A	246	222	0	24	0	0.097561	D	SINE	AluSg	-	3UTR	NM_001908-3UTR,NM_147780-3UTR,NM_147781-3UTR,NM_147782-3UTR,NM_147783-3UTR
ZDHHC20	chr13	21949107	-	A	111	87	0	24	0	0.216216	D	SINE	AluSz	-	3UTR	NM_153251-3UTR
PSMB2	chr1	36067817	-	A	47	23	0	24	0	0.510638	D	SINE	AluJb	-	3UTR	NM_001199779-3UTR,NM_001199780-3UTR,NM_002794-3UTR
GATC	chr12	120899075	+	A	34	10	0	24	0	0.705882	D	SINE	AluJr	-	exon,3UTR	NR_033684-exon,NM_176818-3UTR
GJC1	chr17	42879232	-	A	25	1	0	24	0	0.96	D	SINE	AluSx1	-	3UTR	NM_001080383-3UTR,NM_005497-3UTR
DHFR	chr5	79923826	-	A	64	41	0	23	0	0.359375	D	SINE	AluSq2	-	3UTR	NM_000791-3UTR
NOP14	chr4	2940085	-	A	58	35	0	23	0	0.396552	D	SINE	AluSp	-	intron	NM_003703-intron
IPP	chr1	46164678	-	A	47	24	0	23	0	0.489362	D	SINE	AluJb	-	intron,3UTR	NM_001145349-intron,NM_005897-3UTR
GJC1	chr17	42877256	-	A	36	13	0	23	0	0.638889	D	SINE	AluJo	-	3UTR	NM_001080383-3UTR,NM_005497-3UTR
GSR	chr8	30536151	-	A	126	104	0	22	0	0.174603	D	SINE	AluJb	-	3UTR	NM_000637-3UTR,NM_001195102-3UTR,NM_001195103-3UTR,NM_001195104-3UTR
NOP14	chr4	2940397	-	A	56	34	0	22	0	0.392857	D	SINE	AluJo	-	intron	NM_003703-intron
ZNF655	chr7	99172900	+	A	31	9	0	22	0	0.709677	D	SINE	AluSg	-	3UTR	NM_001009960-3UTR,NM_001083956-3UTR,NM_001085368-3UTR,NM_138494-3UTR
MILR1	chr17	62464464	+	A	24	2	0	22	0	0.916667	D	SINE	AluSx1	-	3UTR	NM_001085423-3UTR
GATC	chr12	120898553	+	A	42	21	0	21	0	0.5	D	SINE	AluY	-	exon,3UTR	NR_033684-exon,NM_176818-3UTR
LIMD1	chr3	45722100	+	A	29	8	0	21	0	0.724138	D	SINE	AluJb	-	3UTR	NM_014240-3UTR
HLA-DOA	chr6	32973157	-	A	27	6	0	21	0	0.777778	D	SINE	AluSc	-	3UTR	NM_002119_4-3UTR
MRPL30	chr2	99812978	+	A	82	62	0	20	0	0.243902	D	SINE	AluJb	-	3UTR,intron	NM_145212-3UTR,NR_028356-intron
MRPL30	chr2	99812843	+	A	65	45	0	20	0	0.307692	D	SINE	AluJb	-	3UTR,intron	NM_145212-3UTR,NR_028356-intron
PSMB2	chr1	36067925	-	A	55	35	0	20	0	0.363636	D	SINE	AluJb	-	3UTR	NM_001199779-3UTR,NM_001199780-3UTR,NM_002794-3UTR
SKA1	chr18	47919605	+	A	32	12	0	20	0	0.625	D	SINE	AluSc8	-	3UTR	NM_001039535-3UTR,NM_145060-3UTR
BPNT1	chr1	220231330	-	A	30	10	0	20	0	0.666667	D	SINE	AluY	-	3UTR	NM_006085-3UTR
PSMB2	chr1	36067677	-	A	191	172	0	19	0	0.0994764	D	SINE	AluJb	-	3UTR	NM_001199779-3UTR,NM_001199780-3UTR,NM_002794-3UTR
SLC35E2B$CDK11B	chr1	1594977	-	A	111	92	0	19	0	0.171171	D	SINE	AluSg	-	3UTR$intron	NM_001110781-3UTR$NM_033487-intron,NM_033486-intron,NM_033488-intron,NM_033489-intron,NM_033492-intron,NM_033493-intron
PPIA	chr7	44841519	+	A	109	90	0	19	0	0.174312	D	SINE	AluJr	-	3UTR	NM_021130-3UTR
PPIA	chr7	44841928	+	A	69	50	0	19	0	0.275362	D	SINE	AluSx	-	3UTR	NM_021130-3UTR
FAM129A	chr1	184761274	-	A	68	49	0	19	0	0.279412	D	SINE	AluJo	-	3UTR	NM_052966-3UTR
BPNT1	chr1	220231487	-	A	49	30	0	19	0	0.387755	D	SINE	AluY	-	3UTR	NM_006085-3UTR
PTPN14	chr1	214524522	-	A	46	27	0	19	0	0.413043	D	SINE	AluSg	-	3UTR	NM_005401-3UTR
CTSS	chr1	150704633	-	A	39	20	0	19	0	0.487179	D	SINE	AluJo	-	3UTR	NM_001199739-3UTR,NM_004079-3UTR
RBBP9	chr20	18468339	-	A	37	18	0	19	0	0.513514	D	SINE	AluSz6	-	3UTR	NM_006606-3UTR
MRPL30	chr2	99812414	+	A	105	87	0	18	0	0.171429	D	SINE	AluSx	-	3UTR,intron	NM_145212-3UTR,NR_028356-intron
PGAM5	chr12	133297904	+	A	77	59	0	18	0	0.233766	D	SINE	AluJo	-	3UTR	NM_001170543-3UTR,NM_001170544-3UTR
MRPS16	chr10	75009842	-	A	65	47	0	18	0	0.276923	D	SINE	AluY	-	3UTR	NM_016065-3UTR
ZNF542	chr19	56889953	+	A	44	26	0	18	0	0.409091	D	SINE	AluJb	-	exon	NR_003127-exon,NR_024055-exon,NR_024056-exon,NR_024057-exon,NR_033418-exon
BPNT1	chr1	220232143	-	A	40	22	0	18	0	0.45	D	SINE	AluSz	-	3UTR	NM_006085-3UTR
MAGT1	chrX	77083914	-	A	148	131	0	17	0	0.114865	D	SINE	AluSz	-	3UTR	NM_032121-3UTR
DHFR	chr5	79923361	-	A	127	110	0	17	0	0.133858	D	SINE	AluJb	-	3UTR	NM_000791-3UTR
ZDHHC20	chr13	21948576	-	A	99	82	0	17	0	0.171717	D	SINE	AluSx	-	3UTR	NM_153251-3UTR
PAICS	chr4	57326126	+	A	88	71	0	17	0	0.193182	D	SINE	AluJb	-	3UTR	NM_001079524-3UTR,NM_001079525-3UTR,NM_006452-3UTR
HLA-DOA	chr6	32973217	-	A	47	30	0	17	0	0.361702	D	SINE	AluSc	-	3UTR	NM_002119_4-3UTR
HAUS2	chr15	42859382	+	A	36	19	0	17	0	0.472222	D	SINE	AluJb	-	3UTR	NM_001130447-3UTR,NM_018097-3UTR
EEF2K	chr16	22296860	+	A	30	13	0	17	0	0.566667	D	SINE	AluJo	-	3UTR	NM_013302-3UTR
METTL2B	chr7	128142833	+	A	28	11	0	17	0	0.607143	D	SINE	AluSx1	-	3UTR	NM_018396-3UTR
PSMB2	chr1	36067752	-	A	145	129	0	16	0	0.110345	D	SINE	AluJb	-	3UTR	NM_001199779-3UTR,NM_001199780-3UTR,NM_002794-3UTR
RBBP9	chr20	18468511	-	A	114	98	0	16	0	0.140351	D	SINE	AluSz6	-	3UTR	NM_006606-3UTR
H2AFV	chr7	44872505	-	A	83	67	0	16	0	0.192771	D	SINE	AluJo	-	intron	NM_138635-intron
PRR11	chr17	57281059	+	A	46	30	0	16	0	0.347826	D	SINE	AluSz	-	3UTR	NM_018304-3UTR
VHL	chr3	10192608	+	A	42	26	0	16	0	0.380952	D	SINE	AluSx	-	3UTR	NM_000551-3UTR,NM_198156-3UTR
ZNF542	chr19	56890633	+	A	30	14	0	16	0	0.533333	D	SINE	AluJr	-	exon	NR_003127-exon,NR_024055-exon,NR_024056-exon,NR_024057-exon,NR_033418-exon
ICMT	chr1	6282400	-	A	24	8	0	16	0	0.666667	D	SINE	AluSz	-	3UTR	NM_012405-3UTR
MAGT1	chrX	77083179	-	A	143	128	0	15	0	0.104895	D	SINE	AluSg	-	3UTR	NM_032121-3UTR
ZDHHC20	chr13	21949151	-	A	137	122	0	15	0	0.109489	D	SINE	AluSz	-	3UTR	NM_153251-3UTR
AHR	chr7	17384832	+	A	87	72	0	15	0	0.172414	D	SINE	AluSc	-	3UTR	NM_001621-3UTR
LOC100505876	chr2	37431681	+	A	81	66	0	15	0	0.185185	D	SINE	AluSc	-	exon	NR_037879-exon,NR_037880-exon
TMPO	chr12	98942886	+	A	76	61	0	15	0	0.197368	D	SINE	AluSc	-	3UTR	NM_001032283-3UTR,NM_001032284-3UTR
CXorf56	chrX	118673238	-	A	49	34	0	15	0	0.306122	D	SINE	AluSz	-	3UTR	NM_001170569-3UTR,NM_001170570-3UTR,NM_022101-3UTR
NOP14	chr4	2940371	-	A	39	24	0	15	0	0.384615	D	SINE	AluJo	-	intron	NM_003703-intron
GINS4	chr8	41400059	+	A	38	23	0	15	0	0.394737	D	SINE	AluY	-	3UTR	NM_032336-3UTR
METTL16	chr17	2320651	-	A	24	9	0	15	0	0.625	D	SINE	AluSz	-	3UTR	NM_024086-3UTR
MRI1	chr19	13884346	+	A	21	6	0	15	0	0.714286	D	SINE	AluJr	-	3UTR	NM_001031727-3UTR,NM_032285-3UTR
FCF1	chr14	75202402	+	A	21	6	0	15	0	0.714286	D	SINE	AluSc5	-	3UTR	NM_015962-3UTR
DPY19L4	chr8	95804605	+	A	19	4	0	15	0	0.789474	D	SINE	AluSq2	-	3UTR	NM_181787-3UTR
MRI1	chr19	13883381	+	A	18	3	0	15	0	0.833333	D	SINE	AluY	-	3UTR	NM_001031727-3UTR,NM_032285-3UTR
DHFR	chr5	79923990	-	A	100	86	0	14	0	0.14	D	SINE	AluSq2	-	3UTR	NM_000791-3UTR
MRPL30	chr2	99812465	+	A	91	77	0	14	0	0.153846	D	SINE	AluSx	-	3UTR,intron	NM_145212-3UTR,NR_028356-intron
PSMB2	chr1	36067784	-	A	83	69	0	14	0	0.168675	D	SINE	AluJb	-	3UTR	NM_001199779-3UTR,NM_001199780-3UTR,NM_002794-3UTR
PGAM5	chr12	133298349	+	A	76	62	0	14	0	0.184211	D	SINE	AluSq	-	3UTR	NM_001170543-3UTR,NM_001170544-3UTR
MAGT1	chrX	77083007	-	A	64	50	0	14	0	0.21875	D	SINE	AluSg	-	3UTR	NM_032121-3UTR
MAVS	chr20	3850487	+	A	57	43	0	14	0	0.245614	D	SINE	AluSx1	-	exon,3UTR	NR_037921-exon,NM_001206491-3UTR,NM_020746-3UTR
SLC17A5	chr6	74304013	-	A	39	25	0	14	0	0.358974	D	SINE	AluSx3	-	3UTR	NM_012434-3UTR
DNAJC24	chr11	31452636	+	A	28	14	0	14	0	0.5	D	SINE	AluSx1	-	3UTR	NM_181706-3UTR
H2AFV	chr7	44872970	-	A	27	13	0	14	0	0.518519	D	SINE	AluY	-	intron	NM_138635-intron
OPA3	chr19	46053267	-	A	21	7	0	14	0	0.666667	D	SINE	AluSx1	-	intron,3UTR	NM_001017989-intron,NM_025136-3UTR
PRKCSH	chr19	11561224	+	A	19	5	0	14	0	0.736842	D	SINE	AluSx1	-	intron	NM_001001329-intron,NM_002743-intron
XIAP	chrX	123046720	+	A	16	2	0	14	0	0.875	D	SINE	AluSz	-	exon,3UTR	NR_037916-exon,NM_001167-3UTR,NM_001204401-3UTR
CTSB	chr8	11700231	-	A	106	93	0	13	0	0.122642	D	SINE	AluSq2	-	3UTR	NM_001908-3UTR,NM_147780-3UTR,NM_147781-3UTR,NM_147782-3UTR,NM_147783-3UTR
ZYG11B	chr1	53289688	+	A	42	29	0	13	0	0.309524	D	SINE	AluSz	-	3UTR	NM_024646-3UTR
MTDH	chr8	98741417	+	A	39	26	0	13	0	0.333333	D	SINE	AluJo	-	3UTR	NM_178812-3UTR
PRR11	chr17	57280769	+	A	30	17	0	13	0	0.433333	D	SINE	AluSx	-	3UTR	NM_018304-3UTR
PSMB2	chr1	36067886	-	A	27	14	0	13	0	0.481481	D	SINE	AluJb	-	3UTR	NM_001199779-3UTR,NM_001199780-3UTR,NM_002794-3UTR
GINS4	chr8	41401469	+	A	23	10	0	13	0	0.565217	D	SINE	AluSq	-	3UTR	NM_032336-3UTR
FHDC1	chr4	153898397	+	A	21	8	0	13	0	0.619048	D	SINE	AluJo	-	3UTR	NM_033393-3UTR
FCF1	chr14	75202857	+	A	121	109	0	12	0	0.0991736	D	SINE	AluSx	-	3UTR	NM_015962-3UTR
DHFR	chr5	79923378	-	A	110	98	0	12	0	0.109091	D	SINE	AluJb	-	3UTR	NM_000791-3UTR
GNPNAT1	chr14	53242859	-	A	104	92	0	12	0	0.115385	D	SINE	AluJb	-	3UTR	NM_198066-3UTR
MRPL30	chr2	99812464	+	A	89	77	0	12	0	0.134831	D	SINE	AluSx	-	3UTR,intron	NM_145212-3UTR,NR_028356-intron
FAM129A	chr1	184762676	-	A	70	58	0	12	0	0.171429	D	SINE	AluSz	-	3UTR	NM_052966-3UTR
MRPS16	chr10	75009585	-	A	69	57	0	12	0	0.173913	D	SINE	AluY	-	3UTR	NM_016065-3UTR
MAVS	chr20	3852858	+	A	65	53	0	12	0	0.184615	D	SINE	AluJr4	-	exon,3UTR	NR_037921-exon,NM_001206491-3UTR,NM_020746-3UTR
AHR	chr7	17384777	+	A	64	52	0	12	0	0.1875	D	SINE	AluSc	-	3UTR	NM_001621-3UTR
H2AFV	chr7	44872473	-	A	60	48	0	12	0	0.2	D	SINE	AluJo	-	intron	NM_138635-intron
DHFR	chr5	79923906	-	A	56	44	0	12	0	0.214286	D	SINE	AluSq2	-	3UTR	NM_000791-3UTR
GATC	chr12	120898999	+	A	55	43	0	12	0	0.218182	D	SINE	AluJr	-	exon,3UTR	NR_033684-exon,NM_176818-3UTR
ZNF669	chr1	247263719	-	A	49	37	0	12	0	0.244898	D	SINE	AluJb	-	CDS	NM_001142572-CDS,NM_024804-CDS
PRR11	chr17	57281058	+	A	46	34	0	12	0	0.26087	D	SINE	AluSz	-	3UTR	NM_018304-3UTR
CTSS	chr1	150704636	-	A	39	27	0	12	0	0.307692	D	SINE	AluJo	-	3UTR	NM_001199739-3UTR,NM_004079-3UTR
RSL1D1	chr16	11928846	-	A	36	24	0	12	0	0.333333	D	SINE	AluJb	-	3UTR	NM_015659-3UTR
LONP2$MIR548AE2	chr16	48386424	+	A	36	24	0	12	0	0.333333	D	SINE	AluSz6	-	3UTR$intron	NM_031490-3UTR$NR_039639-intron
HP1BP3	chr1	21082062	-	A	30	18	0	12	0	0.4	D	SINE	AluJb	-	intron	NM_016287-intron
RPL27A	chr11	8708782	+	A	30	18	0	12	0	0.4	D	SINE	AluSp	-	3UTR	NM_000990-3UTR
CTSB	chr8	11701343	-	A	30	18	0	12	0	0.4	D	SINE	AluSx1	-	3UTR	NM_001908-3UTR,NM_147780-3UTR,NM_147781-3UTR,NM_147782-3UTR,NM_147783-3UTR
MRI1	chr19	13883892	+	A	27	15	0	12	0	0.444444	D	SINE	AluSz	-	3UTR	NM_001031727-3UTR,NM_032285-3UTR
CTSB	chr8	11701283	-	A	26	14	0	12	0	0.461538	D	SINE	AluSx1	-	3UTR	NM_001908-3UTR,NM_147780-3UTR,NM_147781-3UTR,NM_147782-3UTR,NM_147783-3UTR
GJC1	chr17	42880112	-	A	25	13	0	12	0	0.48	D	SINE	AluJb	-	3UTR	NM_001080383-3UTR,NM_005497-3UTR
MED18	chr1	28661576	+	A	19	7	0	12	0	0.631579	D	SINE	AluSg	-	3UTR	NM_001127350-3UTR,NM_017638-3UTR
FBXW8	chr12	117467471	+	A	14	2	0	12	0	0.857143	D	SINE	AluSx1	-	3UTR	NM_012174-3UTR,NM_153348-3UTR
COX18	chr4	73922978	-	A	14	2	0	12	0	0.857143	D	SINE	AluSz	-	3UTR	NM_173827-3UTR
H2AFV	chr7	44872303	-	A	105	94	0	11	0	0.104762	D	SINE	AluJo	-	intron	NM_138635-intron
PRR11	chr17	57281021	+	A	86	75	0	11	0	0.127907	D	SINE	AluSz	-	3UTR	NM_018304-3UTR
PGAM5	chr12	133299058	+	A	80	69	0	11	0	0.1375	D	SINE	AluSg	-	3UTR	NM_001170543-3UTR,NM_001170544-3UTR
CLMP	chr11	122943085	-	A	78	67	0	11	0	0.141026	D	SINE	AluSx	-	3UTR	NM_024769-3UTR
PSMB2	chr1	36068295	-	A	61	50	0	11	0	0.180328	D	SINE	AluSc	-	3UTR	NM_001199779-3UTR,NM_001199780-3UTR,NM_002794-3UTR
SLC9A7	chrX	46464006	-	A	55	44	0	11	0	0.2	D	SINE	AluJb	-	3UTR	NM_001257291-3UTR,NM_032591-3UTR
SLC26A2	chr5	149363414	+	A	42	31	0	11	0	0.261905	D	SINE	AluJr	-	3UTR	NM_000112-3UTR
ZNF542	chr19	56890090	+	A	37	26	0	11	0	0.297297	D	SINE	AluJb	-	exon	NR_003127-exon,NR_024055-exon,NR_024056-exon,NR_024057-exon,NR_033418-exon
MMACHC	chr1	45975345	+	A	37	26	0	11	0	0.297297	D	SINE	AluSg7	-	3UTR	NM_015506-3UTR
ZNF542	chr19	56890634	+	A	31	20	0	11	0	0.354839	D	SINE	AluJr	-	exon	NR_003127-exon,NR_024055-exon,NR_024056-exon,NR_024057-exon,NR_033418-exon
CTSS	chr1	150703850	-	A	25	14	0	11	0	0.44	D	SINE	AluSx	-	3UTR	NM_001199739-3UTR,NM_004079-3UTR
CTSB	chr8	11701323	-	A	25	14	0	11	0	0.44	D	SINE	AluSx1	-	3UTR	NM_001908-3UTR,NM_147780-3UTR,NM_147781-3UTR,NM_147782-3UTR,NM_147783-3UTR
GNL3L	chrX	54589962	+	A	24	13	0	11	0	0.458333	D	SINE	AluJb	-	3UTR	NM_001184819-3UTR,NM_019067-3UTR
SLC9A7	chrX	46465423	-	A	22	11	0	11	0	0.5	D	SINE	AluSx3	-	3UTR	NM_001257291-3UTR,NM_032591-3UTR
BPNT1	chr1	220231263	-	A	22	11	0	11	0	0.5	D	SINE	AluY	-	3UTR	NM_006085-3UTR
PEX26	chr22	18572675	+	A	15	4	0	11	0	0.733333	D	SINE	AluY	-	3UTR	NM_001127649-3UTR,NM_001199319-3UTR,NM_017929-3UTR
F11R	chr1	160966434	-	A	14	3	0	11	0	0.785714	D	SINE	AluSg	-	3UTR	NM_016946-3UTR
DHFR	chr5	79923998	-	A	103	93	0	10	0	0.0970874	D	SINE	AluSq2	-	3UTR	NM_000791-3UTR
MRPL30	chr2	99812951	+	A	83	73	0	10	0	0.120482	D	SINE	AluJb	-	3UTR,intron	NM_145212-3UTR,NR_028356-intron
CTSS	chr1	150705248	-	A	72	62	0	10	0	0.138889	D	SINE	AluSz6	-	3UTR	NM_001199739-3UTR,NM_004079-3UTR
CRCP	chr7	65619366	+	A	71	61	0	10	0	0.140845	D	SINE	AluSz6	-	exon,3UTR	NR_024548-exon,NM_001040647-3UTR,NM_001040648-3UTR,NM_001142414-3UTR,NM_014478-3UTR
MRPL30	chr2	99812857	+	A	60	50	0	10	0	0.166667	D	SINE	AluJb	-	3UTR,intron	NM_145212-3UTR,NR_028356-intron
GINS4	chr8	41400087	+	A	56	46	0	10	0	0.178571	D	SINE	AluY	-	3UTR	NM_032336-3UTR
MGC2752	chr19	59095482	+	A	48	38	0	10	0	0.208333	D	SINE	AluJb	-	exon	NR_026052-exon
FHDC1	chr4	153898469	+	A	45	35	0	10	0	0.222222	D	SINE	AluJo	-	3UTR	NM_033393-3UTR
LOC100505876	chr2	37429526	+	A	45	35	0	10	0	0.222222	D	SINE	AluSz	-	exon	NR_037879-exon,NR_037880-exon
LOC100505876	chr2	37429626	+	A	42	32	0	10	0	0.238095	D	SINE	AluSz	-	exon	NR_037879-exon,NR_037880-exon
ZNF542	chr19	56890021	+	A	40	30	0	10	0	0.25	D	SINE	AluJb	-	exon	NR_003127-exon,NR_024055-exon,NR_024056-exon,NR_024057-exon,NR_033418-exon
CTSS	chr1	150704413	-	A	38	28	0	10	0	0.263158	D	SINE	AluJo	-	3UTR	NM_001199739-3UTR,NM_004079-3UTR
MAVS	chr20	3851551	+	A	35	25	0	10	0	0.285714	D	SINE	AluSx1	-	exon,3UTR	NR_037921-exon,NM_001206491-3UTR,NM_020746-3UTR
SLC26A2	chr5	149363392	+	A	33	23	0	10	0	0.30303	D	SINE	AluJr	-	3UTR	NM_000112-3UTR
GINS4	chr8	41399640	+	A	33	23	0	10	0	0.30303	D	SINE	AluSx3	-	3UTR	NM_032336-3UTR
MAVS	chr20	3851667	+	A	31	21	0	10	0	0.322581	D	SINE	AluSx1	-	exon,3UTR	NR_037921-exon,NM_001206491-3UTR,NM_020746-3UTR
XIAP	chrX	123047112	+	A	22	12	0	10	0	0.454545	D	SINE	AluSx	-	exon,3UTR	NR_037916-exon,NM_001167-3UTR,NM_001204401-3UTR
RSL1D1	chr16	11928951	-	A	21	11	0	10	0	0.47619	D	SINE	AluJb	-	3UTR	NM_015659-3UTR
PHACTR4	chr1	28825370	+	A	21	11	0	10	0	0.47619	D	SINE	AluSg	-	3UTR	NM_001048183-3UTR,NM_023923-3UTR
MESDC2	chr15	81268265	-	A	20	10	0	10	0	0.5	D	SINE	AluJb	-	3UTR	NM_015154-3UTR
CENPN	chr16	81064440	+	A	18	8	0	10	0	0.555556	D	SINE	AluSg	-	intron,3UTR	NM_001100625-intron,NM_001100624-3UTR,NM_001270473-3UTR,NM_001270474-3UTR
PARD6G	chr18	77916478	-	A	18	8	0	10	0	0.555556	D	SINE	AluSx	-	3UTR	NM_032510-3UTR
RAB2B	chr14	21928998	-	A	16	6	0	10	0	0.625	D	SINE	AluSp	-	3UTR,exon	NM_001163380-3UTR,NM_032846-3UTR,NR_028074-exon
DTWD2	chr5	118173592	-	A	14	4	0	10	0	0.714286	D	SINE	AluJr	-	3UTR	NM_173666-3UTR
ZFYVE20	chr3	15113847	-	A	11	1	0	10	0	0.909091	D	SINE	AluSz6	-	3UTR	NM_022340-3UTR
SRP9	chr1	225976243	+	A	10	0	0	10	0	1	D	SINE	AluSg	-	intron	NM_003133-intron,NM_001130440-intron
SSH1	chr12	109180419	-	A	93	84	0	9	0	0.0967742	D	SINE	AluJb	-	3UTR	NM_018984-3UTR
MRPL30	chr2	99813020	+	A	81	72	0	9	0	0.111111	D	SINE	AluJb	-	3UTR,intron	NM_145212-3UTR,NR_028356-intron
GINS1	chr20	25428724	+	A	79	70	0	9	0	0.113924	D	SINE	AluJb	-	3UTR	NM_021067-3UTR
GSR	chr8	30536015	-	A	79	70	0	9	0	0.113924	D	SINE	AluJb	-	3UTR	NM_000637-3UTR,NM_001195102-3UTR,NM_001195103-3UTR,NM_001195104-3UTR
GSR	chr8	30536016	-	A	78	69	0	9	0	0.115385	D	SINE	AluJb	-	3UTR	NM_000637-3UTR,NM_001195102-3UTR,NM_001195103-3UTR,NM_001195104-3UTR
TMPO	chr12	98942695	+	A	76	66	0	9	1	0.118421	D	SINE	AluSc	-	3UTR	NM_001032283-3UTR,NM_001032284-3UTR
FAM129A	chr1	184761350	-	A	73	64	0	9	0	0.123288	D	SINE	AluJo	-	3UTR	NM_052966-3UTR
LYRM2	chr6	90344706	-	A	73	64	0	9	0	0.123288	D	SINE	AluSz6	-	3UTR,exon	NM_020466-3UTR,NR_028493-exon,NR_028494-exon,NR_028495-exon
PSMB2	chr1	36068184	-	A	67	58	0	9	0	0.134328	D	SINE	AluSc	-	3UTR	NM_001199779-3UTR,NM_001199780-3UTR,NM_002794-3UTR
MFSD12	chr19	3542596	-	A	60	51	0	9	0	0.15	D	SINE	AluSx1	-	intron	NM_021731-intron,NM_001042680-intron
MAVS	chr20	3852924	+	A	59	50	0	9	0	0.152542	D	SINE	AluJr4	-	exon,3UTR	NR_037921-exon,NM_001206491-3UTR,NM_020746-3UTR
HLA-DOA	chr6	32973631	-	A	56	47	0	9	0	0.160714	D	SINE	AluJr	-	3UTR	NM_002119_4-3UTR
H2AFV	chr7	44872466	-	A	54	45	0	9	0	0.166667	D	SINE	AluJo	-	intron	NM_138635-intron
GINS1	chr20	25427815	+	A	52	43	0	9	0	0.173077	D	SINE	AluSz	-	3UTR	NM_021067-3UTR
PEX26	chr22	18571431	+	A	45	36	0	9	0	0.2	D	SINE	AluSz	-	3UTR	NM_001127649-3UTR,NM_001199319-3UTR,NM_017929-3UTR
PSMB2	chr1	36068210	-	A	43	34	0	9	0	0.209302	D	SINE	AluSc	-	3UTR	NM_001199779-3UTR,NM_001199780-3UTR,NM_002794-3UTR
PRKCSH	chr19	11560763	+	A	43	34	0	9	0	0.209302	D	SINE	AluSc8	-	intron	NM_001001329-intron,NM_002743-intron
GJC1	chr17	42877163	-	A	41	32	0	9	0	0.219512	D	SINE	AluJo	-	3UTR	NM_001080383-3UTR,NM_005497-3UTR
LYRM2	chr6	90344222	-	A	38	29	0	9	0	0.236842	D	SINE	AluJo	-	3UTR,exon	NM_020466-3UTR,NR_028493-exon,NR_028494-exon,NR_028495-exon
PRR11	chr17	57281076	+	A	36	27	0	9	0	0.25	D	SINE	AluSz	-	3UTR	NM_018304-3UTR
KIAA1143	chr3	44790773	-	A	36	27	0	9	0	0.25	D	SINE	AluY	-	3UTR	NM_020696-3UTR
CRCP	chr7	65619292	+	A	35	26	0	9	0	0.257143	D	SINE	AluSz6	-	exon,3UTR	NR_024548-exon,NM_001040647-3UTR,NM_001040648-3UTR,NM_001142414-3UTR,NM_014478-3UTR
KIAA1143	chr3	44790781	-	A	34	25	0	9	0	0.264706	D	SINE	AluY	-	3UTR	NM_020696-3UTR
SLC9A7	chrX	46464133	-	A	32	23	0	9	0	0.28125	D	SINE	AluJb	-	3UTR	NM_001257291-3UTR,NM_032591-3UTR
KIAA1143	chr3	44791398	-	A	25	16	0	9	0	0.36	D	SINE	AluJr	-	3UTR	NM_020696-3UTR
TMEM241	chr18	20876381	-	A	24	15	0	9	0	0.375	D	SINE	AluSx	-	3UTR	NM_032933-3UTR
MAVS	chr20	3848158	+	A	21	12	0	9	0	0.428571	D	SINE	AluJr	-	exon,3UTR	NR_037921-exon,NM_001206491-3UTR,NM_020746-3UTR
GTF2H3	chr12	124146095	+	A	20	11	0	9	0	0.45	D	SINE	AluSg	-	3UTR	NM_001271866-3UTR,NM_001271867-3UTR,NM_001271868-3UTR,NM_001516-3UTR
RAB2B	chr14	21929044	-	A	19	10	0	9	0	0.473684	D	SINE	AluSp	-	3UTR,exon	NM_001163380-3UTR,NM_032846-3UTR,NR_028074-exon
RBBP4	chr1	33149486	+	A	19	10	0	9	0	0.473684	D	SINE	AluSx1	-	3UTR	NM_001135255-3UTR,NM_001135256-3UTR,NM_005610-3UTR
ARNTL2	chr12	27576469	+	A	18	9	0	9	0	0.5	N	SINE	AluY	-	3UTR	NM_001248005-3UTR,NM_001248002-3UTR,NM_001248003-3UTR,NM_001248004-3UTR,NM_020183-3UTR
CENPN	chr16	81063245	+	A	17	8	0	9	0	0.529412	D	SINE	AluSz	-	intron,3UTR	NM_001100625-intron,NM_001100624-3UTR,NM_001270473-3UTR,NM_001270474-3UTR
EFHC1	chr6	52357542	+	A	15	6	0	9	0	0.6	D	SINE	AluJr	-	exon,3UTR	NR_033327-exon,NM_001172420-3UTR,NM_018100-3UTR
INPP5B	chr1	38326728	-	A	15	6	0	9	0	0.6	D	SINE	AluJr	-	3UTR	NM_005540-3UTR
MAVS	chr20	3850191	+	A	14	4	0	9	1	0.642857	D	SINE	AluJb	-	exon,3UTR	NR_037921-exon,NM_001206491-3UTR,NM_020746-3UTR
MED18	chr1	28662199	+	A	13	4	0	9	0	0.692308	D	SINE	AluSq2	-	3UTR	NM_001127350-3UTR,NM_017638-3UTR
ZNF587B	chr19	58354558	+	A	12	3	0	9	0	0.75	D	SINE	AluJb	-	intron	NM_001204818-intron
FCF1	chr14	75203004	+	A	11	2	0	9	0	0.818182	D	SINE	AluSx	-	3UTR	NM_015962-3UTR
STAG3L2	chr7	74298709	-	A	11	2	0	9	0	0.818182	D	SINE	AluY	-	exon	NR_040584-exon
GSR	chr8	30536544	-	A	75	67	0	8	0	0.106667	D	SINE	AluSp	-	3UTR	NM_000637-3UTR,NM_001195102-3UTR,NM_001195103-3UTR,NM_001195104-3UTR
MAVS	chr20	3852829	+	A	66	58	0	8	0	0.121212	D	SINE	AluJr4	-	exon,3UTR	NR_037921-exon,NM_001206491-3UTR,NM_020746-3UTR
RBBP9	chr20	18468473	-	A	66	58	0	8	0	0.121212	D	SINE	AluSz6	-	3UTR	NM_006606-3UTR
POLR1E	chr9	37503392	+	A	65	57	0	8	0	0.123077	D	SINE	AluJo	-	3UTR	NM_022490-3UTR
NDE1	chr16	15794023	+	A	63	55	0	8	0	0.126984	D	SINE	AluSz6	-	intron	NM_001143979-intron,NM_017668-intron
MAVS	chr20	3850514	+	A	59	51	0	8	0	0.135593	D	SINE	AluSx1	-	exon,3UTR	NR_037921-exon,NM_001206491-3UTR,NM_020746-3UTR
MFSD12	chr19	3542545	-	A	59	51	0	8	0	0.135593	D	SINE	AluSx1	-	intron	NM_021731-intron,NM_001042680-intron
PLEKHA2	chr8	38828238	+	A	58	50	0	8	0	0.137931	D	SINE	AluSq2	-	3UTR	NM_021623-3UTR
GINS1	chr20	25428587	+	A	52	44	0	8	0	0.153846	D	SINE	AluJb	-	3UTR	NM_021067-3UTR
CCDC90A	chr6	13788390	-	A	50	42	0	8	0	0.16	D	SINE	AluSx	-	3UTR	NM_001031713-3UTR
GINS1	chr20	25428646	+	A	47	39	0	8	0	0.170213	D	SINE	AluJb	-	3UTR	NM_021067-3UTR
H2AFV	chr7	44872421	-	A	42	34	0	8	0	0.190476	D	SINE	AluJo	-	intron	NM_138635-intron
LOC100505876	chr2	37429627	+	A	42	34	0	8	0	0.190476	D	SINE	AluSz	-	exon	NR_037879-exon,NR_037880-exon
H6PD	chr1	9331094	+	A	40	32	0	8	0	0.2	D	SINE	AluSx	-	3UTR	NM_004285-3UTR
PSMB2	chr1	36068231	-	A	39	31	0	8	0	0.205128	D	SINE	AluSc	-	3UTR	NM_001199779-3UTR,NM_001199780-3UTR,NM_002794-3UTR
GINS1	chr20	25428294	+	A	39	31	0	8	0	0.205128	D	SINE	AluSz	-	3UTR	NM_021067-3UTR
ATG12	chr5	115165632	-	A	33	25	0	8	0	0.242424	D	SINE	AluSq2	-	3UTR,exon	NM_004707-3UTR,NR_073604-exon,NR_033362-exon,NR_033363-exon,NR_073603-exon,NR_073605-exon
PRR11	chr17	57279233	+	A	28	20	0	8	0	0.285714	D	SINE	AluSq2	-	3UTR	NM_018304-3UTR
SERBP1	chr1	67874859	-	A	23	15	0	8	0	0.347826	D	SINE	AluSx	-	3UTR	NM_001018067-3UTR,NM_001018068-3UTR,NM_001018069-3UTR,NM_015640-3UTR
BPNT1	chr1	220231275	-	A	22	14	0	8	0	0.363636	D	SINE	AluY	-	3UTR	NM_006085-3UTR
RPL27A	chr11	8708825	+	A	16	8	0	8	0	0.5	D	SINE	AluSp	-	3UTR	NM_000990-3UTR
PDP2	chr16	66922246	+	A	15	7	0	8	0	0.533333	D	SINE	AluJb	-	3UTR	NM_020786-3UTR
STT3A	chr11	125480746	+	A	14	6	0	8	0	0.571429	D	SINE	AluJr	-	intron	NM_152713-intron
TMEM106A	chr17	41370460	+	A	12	4	0	8	0	0.666667	D	SINE	AluSq4	-	3UTR	NM_145041-3UTR
SOAT1	chr1	179326908	+	A	10	2	0	8	0	0.8	D	SINE	AluJo	-	exon,3UTR	NR_045530-exon,NM_001252511-3UTR,NM_001252512-3UTR,NM_003101-3UTR
QPCTL	chr19	46207025	+	A	10	2	0	8	0	0.8	D	SINE	AluSx1	-	3UTR	NM_001163377-3UTR,NM_017659-3UTR
ARSD	chrX	2824988	-	A	10	2	0	8	0	0.8	D	SINE	AluSz	-	3UTR	NM_001669-3UTR
PLEKHA2	chr8	38828267	+	A	72	65	0	7	0	0.0972222	D	SINE	AluSq2	-	3UTR	NM_021623-3UTR
MRPS16	chr10	75008817	-	A	71	64	0	7	0	0.0985915	D	SINE	AluJr	-	3UTR	NM_016065-3UTR
MGC2752	chr19	59095573	+	A	67	60	0	7	0	0.104478	D	SINE	AluJb	-	exon	NR_026052-exon
ZDHHC20	chr13	21949055	-	A	66	59	0	7	0	0.106061	D	SINE	AluSz	-	3UTR	NM_153251-3UTR
RBBP9	chr20	18468474	-	A	66	59	0	7	0	0.106061	D	SINE	AluSz6	-	3UTR	NM_006606-3UTR
CRCP	chr7	65619347	+	A	65	58	0	7	0	0.107692	D	SINE	AluSz6	-	exon,3UTR	NR_024548-exon,NM_001040647-3UTR,NM_001040648-3UTR,NM_001142414-3UTR,NM_014478-3UTR
AHR	chr7	17384774	+	A	63	56	0	7	0	0.111111	D	SINE	AluSc	-	3UTR	NM_001621-3UTR
MRPL30	chr2	99812815	+	A	57	50	0	7	0	0.122807	D	SINE	AluJb	-	3UTR,intron	NM_145212-3UTR,NR_028356-intron
HOOK3	chr8	42884354	+	A	49	42	0	7	0	0.142857	D	SINE	AluSc	-	3UTR	NM_032410-3UTR
BPNT1	chr1	220231484	-	A	49	42	0	7	0	0.142857	D	SINE	AluY	-	3UTR	NM_006085-3UTR
PRR11	chr17	57280838	+	A	47	40	0	7	0	0.148936	D	SINE	AluSx	-	3UTR	NM_018304-3UTR
GNE	chr9	36216780	-	A	46	39	0	7	0	0.152174	D	SINE	AluY	-	3UTR	NM_001128227-3UTR,NM_001190383-3UTR,NM_001190384-3UTR,NM_001190388-3UTR,NM_005476-3UTR
PRR11	chr17	57280848	+	A	44	37	0	7	0	0.159091	D	SINE	AluSx	-	3UTR	NM_018304-3UTR
C19orf52	chr19	11040806	+	A	37	30	0	7	0	0.189189	D	SINE	AluJr	-	3UTR	NM_138358-3UTR
PRKCSH	chr19	11560716	+	A	33	26	0	7	0	0.212121	D	SINE	AluSc8	-	intron	NM_001001329-intron,NM_002743-intron
DNAJC24	chr11	31452598	+	A	31	24	0	7	0	0.225806	D	SINE	AluSx1	-	3UTR	NM_181706-3UTR
CENPN	chr16	81063432	+	A	28	21	0	7	0	0.25	D	SINE	AluSz	-	intron,3UTR	NM_001100625-intron,NM_001100624-3UTR,NM_001270473-3UTR,NM_001270474-3UTR
MRTO4	chr1	19586501	+	A	28	21	0	7	0	0.25	D	SINE	AluSz	-	3UTR	NM_016183-3UTR
MED18	chr1	28662105	+	A	26	19	0	7	0	0.269231	D	SINE	AluSq2	-	3UTR	NM_001127350-3UTR,NM_017638-3UTR
MFSD12	chr19	3542080	-	A	26	19	0	7	0	0.269231	D	SINE	AluSx1	-	intron	NM_021731-intron,NM_001042680-intron
OPA3	chr19	46052931	-	A	25	18	0	7	0	0.28	D	SINE	AluSz6	-	intron,3UTR	NM_001017989-intron,NM_025136-3UTR
GJC1	chr17	42876711	-	A	24	17	0	7	0	0.291667	D	SINE	AluSz	-	3UTR	NM_001080383-3UTR,NM_005497-3UTR
H2AFV	chr7	44872996	-	A	24	17	0	7	0	0.291667	D	SINE	AluY	-	intron	NM_138635-intron
AASS	chr7	121715200	-	A	23	16	0	7	0	0.304348	D	SINE	AluJb	-	3UTR	NM_005763-3UTR
MRI1	chr19	13884199	+	A	23	16	0	7	0	0.304348	D	SINE	AluJr	-	3UTR	NM_001031727-3UTR,NM_032285-3UTR
PTPN14	chr1	214524556	-	A	23	16	0	7	0	0.304348	D	SINE	AluSg	-	3UTR	NM_005401-3UTR
MAVS	chr20	3850391	+	A	23	16	0	7	0	0.304348	D	SINE	AluSx1	-	exon,3UTR	NR_037921-exon,NM_001206491-3UTR,NM_020746-3UTR
ZYG11B	chr1	53289759	+	A	20	13	0	7	0	0.35	D	SINE	AluSz	-	3UTR	NM_024646-3UTR
CWF19L1	chr10	101992783	-	A	19	12	0	7	0	0.368421	D	SINE	AluJo	-	3UTR	NM_018294-3UTR
MRI1	chr19	13884727	+	A	19	12	0	7	0	0.368421	D	SINE	AluSx1	-	3UTR	NM_001031727-3UTR,NM_032285-3UTR
RBBP4	chr1	33149502	+	A	19	12	0	7	0	0.368421	D	SINE	AluSx1	-	3UTR	NM_001135255-3UTR,NM_001135256-3UTR,NM_005610-3UTR
CWF19L1	chr10	101992810	-	A	18	11	0	7	0	0.388889	D	SINE	AluJo	-	3UTR	NM_018294-3UTR
ARSD	chrX	2824916	-	A	17	10	0	7	0	0.411765	D	SINE	AluSz	-	3UTR	NM_001669-3UTR
RAB2B	chr14	21928851	-	A	15	8	0	7	0	0.466667	D	SINE	AluSp	-	3UTR,exon	NM_001163380-3UTR,NM_032846-3UTR,NR_028074-exon
HOOK3	chr8	42875814	+	A	14	7	0	7	0	0.5	D	SINE	AluSz	-	3UTR	NM_032410-3UTR
APOOL	chrX	84346026	+	A	13	6	0	7	0	0.538462	D	SINE	AluSq2	-	3UTR	NM_198450-3UTR
DESI1	chr22	41996161	-	A	13	6	0	7	0	0.538462	D	SINE	AluSx	-	3UTR	NM_015704-3UTR
ACOX1	chr17	73940918	-	A	12	5	0	7	0	0.583333	D	SINE	AluSx	-	3UTR	NM_001185039-3UTR,NM_004035-3UTR,NM_007292-3UTR
DCAF16	chr4	17803019	-	A	12	5	0	7	0	0.583333	D	SINE	AluSz	-	3UTR	NM_017741-3UTR
MRI1	chr19	13884084	+	A	12	5	0	7	0	0.583333	D	SINE	AluSz	-	3UTR	NM_001031727-3UTR,NM_032285-3UTR
LYST	chr1	235990120	-	A	11	4	0	7	0	0.636364	D	SINE	AluJb	-	intron	NM_000081-intron
ZNF83	chr19	53150794	-	A	11	4	0	7	0	0.636364	D	SINE	AluJo	-	intron	NM_001242538-intron,NM_001242531-intron
SNX5	chr20	17943121	-	A	11	4	0	7	0	0.636364	D	SINE	AluSg	-	intron	NM_014426-intron,NM_152227-intron
CENPN	chr16	81064163	+	A	11	4	0	7	0	0.636364	D	SINE	AluSx1	-	intron,3UTR	NM_001100625-intron,NM_001100624-3UTR,NM_001270473-3UTR,NM_001270474-3UTR
NARG2	chr15	60714926	-	A	11	4	0	7	0	0.636364	D	SINE	AluSx3	-	3UTR	NM_001018089-3UTR,NM_024611-3UTR
STT3A	chr11	125480697	+	A	10	3	0	7	0	0.7	D	SINE	AluJr	-	intron	NM_152713-intron
PDDC1	chr11	769403	-	A	10	3	0	7	0	0.7	D	SINE	AluSq2	-	3UTR	NM_182612-3UTR
AHR	chr7	17384514	+	A	62	56	0	6	0	0.0967742	D	SINE	AluSx	-	3UTR	NM_001621-3UTR
MAVS	chr20	3848225	+	A	60	54	0	6	0	0.1	D	SINE	AluJr	-	exon,3UTR	NR_037921-exon,NM_001206491-3UTR,NM_020746-3UTR
OIP5-AS1	chr15	41591451	+	A	59	53	0	6	0	0.101695	D	SINE	AluSx	-	exon	NR_026757-exon
TMPO	chr12	98943011	+	A	55	49	0	6	0	0.109091	D	SINE	AluSz	-	3UTR	NM_001032283-3UTR,NM_001032284-3UTR
CLCC1	chr1	109474780	-	A	54	48	0	6	0	0.111111	D	SINE	AluSz	-	3UTR	NM_001048210-3UTR,NM_015127-3UTR
H2AFV	chr7	44872929	-	A	52	46	0	6	0	0.115385	D	SINE	AluY	-	intron	NM_138635-intron
PRR11	chr17	57280605	+	A	51	45	0	6	0	0.117647	D	SINE	AluSx	-	3UTR	NM_018304-3UTR
FCF1	chr14	75202734	+	A	48	42	0	6	0	0.125	D	SINE	AluSx	-	3UTR	NM_015962-3UTR
MAVS	chr20	3848192	+	A	47	41	0	6	0	0.12766	D	SINE	AluJr	-	exon,3UTR	NR_037921-exon,NM_001206491-3UTR,NM_020746-3UTR
AHR	chr7	17384887	+	A	47	41	0	6	0	0.12766	D	SINE	AluSc	-	3UTR	NM_001621-3UTR
CXorf56	chrX	118673250	-	A	46	40	0	6	0	0.130435	D	SINE	AluSz	-	3UTR	NM_001170569-3UTR,NM_001170570-3UTR,NM_022101-3UTR
GJC1	chr17	42877140	-	A	41	35	0	6	0	0.146341	D	SINE	AluJo	-	3UTR	NM_001080383-3UTR,NM_005497-3UTR
MRI1	chr19	13884259	+	A	41	35	0	6	0	0.146341	D	SINE	AluJr	-	3UTR	NM_001031727-3UTR,NM_032285-3UTR
FCF1	chr14	75202532	+	A	40	34	0	6	0	0.15	D	SINE	AluSc5	-	3UTR	NM_015962-3UTR
CTSS	chr1	150704653	-	A	39	33	0	6	0	0.153846	D	SINE	AluJo	-	3UTR	NM_001199739-3UTR,NM_004079-3UTR
TXNDC15	chr5	134236286	+	A	38	32	0	6	0	0.157895	D	SINE	AluSq	-	3UTR	NM_024715-3UTR
GNPNAT1	chr14	53243411	-	A	38	32	0	6	0	0.157895	D	SINE	AluSx3	-	3UTR	NM_198066-3UTR
TXNDC15	chr5	134236281	+	A	37	31	0	6	0	0.162162	D	SINE	AluSq	-	3UTR	NM_024715-3UTR
MRTO4	chr1	19586458	+	A	34	28	0	6	0	0.176471	D	SINE	AluSz	-	3UTR	NM_016183-3UTR
PHAX	chr5	125961047	+	A	34	28	0	6	0	0.176471	D	SINE	AluSz	-	3UTR	NM_032177-3UTR
SSR3	chr3	156258283	-	A	34	28	0	6	0	0.176471	D	SINE	AluY	-	3UTR	NM_007107-3UTR
SKA1	chr18	47919601	+	A	33	27	0	6	0	0.181818	D	SINE	AluSc8	-	3UTR	NM_001039535-3UTR,NM_145060-3UTR
PRR11	chr17	57280770	+	A	33	27	0	6	0	0.181818	D	SINE	AluSx	-	3UTR	NM_018304-3UTR
SLC35E1	chr19	16663345	-	A	32	26	0	6	0	0.1875	D	SINE	AluSg	-	3UTR	NM_024881-3UTR
APAF1	chr12	99127447	+	A	30	24	0	6	0	0.2	D	SINE	AluJr	-	3UTR	NM_181869-3UTR,NM_001160-3UTR,NM_013229-3UTR,NM_181861-3UTR,NM_181868-3UTR
APOL6	chr22	36057206	+	A	30	24	0	6	0	0.2	D	SINE	AluSx1	-	3UTR	NM_030641-3UTR
PRKCSH	chr19	11561241	+	A	28	22	0	6	0	0.214286	D	SINE	AluSx1	-	intron	NM_001001329-intron,NM_002743-intron
MIR548AE2	chr16	48388394	+	A	28	22	0	6	0	0.214286	D	SINE	AluSz	-	intron	NR_039639-intron
APAF1	chr12	99127412	+	A	27	21	0	6	0	0.222222	D	SINE	AluJr	-	3UTR	NM_181869-3UTR,NM_001160-3UTR,NM_013229-3UTR,NM_181861-3UTR,NM_181868-3UTR
CBX5	chr12	54629209	-	A	27	21	0	6	0	0.222222	D	SINE	AluY	-	3UTR	NM_001127321-3UTR,NM_001127322-3UTR,NM_012117-3UTR
GINS4	chr8	41399653	+	A	26	20	0	6	0	0.230769	D	SINE	AluSx3	-	3UTR	NM_032336-3UTR
APOL6	chr22	36055913	+	A	26	20	0	6	0	0.230769	D	SINE	AluSz	-	3UTR	NM_030641-3UTR
CXorf56	chrX	118673328	-	A	26	20	0	6	0	0.230769	D	SINE	AluSz	-	3UTR	NM_001170569-3UTR,NM_001170570-3UTR,NM_022101-3UTR
MAVS	chr20	3851628	+	A	25	19	0	6	0	0.24	D	SINE	AluSx1	-	exon,3UTR	NR_037921-exon,NM_001206491-3UTR,NM_020746-3UTR
MFSD12	chr19	3542081	-	A	25	19	0	6	0	0.24	D	SINE	AluSx1	-	intron	NM_021731-intron,NM_001042680-intron
CCDC90A	chr6	13789387	-	A	24	18	0	6	0	0.25	D	SINE	AluSg	-	3UTR	NM_001031713-3UTR
MAVS	chr20	3851645	+	A	24	18	0	6	0	0.25	D	SINE	AluSx1	-	exon,3UTR	NR_037921-exon,NM_001206491-3UTR,NM_020746-3UTR
ZYG11B	chr1	53289547	+	A	24	18	0	6	0	0.25	D	SINE	AluSz	-	3UTR	NM_024646-3UTR
ZFYVE20	chr3	15113893	-	A	24	18	0	6	0	0.25	D	SINE	AluSz6	-	3UTR	NM_022340-3UTR
ZNF701	chr19	53087633	+	A	23	17	0	6	0	0.26087	D	SINE	AluSz	-	3UTR	NM_001172655-3UTR,NM_018260-3UTR
XIAP	chrX	123046440	+	A	22	16	0	6	0	0.272727	D	SINE	AluJb	-	exon,3UTR	NR_037916-exon,NM_001167-3UTR,NM_001204401-3UTR
RPL27A	chr11	8708785	+	A	22	16	0	6	0	0.272727	D	SINE	AluSp	-	3UTR	NM_000990-3UTR
HP1BP3	chr1	21081804	-	A	21	15	0	6	0	0.285714	D	SINE	AluJb	-	intron	NM_016287-intron
ZYG11B	chr1	53291425	+	A	21	15	0	6	0	0.285714	D	SINE	AluJr	-	3UTR	NM_024646-3UTR
CTSB	chr8	11701305	-	A	21	15	0	6	0	0.285714	D	SINE	AluSx1	-	3UTR	NM_001908-3UTR,NM_147780-3UTR,NM_147781-3UTR,NM_147782-3UTR,NM_147783-3UTR
HOOK3	chr8	42883416	+	A	20	14	0	6	0	0.3	D	SINE	AluJb	-	3UTR	NM_032410-3UTR
RAB2B	chr14	21928910	-	A	20	14	0	6	0	0.3	D	SINE	AluSp	-	3UTR,exon	NM_001163380-3UTR,NM_032846-3UTR,NR_028074-exon
MAVS	chr20	3850134	+	A	19	13	0	6	0	0.315789	D	SINE	AluJb	-	exon,3UTR	NR_037921-exon,NM_001206491-3UTR,NM_020746-3UTR
FHDC1	chr4	153898353	+	A	18	12	0	6	0	0.333333	D	SINE	AluJo	-	3UTR	NM_033393-3UTR
METTL7A	chr12	51324627	+	A	17	11	0	6	0	0.352941	D	SINE	AluSp	-	3UTR	NM_014033-3UTR
PARD6G	chr18	77916484	-	A	17	11	0	6	0	0.352941	D	SINE	AluSx	-	3UTR	NM_032510-3UTR
DHFRL1	chr3	93778214	-	A	16	10	0	6	0	0.375	D	SINE	AluJb	-	3UTR	NM_001195643-3UTR,NM_176815-3UTR
METTL7A	chr12	51324639	+	A	16	10	0	6	0	0.375	D	SINE	AluSp	-	3UTR	NM_014033-3UTR
IFNAR1	chr21	34730108	+	A	15	9	0	6	0	0.4	D	SINE	AluSg7	-	3UTR	NM_000629-3UTR
ZBTB24	chr6	109784327	-	A	14	8	0	6	0	0.428571	D	SINE	AluSg	-	3UTR	NM_014797-3UTR
ARSA	chr22	51062560	-	A	14	8	0	6	0	0.428571	D	SINE	AluSp	-	3UTR	NM_000487-3UTR,NM_001085425-3UTR,NM_001085426-3UTR,NM_001085427-3UTR,NM_001085428-3UTR
MPHOSPH8	chr13	20246402	+	A	14	8	0	6	0	0.428571	D	SINE	AluSq2	-	3UTR	NM_017520-3UTR
GNPNAT1	chr14	53243545	-	A	14	8	0	6	0	0.428571	D	SINE	AluSx3	-	3UTR	NM_198066-3UTR
IPP	chr1	46160724	-	A	14	8	0	6	0	0.428571	D	SINE	AluSx3	-	intron	NM_001145349-intron
FLJ42627	chr16	2694574	+	A	14	8	0	6	0	0.428571	D	SINE	AluSz6	-	exon	NR_024492-exon
ZNF587	chr19	58372069	+	A	13	7	0	6	0	0.461538	D	SINE	AluJr	-	3UTR	NM_001204817-3UTR,NM_032828-3UTR
TARDBP	chr1	11081942	+	A	12	6	0	6	0	0.5	D	SINE	AluJr	-	intron	NM_007375-intron
DDHD2	chr8	38104899	+	A	12	6	0	6	0	0.5	D	SINE	AluSg	-	intron	NM_001164232-intron,NM_015214-intron
DDHD2	chr8	38104900	+	A	12	6	0	6	0	0.5	D	SINE	AluSg	-	intron	NM_001164232-intron,NM_015214-intron
COX18	chr4	73923568	-	A	12	6	0	6	0	0.5	D	SINE	AluSq2	-	3UTR	NM_173827-3UTR
BPNT1	chr1	220231959	-	A	12	6	0	6	0	0.5	D	SINE	AluSz	-	3UTR	NM_006085-3UTR
GATC	chr12	120898714	+	A	12	6	0	6	0	0.5	D	SINE	AluY	-	exon,3UTR	NR_033684-exon,NM_176818-3UTR
UGGT1	chr2	128950491	+	A	11	5	0	6	0	0.545455	D	SINE	AluSc	-	exon,3UTR	NR_027671-exon,NM_020120-3UTR
PSMB2	chr1	36065562	-	A	10	4	0	6	0	0.6	D	SINE	AluJr	-	3UTR	NM_001199779-3UTR,NM_001199780-3UTR,NM_002794-3UTR
COX18	chr4	73923449	-	A	10	4	0	6	0	0.6	D	SINE	AluSq2	-	3UTR	NM_173827-3UTR
NOL9	chr1	6582558	-	A	10	4	0	6	0	0.6	D	SINE	AluSx1	-	3UTR	NM_024654-3UTR
GATC	chr12	120898998	+	A	52	47	0	5	0	0.0961538	D	SINE	AluJr	-	exon,3UTR	NR_033684-exon,NM_176818-3UTR
DHFR	chr5	79923843	-	A	50	45	0	5	0	0.1	D	SINE	AluSq2	-	3UTR	NM_000791-3UTR
GINS1	chr20	25428511	+	A	46	41	0	5	0	0.108696	D	SINE	AluJb	-	3UTR	NM_021067-3UTR
ZNF542	chr19	56889960	+	A	46	41	0	5	0	0.108696	D	SINE	AluJb	-	exon	NR_003127-exon,NR_024055-exon,NR_024056-exon,NR_024057-exon,NR_033418-exon
CWF19L1	chr10	101992684	-	A	46	41	0	5	0	0.108696	D	SINE	AluJo	-	3UTR	NM_018294-3UTR
LIMD1	chr3	45722047	+	A	45	40	0	5	0	0.111111	D	SINE	AluJb	-	3UTR	NM_014240-3UTR
PHAX	chr5	125961548	+	A	44	39	0	5	0	0.113636	D	SINE	AluSz6	-	3UTR	NM_032177-3UTR
H2AFV	chr7	44872419	-	A	42	37	0	5	0	0.119048	D	SINE	AluJo	-	intron	NM_138635-intron
OIP5-AS1	chr15	41591418	+	A	42	37	0	5	0	0.119048	D	SINE	AluSx	-	exon	NR_026757-exon
MAVS	chr20	3851711	+	A	42	37	0	5	0	0.119048	D	SINE	AluSx1	-	exon,3UTR	NR_037921-exon,NM_001206491-3UTR,NM_020746-3UTR
CCDC90A	chr6	13788294	-	A	40	35	0	5	0	0.125	D	SINE	AluSx	-	3UTR	NM_001031713-3UTR
VPS41	chr7	38764259	-	A	38	33	0	5	0	0.131579	D	SINE	AluSp	-	3UTR	NM_014396-3UTR,NM_080631-3UTR
GNPNAT1	chr14	53243412	-	A	38	33	0	5	0	0.131579	D	SINE	AluSx3	-	3UTR	NM_198066-3UTR
AHR	chr7	17384730	+	A	37	32	0	5	0	0.135135	D	SINE	AluSc	-	3UTR	NM_001621-3UTR
SLC26A2	chr5	149363214	+	A	36	31	0	5	0	0.138889	D	SINE	AluJr	-	3UTR	NM_000112-3UTR
MTDH	chr8	98741390	+	A	30	25	0	5	0	0.166667	D	SINE	AluJo	-	3UTR	NM_178812-3UTR
GINS4	chr8	41399648	+	A	30	25	0	5	0	0.166667	D	SINE	AluSx3	-	3UTR	NM_032336-3UTR
ZNF329	chr19	58638292	-	A	30	25	0	5	0	0.166667	D	SINE	AluSx3	-	3UTR	NM_024620-3UTR
SPAG9	chr17	49041692	-	A	29	24	0	5	0	0.172414	D	SINE	AluSx	-	3UTR	NM_001130527-3UTR,NM_001130528-3UTR,NM_001251971-3UTR,NM_003971-3UTR
FHDC1	chr4	153898454	+	A	28	23	0	5	0	0.178571	D	SINE	AluJo	-	3UTR	NM_033393-3UTR
RBBP9	chr20	18469048	-	A	27	22	0	5	0	0.185185	D	SINE	AluJr4	-	3UTR	NM_006606-3UTR
CCDC90A	chr6	13788200	-	A	27	22	0	5	0	0.185185	D	SINE	AluSx	-	3UTR	NM_001031713-3UTR
SLC26A2	chr5	149364145	+	A	26	21	0	5	0	0.192308	D	SINE	AluSc8	-	3UTR	NM_000112-3UTR
RPL27A	chr11	8707908	+	A	26	21	0	5	0	0.192308	D	SINE	AluSq	-	3UTR	NM_000990-3UTR
CENPN	chr16	81063389	+	A	26	21	0	5	0	0.192308	D	SINE	AluSz	-	intron,3UTR	NM_001100625-intron,NM_001100624-3UTR,NM_001270473-3UTR,NM_001270474-3UTR
MIR548AE2	chr16	48388382	+	A	26	21	0	5	0	0.192308	D	SINE	AluSz	-	intron	NR_039639-intron
METTL6	chr3	15452290	-	A	25	20	0	5	0	0.2	D	SINE	AluJb	-	3UTR	NM_152396-3UTR
METTL6	chr3	15452293	-	A	25	20	0	5	0	0.2	D	SINE	AluJb	-	3UTR	NM_152396-3UTR
LIMD1	chr3	45721989	+	A	24	19	0	5	0	0.208333	D	SINE	AluJb	-	3UTR	NM_014240-3UTR
CTSS	chr1	150704476	-	A	23	18	0	5	0	0.217391	D	SINE	AluJo	-	3UTR	NM_001199739-3UTR,NM_004079-3UTR
TMEM192	chr4	165998642	-	A	23	18	0	5	0	0.217391	D	SINE	AluSg	-	3UTR	NM_001100389-3UTR
APOL6	chr22	36055840	+	A	23	18	0	5	0	0.217391	D	SINE	AluSz	-	3UTR	NM_030641-3UTR
HOOK3	chr8	42883363	+	A	22	17	0	5	0	0.227273	D	SINE	AluJb	-	3UTR	NM_032410-3UTR
F11R	chr1	160966353	-	A	22	17	0	5	0	0.227273	D	SINE	AluSg	-	3UTR	NM_016946-3UTR
ATG12	chr5	115165591	-	A	22	17	0	5	0	0.227273	D	SINE	AluSq2	-	3UTR,exon	NM_004707-3UTR,NR_073604-exon,NR_033362-exon,NR_033363-exon,NR_073603-exon,NR_073605-exon
PTPN14	chr1	214524566	-	A	21	16	0	5	0	0.238095	D	SINE	AluSg	-	3UTR	NM_005401-3UTR
SERBP1	chr1	67874849	-	A	21	16	0	5	0	0.238095	D	SINE	AluSx	-	3UTR	NM_001018067-3UTR,NM_001018068-3UTR,NM_001018069-3UTR,NM_015640-3UTR
SLC35E1	chr19	16661486	-	A	21	16	0	5	0	0.238095	D	SINE	AluSz	-	3UTR	NM_024881-3UTR
ARNTL2	chr12	27576524	+	A	21	16	0	5	0	0.238095	N	SINE	AluY	-	3UTR	NM_001248005-3UTR,NM_001248002-3UTR,NM_001248003-3UTR,NM_001248004-3UTR,NM_020183-3UTR
KIAA1143	chr3	44791343	-	A	18	13	0	5	0	0.277778	D	SINE	AluJr	-	3UTR	NM_020696-3UTR
COX18	chr4	73922672	-	A	18	13	0	5	0	0.277778	D	SINE	AluSz	-	3UTR	NM_173827-3UTR
GINS4	chr8	41400029	+	A	18	13	0	5	0	0.277778	D	SINE	AluY	-	3UTR	NM_032336-3UTR
KIAA1143	chr3	44791351	-	A	17	12	0	5	0	0.294118	D	SINE	AluJr	-	3UTR	NM_020696-3UTR
NUP43	chr6	150045756	-	A	17	12	0	5	0	0.294118	D	SINE	AluSq	-	3UTR	NM_198887-3UTR
GINS4	chr8	41401426	+	A	16	11	0	5	0	0.3125	D	SINE	AluSq	-	3UTR	NM_032336-3UTR
LOC339803	chr2	61369151	-	A	16	11	0	5	0	0.3125	D	SINE	AluSx	-	exon	NR_036496-exon
F11R	chr1	160967890	-	A	15	10	0	5	0	0.333333	D	SINE	AluSp	-	3UTR	NM_016946-3UTR
HOOK3	chr8	42875989	+	A	15	10	0	5	0	0.333333	D	SINE	AluSq2	-	3UTR	NM_032410-3UTR
PDDC1	chr11	769388	-	A	15	10	0	5	0	0.333333	D	SINE	AluSq2	-	3UTR	NM_182612-3UTR
DNAJC24	chr11	31452960	+	A	15	10	0	5	0	0.333333	D	SINE	AluSz	-	3UTR	NM_181706-3UTR
MPHOSPH8	chr13	20246359	+	A	14	9	0	5	0	0.357143	D	SINE	AluSq2	-	3UTR	NM_017520-3UTR
MAVS	chr20	3850352	+	A	14	9	0	5	0	0.357143	D	SINE	AluSx1	-	exon,3UTR	NR_037921-exon,NM_001206491-3UTR,NM_020746-3UTR
FAM126B	chr2	201842569	-	A	13	8	0	5	0	0.384615	D	SINE	AluJb	-	3UTR	NM_173822-3UTR
SLC9A7	chrX	46463953	-	A	13	8	0	5	0	0.384615	D	SINE	AluJb	-	3UTR	NM_001257291-3UTR,NM_032591-3UTR
ZNF252P	chr8	146199743	-	A	13	8	0	5	0	0.384615	D	SINE	AluJr4	-	exon	NR_023392-exon
ZNF417	chr19	58418493	-	A	13	8	0	5	0	0.384615	D	SINE	AluSg7	-	3UTR	NM_152475-3UTR
SLC20A1	chr2	113412798	+	A	13	8	0	5	0	0.384615	D	SINE	AluSx	-	intron	NM_005415-intron
FOXK1	chr7	4809324	+	A	13	8	0	5	0	0.384615	D	SINE	AluSx1	-	3UTR	NM_001037165-3UTR
ZNF440	chr19	11945216	+	A	13	8	0	5	0	0.384615	D	SINE	AluSx3	-	3UTR	NM_152357-3UTR
HP1BP3	chr1	21081958	-	A	12	7	0	5	0	0.416667	D	SINE	AluJb	-	intron	NM_016287-intron
GNL3L	chrX	54588714	+	A	12	7	0	5	0	0.416667	D	SINE	AluSx1	-	3UTR	NM_001184819-3UTR,NM_019067-3UTR
EMR2	chr19	14845069	-	A	11	6	0	5	0	0.454545	D	SINE	AluJb	-	3UTR	NM_001271052-3UTR,NM_013447-3UTR
SIN3B	chr19	16966739	+	A	11	6	0	5	0	0.454545	D	SINE	AluJb	-	intron	NM_015260-intron
USP1	chr1	62915325	+	A	11	6	0	5	0	0.454545	D	SINE	AluJb	-	intron	NM_001017415-intron,NM_001017416-intron,NM_003368-intron
PGPEP1	chr19	18477709	+	A	11	6	0	5	0	0.454545	D	SINE	AluJo	-	3UTR	NM_017712-3UTR
PRR11	chr17	57279264	+	A	11	6	0	5	0	0.454545	D	SINE	AluSq2	-	3UTR	NM_018304-3UTR
PRR11	chr17	57280649	+	A	11	6	0	5	0	0.454545	D	SINE	AluSx	-	3UTR	NM_018304-3UTR
ZNF611	chr19	53206633	-	A	11	6	0	5	0	0.454545	D	SINE	AluSx	-	3UTR	NM_001161499-3UTR,NM_001161500-3UTR,NM_001161501-3UTR,NM_030972-3UTR
EMC1	chr1	19543459	-	A	10	5	0	5	0	0.5	D	SINE	AluJo	-	3UTR	NM_001271427-3UTR,NM_001271428-3UTR,NM_001271429-3UTR,NM_015047-3UTR
ZNF587	chr19	58372048	+	A	10	5	0	5	0	0.5	D	SINE	AluJr	-	3UTR	NM_001204817-3UTR,NM_032828-3UTR
IFNAR2	chr21	34636361	+	A	10	5	0	5	0	0.5	D	SINE	AluSx1	-	3UTR	NM_207585-3UTR
WIPI1	chr17	66420932	-	A	10	5	0	5	0	0.5	D	SINE	AluSz	-	intron	NM_017983-intron
ZNF621	chr3	40577603	+	A	10	5	0	5	0	0.5	D	SINE	AluSz	-	3UTR	NM_001098414-3UTR,NM_198484-3UTR
MRI1	chr19	13883968	+	A	41	37	0	4	0	0.097561	D	SINE	AluSz	-	3UTR	NM_001031727-3UTR,NM_032285-3UTR
HAUS2	chr15	42859518	+	A	40	36	0	4	0	0.1	D	SINE	AluJb	-	3UTR	NM_001130447-3UTR,NM_018097-3UTR
MMACHC	chr1	45975499	+	A	40	36	0	4	0	0.1	D	SINE	AluSx3	-	3UTR	NM_015506-3UTR
AURKA	chr20	54963816	-	A	39	35	0	4	0	0.102564	D	SINE	AluSq2	-	intron,5UTR	NM_198434-intron,NM_198436-intron,NM_003600-intron,NM_198435-intron,NM_198437-intron,NM_198433-5UTR
PSMB2	chr1	36068237	-	A	38	34	0	4	0	0.105263	D	SINE	AluSc	-	3UTR	NM_001199779-3UTR,NM_001199780-3UTR,NM_002794-3UTR
PRR11	chr17	57280625	+	A	38	34	0	4	0	0.105263	D	SINE	AluSx	-	3UTR	NM_018304-3UTR
MFSD12	chr19	3541919	-	A	38	33	0	4	1	0.105263	D	SINE	AluSx1	-	intron	NM_021731-intron,NM_001042680-intron
CENPI	chrX	100355051	+	A	37	33	0	4	0	0.108108	D	SINE	AluJb	-	5UTR	NM_006733-5UTR
HAUS2	chr15	42859343	+	A	37	33	0	4	0	0.108108	D	SINE	AluJb	-	3UTR	NM_001130447-3UTR,NM_018097-3UTR
PSMB2	chr1	36068243	-	A	37	33	0	4	0	0.108108	D	SINE	AluSc	-	3UTR	NM_001199779-3UTR,NM_001199780-3UTR,NM_002794-3UTR
MFSD12	chr19	3541928	-	A	37	33	0	4	0	0.108108	D	SINE	AluSx1	-	intron	NM_021731-intron,NM_001042680-intron
MRI1	chr19	13883988	+	A	37	33	0	4	0	0.108108	D	SINE	AluSz	-	3UTR	NM_001031727-3UTR,NM_032285-3UTR
APOBEC3C	chr22	39414772	+	A	36	32	0	4	0	0.111111	D	SINE	AluJb	-	3UTR	NM_014508-3UTR
GJC1	chr17	42877116	-	A	36	32	0	4	0	0.111111	D	SINE	AluJo	-	3UTR	NM_001080383-3UTR,NM_005497-3UTR
STK4	chr20	43706098	+	A	36	32	0	4	0	0.111111	D	SINE	AluSq2	-	3UTR	NM_006282-3UTR
RSL1D1	chr16	11928859	-	A	35	31	0	4	0	0.114286	D	SINE	AluJb	-	3UTR	NM_015659-3UTR
NUP43	chr6	150047376	-	A	35	31	0	4	0	0.114286	D	SINE	AluSc	-	3UTR	NM_198887-3UTR
GSR	chr8	30536583	-	A	35	31	0	4	0	0.114286	D	SINE	AluSp	-	3UTR	NM_000637-3UTR,NM_001195102-3UTR,NM_001195103-3UTR,NM_001195104-3UTR
TMED4	chr7	44620311	-	A	34	30	0	4	0	0.117647	D	SINE	AluSp	-	intron	NM_182547-intron
DDX19A	chr16	70406878	+	A	34	30	0	4	0	0.117647	D	SINE	AluSz	-	3UTR	NM_018332-3UTR
ARMC10	chr7	102739663	+	A	33	29	0	4	0	0.121212	D	SINE	AluSp	-	3UTR	NM_001161009-3UTR,NM_001161010-3UTR,NM_001161011-3UTR,NM_001161012-3UTR,NM_001161013-3UTR,NM_031905-3UTR
GOLGA3	chr12	133346586	-	A	33	29	0	4	0	0.121212	D	SINE	AluSx1	-	3UTR	NM_005895-3UTR
SLC9A7	chrX	46464504	-	A	31	27	0	4	0	0.129032	D	SINE	AluSx3	-	3UTR	NM_001257291-3UTR,NM_032591-3UTR
HAUS2	chr15	42861740	+	A	30	26	0	4	0	0.133333	D	SINE	AluJb	-	3UTR	NM_001130447-3UTR,NM_018097-3UTR
PHAX	chr5	125962022	+	A	30	26	0	4	0	0.133333	D	SINE	AluSx	-	3UTR	NM_032177-3UTR
METTL2B	chr7	128142806	+	A	30	26	0	4	0	0.133333	D	SINE	AluSx1	-	3UTR	NM_018396-3UTR
UPK3BL$POLR2J2	chr7	102277600	-	A	29	25	0	4	0	0.137931	D	SINE	AluSc	-	3UTR$3UTR	NM_001114403-3UTR$NM_032959-3UTR
TANGO2	chr22	20053125	+	A	29	25	0	4	0	0.137931	D	SINE	AluSg	-	3UTR	NM_152906-3UTR
MAVS	chr20	3851654	+	A	29	24	1	4	0	0.137931	D	SINE	AluSx1	-	exon,3UTR	NR_037921-exon,NM_001206491-3UTR,NM_020746-3UTR
HAUS2	chr15	42861705	+	A	28	24	0	4	0	0.142857	D	SINE	AluJb	-	3UTR	NM_001130447-3UTR,NM_018097-3UTR
HAUS2	chr15	42861739	+	A	28	24	0	4	0	0.142857	D	SINE	AluJb	-	3UTR	NM_001130447-3UTR,NM_018097-3UTR
TNFAIP8L1	chr19	4654601	+	A	28	24	0	4	0	0.142857	D	SINE	AluJb	-	3UTR	NM_001167942-3UTR,NM_152362-3UTR
PRR11	chr17	57279234	+	A	28	24	0	4	0	0.142857	D	SINE	AluSq2	-	3UTR	NM_018304-3UTR
CENPH	chr5	68506094	+	A	28	24	0	4	0	0.142857	D	SINE	AluSx3	-	3UTR	NM_022909-3UTR
SLC9A7	chrX	46465334	-	A	28	24	0	4	0	0.142857	D	SINE	AluSx3	-	3UTR	NM_001257291-3UTR,NM_032591-3UTR
DNAJC24	chr11	31452667	+	A	27	23	0	4	0	0.148148	D	SINE	AluSx1	-	3UTR	NM_181706-3UTR
MFSD12	chr19	3541936	-	A	27	23	0	4	0	0.148148	D	SINE	AluSx1	-	intron	NM_021731-intron,NM_001042680-intron
GATC	chr12	120898658	+	A	27	23	0	4	0	0.148148	D	SINE	AluY	-	exon,3UTR	NR_033684-exon,NM_176818-3UTR
GNL3L	chrX	54589948	+	A	26	22	0	4	0	0.153846	D	SINE	AluJb	-	3UTR	NM_001184819-3UTR,NM_019067-3UTR
SYT11	chr1	155853246	+	A	26	22	0	4	0	0.153846	D	SINE	AluJb	-	3UTR	NM_152280-3UTR
STK4	chr20	43706940	+	A	26	22	0	4	0	0.153846	D	SINE	AluSg	-	3UTR	NM_006282-3UTR
VPS41	chr7	38764459	-	A	26	21	0	4	1	0.153846	D	SINE	AluSp	-	3UTR	NM_014396-3UTR,NM_080631-3UTR
ZNF329	chr19	58638240	-	A	26	22	0	4	0	0.153846	D	SINE	AluSx3	-	3UTR	NM_024620-3UTR
GJC1	chr17	42876791	-	A	26	22	0	4	0	0.153846	D	SINE	AluSz	-	3UTR	NM_001080383-3UTR,NM_005497-3UTR
LIMD1	chr3	45721990	+	A	25	21	0	4	0	0.16	D	SINE	AluJb	-	3UTR	NM_014240-3UTR
STK4	chr20	43707842	+	A	25	21	0	4	0	0.16	D	SINE	AluJb	-	3UTR	NM_006282-3UTR
NOP14	chr4	2940347	-	A	25	21	0	4	0	0.16	D	SINE	AluJo	-	intron	NM_003703-intron
CBFA2T2	chr20	32234083	+	A	25	21	0	4	0	0.16	D	SINE	AluSx1	-	3UTR	NM_001032999-3UTR,NM_001039709-3UTR,NM_005093-3UTR
MAVS	chr20	3851621	+	A	25	21	0	4	0	0.16	D	SINE	AluSx1	-	exon,3UTR	NR_037921-exon,NM_001206491-3UTR,NM_020746-3UTR
CXorf56	chrX	118673331	-	A	25	21	0	4	0	0.16	D	SINE	AluSz	-	3UTR	NM_001170569-3UTR,NM_001170570-3UTR,NM_022101-3UTR
METTL16	chr17	2320628	-	A	25	21	0	4	0	0.16	D	SINE	AluSz	-	3UTR	NM_024086-3UTR
MIR548AE2	chr16	48388380	+	A	25	21	0	4	0	0.16	D	SINE	AluSz	-	intron	NR_039639-intron
LIMD1	chr3	45721992	+	A	24	20	0	4	0	0.166667	D	SINE	AluJb	-	3UTR	NM_014240-3UTR
XIAP	chrX	123047270	+	A	24	20	0	4	0	0.166667	D	SINE	AluSx	-	exon,3UTR	NR_037916-exon,NM_001167-3UTR,NM_001204401-3UTR
IRAK4	chr12	44181631	+	A	24	20	0	4	0	0.166667	D	SINE	AluSx1	-	3UTR	NM_001114182-3UTR,NM_001145256-3UTR,NM_001145257-3UTR,NM_001145258-3UTR,NM_016123-3UTR
PHAX	chr5	125961168	+	A	24	20	0	4	0	0.166667	D	SINE	AluSz	-	3UTR	NM_032177-3UTR
CCRN4L	chr4	139966877	+	A	24	20	0	4	0	0.166667	D	SINE	AluY	-	3UTR	NM_012118-3UTR
ZNF542	chr19	56890118	+	A	23	19	0	4	0	0.173913	D	SINE	AluJb	-	exon	NR_003127-exon,NR_024055-exon,NR_024056-exon,NR_024057-exon,NR_033418-exon
MRI1	chr19	13884198	+	A	23	19	0	4	0	0.173913	D	SINE	AluJr	-	3UTR	NM_001031727-3UTR,NM_032285-3UTR
POLH	chr6	43584698	+	A	23	19	0	4	0	0.173913	D	SINE	AluSx1	-	3UTR	NM_006502-3UTR
EXOSC2	chr9	133579674	+	A	23	19	0	4	0	0.173913	D	SINE	AluSx3	-	3UTR	NM_014285-3UTR
ICMT	chr1	6282401	-	A	23	19	0	4	0	0.173913	D	SINE	AluSz	-	3UTR	NM_012405-3UTR
LRRC57	chr15	42835154	-	A	22	18	0	4	0	0.181818	D	SINE	AluSg	-	3UTR	NM_153260-3UTR
NOL9	chr1	6582149	-	A	22	18	0	4	0	0.181818	D	SINE	AluSx3	-	3UTR	NM_024654-3UTR
GFOD2	chr16	67715862	-	A	21	17	0	4	0	0.190476	D	SINE	AluJr	-	intron,3UTR	NM_030819-intron,NR_027398-intron,NM_001243650-3UTR
ZYG11B	chr1	53291435	+	A	21	17	0	4	0	0.190476	D	SINE	AluJr	-	3UTR	NM_024646-3UTR
NUP43	chr6	150045749	-	A	21	17	0	4	0	0.190476	D	SINE	AluSq	-	3UTR	NM_198887-3UTR
TMEM241	chr18	20876394	-	A	21	17	0	4	0	0.190476	D	SINE	AluSx	-	3UTR	NM_032933-3UTR
CENPN	chr16	81064234	+	A	21	17	0	4	0	0.190476	D	SINE	AluSx1	-	intron,3UTR	NM_001100625-intron,NM_001100624-3UTR,NM_001270473-3UTR,NM_001270474-3UTR
XIAP	chrX	123043155	+	A	21	17	0	4	0	0.190476	D	SINE	AluSz	-	exon,3UTR	NR_037916-exon,NM_001167-3UTR,NM_001204401-3UTR
GGA2	chr16	23476581	-	A	20	16	0	4	0	0.2	D	SINE	AluJo	-	3UTR	NM_015044-3UTR
EMP2	chr16	10625460	-	A	20	16	0	4	0	0.2	D	SINE	AluSx	-	3UTR	NM_001424-3UTR
PPP1R12B	chr1	202554257	+	A	19	15	0	4	0	0.210526	D	SINE	AluJb	-	3UTR	NM_032104-3UTR,NM_001197131-3UTR,NM_002481-3UTR,NM_032103-3UTR
ZNF320	chr19	53382030	-	A	19	15	0	4	0	0.210526	D	SINE	AluJb	-	3UTR	NM_207333-3UTR
CBX5	chr12	54634283	-	A	19	15	0	4	0	0.210526	D	SINE	AluJr	-	3UTR	NM_001127321-3UTR,NM_001127322-3UTR,NM_012117-3UTR
FAM20B	chr1	179044100	+	A	19	15	0	4	0	0.210526	D	SINE	AluSx	-	3UTR	NM_014864-3UTR
GJC1	chr17	42880319	-	A	18	14	0	4	0	0.222222	D	SINE	AluJb	-	3UTR	NM_001080383-3UTR,NM_005497-3UTR
OPA3	chr19	46054357	-	A	18	14	0	4	0	0.222222	D	SINE	AluJb	-	intron,3UTR	NM_001017989-intron,NM_025136-3UTR
CFLAR	chr2	202031969	+	A	18	14	0	4	0	0.222222	D	SINE	AluJo	-	3UTR	NM_001202518-3UTR,NM_001202519-3UTR,NM_001127183-3UTR,NM_001202515-3UTR,NM_001202516-3UTR,NM_001202517-3UTR,NM_003879-3UTR
MED18	chr1	28661656	+	A	17	13	0	4	0	0.235294	D	SINE	AluSg	-	3UTR	NM_001127350-3UTR,NM_017638-3UTR
PHACTR4	chr1	28825418	+	A	17	13	0	4	0	0.235294	D	SINE	AluSg	-	3UTR	NM_001048183-3UTR,NM_023923-3UTR
PHACTR4	chr1	28825419	+	A	17	13	0	4	0	0.235294	D	SINE	AluSg	-	3UTR	NM_001048183-3UTR,NM_023923-3UTR
CBFA2T2	chr20	32235364	+	A	17	13	0	4	0	0.235294	D	SINE	AluSp	-	3UTR	NM_001032999-3UTR,NM_001039709-3UTR,NM_005093-3UTR
NUP43	chr6	150045755	-	A	17	13	0	4	0	0.235294	D	SINE	AluSq	-	3UTR	NM_198887-3UTR
ZBTB24	chr6	109785909	-	A	16	12	0	4	0	0.25	D	SINE	AluJr	-	3UTR	NM_014797-3UTR
PHACTR4	chr1	28825433	+	A	16	12	0	4	0	0.25	D	SINE	AluSg	-	3UTR	NM_001048183-3UTR,NM_023923-3UTR
HOOK3	chr8	42876068	+	A	16	12	0	4	0	0.25	D	SINE	AluSq2	-	3UTR	NM_032410-3UTR
MAVS	chr20	3850355	+	A	16	12	0	4	0	0.25	D	SINE	AluSx1	-	exon,3UTR	NR_037921-exon,NM_001206491-3UTR,NM_020746-3UTR
UGGT1	chr2	128951107	+	A	16	12	0	4	0	0.25	D	SINE	AluSx1	-	exon,3UTR	NR_027671-exon,NM_020120-3UTR
STK4	chr20	43707776	+	A	15	11	0	4	0	0.266667	D	SINE	AluJb	-	3UTR	NM_006282-3UTR
TNFAIP8L1	chr19	4653558	+	A	15	11	0	4	0	0.266667	D	SINE	AluSc	-	3UTR	NM_001167942-3UTR,NM_152362-3UTR
AP5B1	chr11	65543500	-	A	15	11	0	4	0	0.266667	D	SINE	AluSx1	-	3UTR	NM_138368-3UTR
TNFAIP8L1	chr19	4654468	+	A	14	10	0	4	0	0.285714	D	SINE	AluJb	-	3UTR	NM_001167942-3UTR,NM_152362-3UTR
ZNF542	chr19	56890703	+	A	14	10	0	4	0	0.285714	D	SINE	AluJr	-	exon	NR_003127-exon,NR_024055-exon,NR_024056-exon,NR_024057-exon,NR_033418-exon
TRIM65	chr17	73885274	-	A	14	10	0	4	0	0.285714	D	SINE	AluSg	-	3UTR	NM_001256124-3UTR,NM_173547-3UTR
ZNF552	chr19	58319085	-	A	14	10	0	4	0	0.285714	D	SINE	AluSg7	-	3UTR	NM_024762-3UTR
FBXW8	chr12	117467598	+	A	14	10	0	4	0	0.285714	D	SINE	AluSx1	-	3UTR	NM_012174-3UTR,NM_153348-3UTR
MAVS	chr20	3850321	+	A	14	10	0	4	0	0.285714	D	SINE	AluSx1	-	exon,3UTR	NR_037921-exon,NM_001206491-3UTR,NM_020746-3UTR
ZNF440	chr19	11945146	+	A	14	10	0	4	0	0.285714	D	SINE	AluSx3	-	3UTR	NM_152357-3UTR
CENPN	chr16	81064629	+	A	13	9	0	4	0	0.307692	D	SINE	AluSg	-	intron,3UTR	NM_001100625-intron,NM_001100624-3UTR,NM_001270473-3UTR,NM_001270474-3UTR
TMEM192	chr4	165998714	-	A	13	9	0	4	0	0.307692	D	SINE	AluSg	-	3UTR	NM_001100389-3UTR
LOC339803	chr2	61369175	-	A	13	9	0	4	0	0.307692	D	SINE	AluSx	-	exon	NR_036496-exon
CTSB	chr8	11701295	-	A	13	9	0	4	0	0.307692	D	SINE	AluSx1	-	3UTR	NM_001908-3UTR,NM_147780-3UTR,NM_147781-3UTR,NM_147782-3UTR,NM_147783-3UTR
NMRAL1	chr16	4513128	-	A	13	9	0	4	0	0.307692	D	SINE	AluSx1	-	intron	NM_020677-intron
UGGT1	chr2	128951095	+	A	13	9	0	4	0	0.307692	D	SINE	AluSx1	-	exon,3UTR	NR_027671-exon,NM_020120-3UTR
MRI1	chr19	13884074	+	A	13	9	0	4	0	0.307692	D	SINE	AluSz	-	3UTR	NM_001031727-3UTR,NM_032285-3UTR
XIAP	chrX	123046689	+	A	13	9	0	4	0	0.307692	D	SINE	AluSz	-	exon,3UTR	NR_037916-exon,NM_001167-3UTR,NM_001204401-3UTR
CCDC125	chr5	68576744	-	A	12	8	0	4	0	0.333333	D	SINE	AluJb	-	3UTR	NM_176816-3UTR
PGS1	chr17	76418678	+	A	12	8	0	4	0	0.333333	D	SINE	AluJb	-	intron	NM_024419-intron
ARPC1A	chr7	98962824	+	A	12	8	0	4	0	0.333333	D	SINE	AluJr	-	intron	NM_001190996-intron,NM_006409-intron
CENPN	chr16	81064575	+	A	12	8	0	4	0	0.333333	D	SINE	AluSg	-	intron,3UTR	NM_001100625-intron,NM_001100624-3UTR,NM_001270473-3UTR,NM_001270474-3UTR
POLH	chr6	43584206	+	A	12	8	0	4	0	0.333333	D	SINE	AluSg4	-	3UTR	NM_006502-3UTR
ARSA	chr22	51062596	-	A	12	8	0	4	0	0.333333	D	SINE	AluSp	-	3UTR	NM_000487-3UTR,NM_001085425-3UTR,NM_001085426-3UTR,NM_001085427-3UTR,NM_001085428-3UTR
MFSD12	chr19	3540621	-	A	12	8	0	4	0	0.333333	D	SINE	AluSx	-	intron	NM_021731-intron,NM_001042680-intron
GNL3L	chrX	54588741	+	A	12	8	0	4	0	0.333333	D	SINE	AluSx1	-	3UTR	NM_001184819-3UTR,NM_019067-3UTR
DCAF16	chr4	17802979	-	A	12	8	0	4	0	0.333333	D	SINE	AluSz	-	3UTR	NM_017741-3UTR
NMRAL1	chr16	4512262	-	A	11	6	0	4	1	0.363636	D	SINE	AluSq	-	intron	NM_020677-intron
NMRAL1	chr16	4512351	-	A	11	7	0	4	0	0.363636	D	SINE	AluSq	-	intron	NM_020677-intron
NMRAL1	chr16	4512357	-	A	11	7	0	4	0	0.363636	D	SINE	AluSq	-	intron	NM_020677-intron
CTSS	chr1	150703613	-	A	11	7	0	4	0	0.363636	D	SINE	AluSx	-	3UTR	NM_001199739-3UTR,NM_004079-3UTR
NUP43	chr6	150046349	-	A	11	7	0	4	0	0.363636	D	SINE	AluSx	-	3UTR	NM_198887-3UTR
PGPEP1	chr19	18477461	+	A	11	7	0	4	0	0.363636	D	SINE	AluSx1	-	3UTR	NM_017712-3UTR
POLR1B	chr2	113334414	+	A	11	7	0	4	0	0.363636	D	SINE	AluSz	-	3UTR	NM_001137604-3UTR,NM_019014-3UTR
PEX26	chr22	18572597	+	A	11	7	0	4	0	0.363636	D	SINE	AluY	-	3UTR	NM_001127649-3UTR,NM_001199319-3UTR,NM_017929-3UTR
DUSP19	chr2	183962024	+	A	10	6	0	4	0	0.4	D	SINE	AluJb	-	3UTR	NM_001142314-3UTR,NM_080876-3UTR
RAB2B	chr14	21928632	-	A	10	6	0	4	0	0.4	D	SINE	AluSc	-	3UTR,exon	NM_001163380-3UTR,NM_032846-3UTR,NR_028074-exon
SRP9	chr1	225976244	+	A	10	6	0	4	0	0.4	D	SINE	AluSg	-	intron	NM_003133-intron,NM_001130440-intron
RBBP4	chr1	33148196	+	A	10	6	0	4	0	0.4	D	SINE	AluSg4	-	3UTR	NM_001135255-3UTR,NM_001135256-3UTR,NM_005610-3UTR
SLC12A6	chr15	34523438	-	A	10	6	0	4	0	0.4	D	SINE	AluSp	-	3UTR	NM_001042494-3UTR,NM_001042495-3UTR,NM_001042496-3UTR,NM_001042497-3UTR,NM_005135-3UTR,NM_133647-3UTR
NUP43	chr6	150046673	-	A	10	6	0	4	0	0.4	D	SINE	AluSq2	-	3UTR	NM_198887-3UTR
HP1BP3	chr1	21083405	-	A	10	6	0	4	0	0.4	D	SINE	AluSx	-	intron	NM_016287-intron
GJC1	chr17	42878400	-	A	10	6	0	4	0	0.4	D	SINE	AluSx3	-	3UTR	NM_001080383-3UTR,NM_005497-3UTR
PRPF4	chr9	116054413	+	A	30	27	0	3	0	0.1	D	SINE	AluJb	-	3UTR	NM_001244926-3UTR,NM_004697-3UTR
GINS4	chr8	41399647	+	A	30	27	0	3	0	0.1	D	SINE	AluSx3	-	3UTR	NM_032336-3UTR
CENPN	chr16	81063345	+	A	30	27	0	3	0	0.1	D	SINE	AluSz	-	intron,3UTR	NM_001100625-intron,NM_001100624-3UTR,NM_001270473-3UTR,NM_001270474-3UTR
FCF1	chr14	75202412	+	A	29	26	0	3	0	0.103448	D	SINE	AluSc5	-	3UTR	NM_015962-3UTR
PEX2	chr8	77894858	-	A	29	26	0	3	0	0.103448	D	SINE	AluSc8	-	3UTR	NM_000318-3UTR,NM_001079867-3UTR,NM_001172086-3UTR,NM_001172087-3UTR
METTL2B	chr7	128142939	+	A	29	26	0	3	0	0.103448	D	SINE	AluSx1	-	3UTR	NM_018396-3UTR
BPNT1	chr1	220231347	-	A	29	26	0	3	0	0.103448	D	SINE	AluY	-	3UTR	NM_006085-3UTR
GINS4	chr8	41401488	+	A	28	25	0	3	0	0.107143	D	SINE	AluSq	-	3UTR	NM_032336-3UTR
GJC1	chr17	42877726	-	A	28	25	0	3	0	0.107143	D	SINE	AluSq2	-	3UTR	NM_001080383-3UTR,NM_005497-3UTR
NOL9	chr1	6582353	-	A	28	25	0	3	0	0.107143	D	SINE	AluSx1	-	3UTR	NM_024654-3UTR
SMC5	chr9	72969242	+	A	28	25	0	3	0	0.107143	D	SINE	AluSx3	-	3UTR	NM_015110-3UTR
ARNTL2	chr12	27574317	+	A	28	25	0	3	0	0.107143	D	SINE	AluSz	-	3UTR	NM_001248005-3UTR,NM_001248002-3UTR,NM_001248003-3UTR,NM_001248004-3UTR,NM_020183-3UTR
ORAI2	chr7	102090451	+	A	28	25	0	3	0	0.107143	D	SINE	AluSz	-	3UTR	NM_001126340-3UTR,NM_001271818-3UTR,NM_001271819-3UTR,NM_032831-3UTR
GJC1	chr17	42877204	-	A	27	24	0	3	0	0.111111	D	SINE	AluJo	-	3UTR	NM_001080383-3UTR,NM_005497-3UTR
EMP2	chr16	10623544	-	A	27	24	0	3	0	0.111111	D	SINE	AluSp	-	3UTR	NM_001424-3UTR
GINS4	chr8	41401487	+	A	27	24	0	3	0	0.111111	D	SINE	AluSq	-	3UTR	NM_032336-3UTR
UGGT1	chr2	128952103	+	A	27	24	0	3	0	0.111111	D	SINE	AluSx1	-	exon,3UTR	NR_027671-exon,NM_020120-3UTR
GATC	chr12	120898657	+	A	27	24	0	3	0	0.111111	D	SINE	AluY	-	exon,3UTR	NR_033684-exon,NM_176818-3UTR
GJC1	chr17	42876770	-	A	26	23	0	3	0	0.115385	D	SINE	AluSz	-	3UTR	NM_001080383-3UTR,NM_005497-3UTR
DFFA	chr1	10521254	-	A	26	23	0	3	0	0.115385	D	SINE	AluY	-	3UTR	NM_004401-3UTR,NM_213566-3UTR
ATM	chr11	108237844	+	A	25	22	0	3	0	0.12	D	SINE	AluSc8	-	3UTR	NM_000051-3UTR
TMEM192	chr4	166000148	-	A	25	22	0	3	0	0.12	D	SINE	AluY	-	3UTR	NM_001100389-3UTR
TRIM65	chr17	73886252	-	A	24	21	0	3	0	0.125	D	SINE	AluJr	-	3UTR	NM_001256124-3UTR,NM_173547-3UTR
ZNF655	chr7	99172113	+	A	24	21	0	3	0	0.125	D	SINE	AluJr	-	3UTR	NM_001009960-3UTR,NM_001083956-3UTR,NM_001085368-3UTR,NM_138494-3UTR
PRR11	chr17	57280751	+	A	24	21	0	3	0	0.125	D	SINE	AluSx	-	3UTR	NM_018304-3UTR
NDUFV3	chr21	44329441	+	A	24	21	0	3	0	0.125	D	SINE	AluSx1	-	3UTR	NM_001001503-3UTR,NM_021075-3UTR
SOGA1	chr20	35410314	-	A	24	21	0	3	0	0.125	D	SINE	AluSz	-	intron	NM_199181-intron
RSL1D1	chr16	11928886	-	A	23	20	0	3	0	0.130435	D	SINE	AluJb	-	3UTR	NM_015659-3UTR
HAUS2	chr15	42859922	+	A	23	20	0	3	0	0.130435	D	SINE	AluSx1	-	3UTR	NM_001130447-3UTR,NM_018097-3UTR
CCL28	chr5	43381741	-	A	22	19	0	3	0	0.136364	D	SINE	AluJr	-	3UTR	NM_148672-3UTR
CTSS	chr1	150703787	-	A	22	19	0	3	0	0.136364	D	SINE	AluSx	-	3UTR	NM_001199739-3UTR,NM_004079-3UTR
HTATSF1P2	chr6	3022184	-	A	22	19	0	3	0	0.136364	D	SINE	AluY	-	exon	NR_033884-exon
OPA3	chr19	46054421	-	A	21	18	0	3	0	0.142857	D	SINE	AluJb	-	intron,3UTR	NM_001017989-intron,NM_025136-3UTR
SRFBP1	chr5	121362875	+	A	21	18	0	3	0	0.142857	D	SINE	AluJr	-	3UTR	NM_152546-3UTR
PHAX	chr5	125962220	+	A	21	18	0	3	0	0.142857	D	SINE	AluSc	-	3UTR	NM_032177-3UTR
F11R	chr1	160966352	-	A	21	18	0	3	0	0.142857	D	SINE	AluSg	-	3UTR	NM_016946-3UTR
H6PD	chr1	9326957	+	A	21	18	0	3	0	0.142857	D	SINE	AluSx1	-	3UTR	NM_004285-3UTR
GJC1	chr17	42880145	-	A	20	17	0	3	0	0.15	D	SINE	AluJb	-	3UTR	NM_001080383-3UTR,NM_005497-3UTR
GNPNAT1	chr14	53242651	-	A	20	17	0	3	0	0.15	D	SINE	AluJb	-	3UTR	NM_198066-3UTR
OPA3	chr19	46054503	-	A	20	17	0	3	0	0.15	D	SINE	AluJb	-	intron,3UTR	NM_001017989-intron,NM_025136-3UTR
PHACTR4	chr1	28825331	+	A	20	17	0	3	0	0.15	D	SINE	AluSg	-	3UTR	NM_001048183-3UTR,NM_023923-3UTR
MTDH	chr8	98739208	+	A	20	17	0	3	0	0.15	D	SINE	AluSg7	-	3UTR	NM_178812-3UTR
CPT1A	chr11	68523337	-	A	20	17	0	3	0	0.15	D	SINE	AluSq	-	intron,3UTR	NM_001031847-intron,NM_001876-3UTR
SLC26A2	chr5	149363967	+	A	19	16	0	3	0	0.157895	D	SINE	AluSc8	-	3UTR	NM_000112-3UTR
FAM20B	chr1	179044096	+	A	19	16	0	3	0	0.157895	D	SINE	AluSx	-	3UTR	NM_014864-3UTR
FAM20B	chr1	179044105	+	A	19	16	0	3	0	0.157895	D	SINE	AluSx	-	3UTR	NM_014864-3UTR
ZNF765	chr19	53914411	+	A	19	16	0	3	0	0.157895	D	SINE	AluSx	-	3UTR	NM_001040185-3UTR
MAVS	chr20	3850369	+	A	19	16	0	3	0	0.157895	D	SINE	AluSx1	-	exon,3UTR	NR_037921-exon,NM_001206491-3UTR,NM_020746-3UTR
XIAP	chrX	123043143	+	A	19	16	0	3	0	0.157895	D	SINE	AluSz	-	exon,3UTR	NR_037916-exon,NM_001167-3UTR,NM_001204401-3UTR
MRI1	chr19	13883388	+	A	19	16	0	3	0	0.157895	D	SINE	AluY	-	3UTR	NM_001031727-3UTR,NM_032285-3UTR
PEX26	chr22	18572730	+	A	19	16	0	3	0	0.157895	D	SINE	AluY	-	3UTR	NM_001127649-3UTR,NM_001199319-3UTR,NM_017929-3UTR
CENPN	chr16	81064439	+	A	18	15	0	3	0	0.166667	D	SINE	AluSg	-	intron,3UTR	NM_001100625-intron,NM_001100624-3UTR,NM_001270473-3UTR,NM_001270474-3UTR
VPS41	chr7	38764395	-	A	18	15	0	3	0	0.166667	D	SINE	AluSp	-	3UTR	NM_014396-3UTR,NM_080631-3UTR
MFSD12	chr19	3542050	-	A	18	15	0	3	0	0.166667	D	SINE	AluSx1	-	intron	NM_021731-intron,NM_001042680-intron
MED18	chr1	28661694	+	A	17	14	0	3	0	0.176471	D	SINE	AluSg	-	3UTR	NM_001127350-3UTR,NM_017638-3UTR
INPP5B	chr1	38327135	-	A	17	14	0	3	0	0.176471	D	SINE	AluSq	-	3UTR	NM_005540-3UTR
FCF1	chr14	75202994	+	A	17	14	0	3	0	0.176471	D	SINE	AluSx	-	3UTR	NM_015962-3UTR
FCF1	chr14	75202995	+	A	17	14	0	3	0	0.176471	D	SINE	AluSx	-	3UTR	NM_015962-3UTR
PDP2	chr16	66923468	+	A	17	14	0	3	0	0.176471	D	SINE	AluSz	-	3UTR	NM_020786-3UTR
ZNF587	chr19	58371749	+	A	17	14	0	3	0	0.176471	D	SINE	AluSz	-	3UTR	NM_001204817-3UTR,NM_032828-3UTR
STAG3L2	chr7	74298654	-	A	17	14	0	3	0	0.176471	D	SINE	AluY	-	exon	NR_040584-exon
CENPI	chrX	100354910	+	A	16	13	0	3	0	0.1875	D	SINE	AluJb	-	5UTR	NM_006733-5UTR
CBX5	chr12	54634300	-	A	16	13	0	3	0	0.1875	D	SINE	AluJr	-	3UTR	NM_001127321-3UTR,NM_001127322-3UTR,NM_012117-3UTR
H6PD	chr1	9328102	+	A	16	13	0	3	0	0.1875	D	SINE	AluJr	-	3UTR	NM_004285-3UTR
PSMB2	chr1	36065529	-	A	16	13	0	3	0	0.1875	D	SINE	AluJr	-	3UTR	NM_001199779-3UTR,NM_001199780-3UTR,NM_002794-3UTR
HOOK3	chr8	42876521	+	A	16	13	0	3	0	0.1875	D	SINE	AluSg	-	3UTR	NM_032410-3UTR
F11R	chr1	160967899	-	A	16	13	0	3	0	0.1875	D	SINE	AluSp	-	3UTR	NM_016946-3UTR
MRI1	chr19	13884669	+	A	16	13	0	3	0	0.1875	D	SINE	AluSx1	-	3UTR	NM_001031727-3UTR,NM_032285-3UTR
GNPNAT1	chr14	53243554	-	A	16	13	0	3	0	0.1875	D	SINE	AluSx3	-	3UTR	NM_198066-3UTR
DFFA	chr1	10521200	-	A	16	13	0	3	0	0.1875	D	SINE	AluY	-	3UTR	NM_004401-3UTR,NM_213566-3UTR
FADS2	chr11	61617320	+	A	15	12	0	3	0	0.2	D	SINE	AluJo	-	intron	NM_004265-intron
F11R	chr1	160967891	-	A	15	12	0	3	0	0.2	D	SINE	AluSp	-	3UTR	NM_016946-3UTR
GJC1	chr17	42877614	-	A	15	12	0	3	0	0.2	D	SINE	AluSq2	-	3UTR	NM_001080383-3UTR,NM_005497-3UTR
POLH	chr6	43583172	+	A	15	12	0	3	0	0.2	D	SINE	AluSx3	-	3UTR	NM_006502-3UTR
POLH	chr6	43583233	+	A	15	12	0	3	0	0.2	D	SINE	AluSx3	-	3UTR	NM_006502-3UTR
TAF8	chr6	42047375	+	A	15	12	0	3	0	0.2	D	SINE	AluSz6	-	3UTR	NM_138572-3UTR
ANAPC16	chr10	73980019	+	A	14	11	0	3	0	0.214286	D	SINE	AluSp	-	intron,5UTR	NM_001242547-intron,NM_001242548-intron,NR_038391-intron,NM_173473-intron,NR_038392-intron,NM_001242546-5UTR
FBXW8	chr12	117467580	+	A	14	11	0	3	0	0.214286	D	SINE	AluSx1	-	3UTR	NM_012174-3UTR,NM_153348-3UTR
AP5B1	chr11	65544342	-	A	13	10	0	3	0	0.230769	D	SINE	AluJb	-	3UTR	NM_138368-3UTR
RPL28	chr19	55900542	+	A	13	10	0	3	0	0.230769	D	SINE	AluJr	-	intron,3UTR	NM_001136135-intron,NM_001136134-3UTR,NM_000991-3UTR
LRRC37BP1	chr17	28963296	+	A	13	10	0	3	0	0.230769	D	SINE	AluJr4	-	exon	NR_015341-exon
RAB2B	chr14	21928622	-	A	13	10	0	3	0	0.230769	D	SINE	AluSc	-	3UTR,exon	NM_001163380-3UTR,NM_032846-3UTR,NR_028074-exon
CXorf56	chrX	118672672	-	A	13	10	0	3	0	0.230769	D	SINE	AluSx	-	3UTR	NM_001170569-3UTR,NM_001170570-3UTR,NM_022101-3UTR
HOOK3	chr8	42878878	+	A	13	10	0	3	0	0.230769	D	SINE	AluSx1	-	3UTR	NM_032410-3UTR
DCAF16	chr4	17804740	-	A	12	9	0	3	0	0.25	D	SINE	AluSx	-	3UTR	NM_017741-3UTR
CLN8	chr8	1730491	+	A	12	9	0	3	0	0.25	D	SINE	AluSz	-	3UTR	NM_018941-3UTR
ATM	chr11	108236469	+	A	11	8	0	3	0	0.272727	D	SINE	AluSq2	-	3UTR	NM_000051-3UTR
CXorf56	chrX	118672561	-	A	11	8	0	3	0	0.272727	D	SINE	AluSx	-	3UTR	NM_001170569-3UTR,NM_001170570-3UTR,NM_022101-3UTR
PRR11	chr17	57280660	+	A	11	8	0	3	0	0.272727	D	SINE	AluSx	-	3UTR	NM_018304-3UTR
QPCTL	chr19	46206955	+	A	11	8	0	3	0	0.272727	D	SINE	AluSx1	-	3UTR	NM_001163377-3UTR,NM_017659-3UTR
GFOD2	chr16	67715404	-	A	11	8	0	3	0	0.272727	D	SINE	AluSz	-	intron,3UTR	NM_030819-intron,NR_027398-intron,NM_001243650-3UTR
ZFYVE20	chr3	15114486	-	A	11	8	0	3	0	0.272727	D	SINE	AluY	-	3UTR	NM_022340-3UTR
H6PD	chr1	9328046	+	A	10	7	0	3	0	0.3	D	SINE	AluJr	-	3UTR	NM_004285-3UTR
GNB4	chr3	179115701	-	A	10	7	0	3	0	0.3	D	SINE	AluSg7	-	3UTR	NM_021629-3UTR
IFNAR1	chr21	34730096	+	A	10	7	0	3	0	0.3	D	SINE	AluSg7	-	3UTR	NM_000629-3UTR
C16orf72	chr16	9204788	+	A	10	7	0	3	0	0.3	D	SINE	AluSp	-	intron	NM_014117-intron
JPX	chrX	73166906	+	A	10	7	0	3	0	0.3	D	SINE	AluSp	-	intron	NR_024582-intron
NUP43	chr6	150045788	-	A	10	7	0	3	0	0.3	D	SINE	AluSq	-	3UTR	NM_198887-3UTR
TXNDC15	chr5	134236218	+	A	10	7	0	3	0	0.3	D	SINE	AluSq	-	3UTR	NM_024715-3UTR
MED18	chr1	28662281	+	A	10	7	0	3	0	0.3	D	SINE	AluSq2	-	3UTR	NM_001127350-3UTR,NM_017638-3UTR
FAM20B	chr1	179044180	+	A	10	7	0	3	0	0.3	D	SINE	AluSx	-	3UTR	NM_014864-3UTR
ZNF587B	chr19	58356524	+	A	10	7	0	3	0	0.3	D	SINE	AluSx	-	3UTR	NM_001204818-3UTR
ZNF587B	chr19	58356540	+	A	10	7	0	3	0	0.3	D	SINE	AluSx	-	3UTR	NM_001204818-3UTR
GNL3L	chrX	54588535	+	A	10	7	0	3	0	0.3	D	SINE	AluSx1	-	3UTR	NM_001184819-3UTR,NM_019067-3UTR
ZNF320	chr19	53383733	-	A	10	7	0	3	0	0.3	D	SINE	AluSz	-	3UTR	NM_207333-3UTR
CBX5	chr12	54634284	-	A	20	18	0	2	0	0.1	D	SINE	AluJr	-	3UTR	NM_001127321-3UTR,NM_001127322-3UTR,NM_012117-3UTR
CCL28	chr5	43381699	-	A	20	18	0	2	0	0.1	D	SINE	AluJr	-	3UTR	NM_148672-3UTR
ZYG11B	chr1	53291408	+	A	20	18	0	2	0	0.1	D	SINE	AluJr	-	3UTR	NM_024646-3UTR
NOL9	chr1	6582221	-	A	20	18	0	2	0	0.1	D	SINE	AluSx3	-	3UTR	NM_024654-3UTR
NDE1	chr16	15794372	+	A	20	18	0	2	0	0.1	D	SINE	AluSz	-	intron	NM_001143979-intron,NM_017668-intron
ERCC4	chr16	14043216	+	A	20	18	0	2	0	0.1	D	SINE	AluSz6	-	3UTR	NM_005236-3UTR
CCRN4L	chr4	139966801	+	A	20	18	0	2	0	0.1	D	SINE	AluY	-	3UTR	NM_012118-3UTR
PEX26	chr22	18572742	+	A	20	18	0	2	0	0.1	D	SINE	AluY	-	3UTR	NM_001127649-3UTR,NM_001199319-3UTR,NM_017929-3UTR
SYT11	chr1	155853219	+	A	19	17	0	2	0	0.105263	D	SINE	AluJb	-	3UTR	NM_152280-3UTR
ZNF28	chr19	53301315	-	A	19	17	0	2	0	0.105263	D	SINE	AluSc8	-	3UTR,exon	NM_006969-3UTR,NR_036599-exon,NR_036600-exon
LOC339803	chr2	61369929	-	A	19	17	0	2	0	0.105263	D	SINE	AluSx	-	exon	NR_036496-exon
CFLAR	chr2	202028779	+	A	19	17	0	2	0	0.105263	D	SINE	AluSx1	-	3UTR	NM_001202518-3UTR,NM_001202519-3UTR,NM_001127183-3UTR,NM_001202515-3UTR,NM_001202516-3UTR,NM_001202517-3UTR,NM_003879-3UTR
MIR548AE2	chr16	48388317	+	A	19	17	0	2	0	0.105263	D	SINE	AluSz	-	intron	NR_039639-intron
GNL3L	chrX	54590063	+	A	18	16	0	2	0	0.111111	D	SINE	AluJb	-	3UTR	NM_001184819-3UTR,NM_019067-3UTR
MPHOSPH8	chr13	20246985	+	A	18	16	0	2	0	0.111111	D	SINE	AluJb	-	3UTR	NM_017520-3UTR
OAS3	chr12	113380921	+	A	18	16	0	2	0	0.111111	D	SINE	AluJb	-	intron	NM_006187-intron
SIN3B	chr19	16966661	+	A	18	16	0	2	0	0.111111	D	SINE	AluJb	-	intron	NM_015260-intron
VPS41	chr7	38764286	-	A	18	16	0	2	0	0.111111	D	SINE	AluSp	-	3UTR	NM_014396-3UTR,NM_080631-3UTR
ZFYVE20	chr3	15112612	-	A	18	16	0	2	0	0.111111	D	SINE	AluSq2	-	3UTR	NM_022340-3UTR
DHTKD1	chr10	12164435	+	A	18	16	0	2	0	0.111111	D	SINE	AluSx1	-	3UTR	NM_018706-3UTR
EXOSC2	chr9	133579833	+	A	18	16	0	2	0	0.111111	D	SINE	AluSx3	-	3UTR	NM_014285-3UTR
ARNTL2	chr12	27574277	+	A	18	16	0	2	0	0.111111	D	SINE	AluSz	-	3UTR	NM_001248005-3UTR,NM_001248002-3UTR,NM_001248003-3UTR,NM_001248004-3UTR,NM_020183-3UTR
GJC1	chr17	42880314	-	A	17	15	0	2	0	0.117647	D	SINE	AluJb	-	3UTR	NM_001080383-3UTR,NM_005497-3UTR
MARCH2	chr19	8483486	+	A	17	15	0	2	0	0.117647	D	SINE	AluJr	-	intron,5UTR	NM_001005415-intron,NM_001005416-intron,NM_016496-5UTR
MRPL30	chr2	99814216	+	A	17	15	0	2	0	0.117647	D	SINE	AluJr4	-	3UTR,exon	NM_145212-3UTR,NR_028356-exon
MRPL30	chr2	99814237	+	A	17	15	0	2	0	0.117647	D	SINE	AluJr4	-	3UTR,exon	NM_145212-3UTR,NR_028356-exon
DPY19L4	chr8	95804469	+	A	17	15	0	2	0	0.117647	D	SINE	AluSq2	-	3UTR	NM_181787-3UTR
GJC1	chr17	42877581	-	A	17	15	0	2	0	0.117647	D	SINE	AluSq2	-	3UTR	NM_001080383-3UTR,NM_005497-3UTR
FCF1	chr14	75203000	+	A	17	15	0	2	0	0.117647	D	SINE	AluSx	-	3UTR	NM_015962-3UTR
PGPEP1	chr19	18475345	+	A	17	15	0	2	0	0.117647	D	SINE	AluSx1	-	3UTR	NM_017712-3UTR
PDP2	chr16	66923452	+	A	17	15	0	2	0	0.117647	D	SINE	AluSz	-	3UTR	NM_020786-3UTR
PECR	chr2	216903442	-	A	17	15	0	2	0	0.117647	D	SINE	AluSz	-	3UTR	NM_018441-3UTR
XIAP	chrX	123044465	+	A	17	15	0	2	0	0.117647	D	SINE	AluY	-	exon,3UTR	NR_037916-exon,NM_001167-3UTR,NM_001204401-3UTR
DTWD2	chr5	118173514	-	A	16	14	0	2	0	0.125	D	SINE	AluJr	-	3UTR	NM_173666-3UTR
RAB2B	chr14	21928490	-	A	16	14	0	2	0	0.125	D	SINE	AluSc	-	3UTR,exon	NM_001163380-3UTR,NM_032846-3UTR,NR_028074-exon
ZNF320	chr19	53383357	-	A	16	14	0	2	0	0.125	D	SINE	AluSc8	-	3UTR	NM_207333-3UTR
GINS4	chr8	41401436	+	A	16	14	0	2	0	0.125	D	SINE	AluSq	-	3UTR	NM_032336-3UTR
ATM	chr11	108236523	+	A	16	14	0	2	0	0.125	D	SINE	AluSq2	-	3UTR	NM_000051-3UTR
CTSB	chr8	11700388	-	A	16	14	0	2	0	0.125	D	SINE	AluSq2	-	3UTR	NM_001908-3UTR,NM_147780-3UTR,NM_147781-3UTR,NM_147782-3UTR,NM_147783-3UTR
HOOK3	chr8	42876048	+	A	16	14	0	2	0	0.125	D	SINE	AluSq2	-	3UTR	NM_032410-3UTR
XIAP	chrX	123047165	+	A	16	14	0	2	0	0.125	D	SINE	AluSx	-	exon,3UTR	NR_037916-exon,NM_001167-3UTR,NM_001204401-3UTR
CLN8	chr8	1730508	+	A	16	14	0	2	0	0.125	D	SINE	AluSz	-	3UTR	NM_018941-3UTR
COX18	chr4	73922964	-	A	16	14	0	2	0	0.125	D	SINE	AluSz	-	3UTR	NM_173827-3UTR
RPP14	chr3	58304338	+	A	16	14	0	2	0	0.125	D	SINE	AluSz	-	exon,3UTR	NR_049755-exon,NR_049756-exon,NR_049757-exon,NR_049758-exon,NM_001098783-3UTR,NM_007042-3UTR
GINS4	chr8	41400024	+	A	16	14	0	2	0	0.125	D	SINE	AluY	-	3UTR	NM_032336-3UTR
ZNF83	chr19	53150734	-	A	15	13	0	2	0	0.133333	D	SINE	AluJo	-	intron	NM_001242538-intron,NM_001242531-intron
MRPL30	chr2	99814221	+	A	15	13	0	2	0	0.133333	D	SINE	AluJr4	-	3UTR,exon	NM_145212-3UTR,NR_028356-exon
TNFAIP8L1	chr19	4653673	+	A	15	13	0	2	0	0.133333	D	SINE	AluSc	-	3UTR	NM_001167942-3UTR,NM_152362-3UTR
COX18	chr4	73923524	-	A	15	13	0	2	0	0.133333	D	SINE	AluSq2	-	3UTR	NM_173827-3UTR
HOOK3	chr8	42876058	+	A	15	13	0	2	0	0.133333	D	SINE	AluSq2	-	3UTR	NM_032410-3UTR
FAM20B	chr1	179042701	+	A	15	13	0	2	0	0.133333	D	SINE	AluSx1	-	3UTR	NM_014864-3UTR
FBXW8	chr12	117467554	+	A	15	13	0	2	0	0.133333	D	SINE	AluSx1	-	3UTR	NM_012174-3UTR,NM_153348-3UTR
HOOK3	chr8	42878851	+	A	15	13	0	2	0	0.133333	D	SINE	AluSx1	-	3UTR	NM_032410-3UTR
IRAK4	chr12	44181684	+	A	15	13	0	2	0	0.133333	D	SINE	AluSx1	-	3UTR	NM_001114182-3UTR,NM_001145256-3UTR,NM_001145257-3UTR,NM_001145258-3UTR,NM_016123-3UTR
POLH	chr6	43583171	+	A	15	13	0	2	0	0.133333	D	SINE	AluSx3	-	3UTR	NM_006502-3UTR
ICMT	chr1	6282383	-	A	15	13	0	2	0	0.133333	D	SINE	AluSz	-	3UTR	NM_012405-3UTR
LOC100652772	chr5	43575771	-	A	15	13	0	2	0	0.133333	D	SINE	AluSz	-	exon	NR_073113-exon
RNF125	chr18	29651937	+	A	14	12	0	2	0	0.142857	D	SINE	AluJb	-	3UTR	NM_017831-3UTR
HTATSF1P2	chr6	3022458	-	A	14	12	0	2	0	0.142857	D	SINE	AluJr	-	exon	NR_033884-exon
PSMB2	chr1	36065504	-	A	14	12	0	2	0	0.142857	D	SINE	AluJr	-	3UTR	NM_001199779-3UTR,NM_001199780-3UTR,NM_002794-3UTR
RAB2B	chr14	21928501	-	A	14	12	0	2	0	0.142857	D	SINE	AluSc	-	3UTR,exon	NM_001163380-3UTR,NM_032846-3UTR,NR_028074-exon
RAB2B	chr14	21928502	-	A	14	12	0	2	0	0.142857	D	SINE	AluSc	-	3UTR,exon	NM_001163380-3UTR,NM_032846-3UTR,NR_028074-exon
METTL7A	chr12	51324545	+	A	14	12	0	2	0	0.142857	D	SINE	AluSp	-	3UTR	NM_014033-3UTR
APOOL	chrX	84346012	+	A	14	12	0	2	0	0.142857	D	SINE	AluSq2	-	3UTR	NM_198450-3UTR
ZNF530	chr19	58118852	+	A	14	12	0	2	0	0.142857	D	SINE	AluSq2	-	3UTR	NM_020880-3UTR
DESI1	chr22	41996164	-	A	14	12	0	2	0	0.142857	D	SINE	AluSx	-	3UTR	NM_015704-3UTR
XIAP	chrX	123046889	+	A	14	12	0	2	0	0.142857	D	SINE	AluSx	-	exon,3UTR	NR_037916-exon,NM_001167-3UTR,NM_001204401-3UTR
CC2D1B	chr1	52816503	-	A	14	12	0	2	0	0.142857	D	SINE	AluSx1	-	3UTR	NM_032449-3UTR
OPA3	chr19	46053232	-	A	14	12	0	2	0	0.142857	D	SINE	AluSx1	-	intron,3UTR	NM_001017989-intron,NM_025136-3UTR
RBM3	chrX	48439017	+	A	14	12	0	2	0	0.142857	N	SINE	AluSx1	-	3UTR	NM_006743-3UTR
ARNTL2	chr12	27574427	+	A	14	12	0	2	0	0.142857	D	SINE	AluSz	-	3UTR	NM_001248005-3UTR,NM_001248002-3UTR,NM_001248003-3UTR,NM_001248004-3UTR,NM_020183-3UTR
ARNTL2	chr12	27574434	+	A	14	12	0	2	0	0.142857	D	SINE	AluSz	-	3UTR	NM_001248005-3UTR,NM_001248002-3UTR,NM_001248003-3UTR,NM_001248004-3UTR,NM_020183-3UTR
FAM200A	chr7	99144090	-	A	14	12	0	2	0	0.142857	D	SINE	AluSz	-	3UTR	NM_145111-3UTR
GINS4	chr8	41400013	+	A	14	12	0	2	0	0.142857	D	SINE	AluY	-	3UTR	NM_032336-3UTR
PHACTR4	chr1	28826031	+	A	13	11	0	2	0	0.153846	D	SINE	AluJb	-	3UTR	NM_001048183-3UTR,NM_023923-3UTR
ZNF320	chr19	53382111	-	A	13	11	0	2	0	0.153846	D	SINE	AluJb	-	3UTR	NM_207333-3UTR
NOP14	chr4	2940265	-	A	13	11	0	2	0	0.153846	D	SINE	AluJo	-	intron	NM_003703-intron
RAD1	chr5	34906526	-	A	13	11	0	2	0	0.153846	D	SINE	AluJo	-	3UTR,exon	NM_002853-3UTR,NR_026591-exon
DTWD2	chr5	118173498	-	A	13	11	0	2	0	0.153846	D	SINE	AluJr	-	3UTR	NM_173666-3UTR
PSMB2	chr1	36065516	-	A	13	11	0	2	0	0.153846	D	SINE	AluJr	-	3UTR	NM_001199779-3UTR,NM_001199780-3UTR,NM_002794-3UTR
HOOK3	chr8	42875988	+	A	13	11	0	2	0	0.153846	D	SINE	AluSq2	-	3UTR	NM_032410-3UTR
HOOK3	chr8	42876106	+	A	13	11	0	2	0	0.153846	D	SINE	AluSq2	-	3UTR	NM_032410-3UTR
DNAJC24	chr11	31453309	+	A	13	11	0	2	0	0.153846	D	SINE	AluSx	-	3UTR	NM_181706-3UTR
CBFA2T2	chr20	32234019	+	A	13	11	0	2	0	0.153846	D	SINE	AluSx1	-	3UTR	NM_001032999-3UTR,NM_001039709-3UTR,NM_005093-3UTR
HOOK3	chr8	42878826	+	A	13	11	0	2	0	0.153846	D	SINE	AluSx1	-	3UTR	NM_032410-3UTR
VPS53	chr17	421034	-	A	13	11	0	2	0	0.153846	D	SINE	AluSx1	-	3UTR	NM_001128159-3UTR
C21orf58	chr21	47741211	-	A	13	11	0	2	0	0.153846	D	SINE	AluSx4	-	intron	NM_058180-intron
ARNTL2	chr12	27574440	+	A	13	11	0	2	0	0.153846	D	SINE	AluSz	-	3UTR	NM_001248005-3UTR,NM_001248002-3UTR,NM_001248003-3UTR,NM_001248004-3UTR,NM_020183-3UTR
DENND6A	chr3	57612933	-	A	13	11	0	2	0	0.153846	D	SINE	AluSz	-	3UTR	NM_152678-3UTR
MRI1	chr19	13883862	+	A	13	11	0	2	0	0.153846	D	SINE	AluSz	-	3UTR	NM_001031727-3UTR,NM_032285-3UTR
TAF8	chr6	42045677	+	A	13	11	0	2	0	0.153846	D	SINE	AluSz	-	3UTR	NM_138572-3UTR
TAF8	chr6	42045694	+	A	13	11	0	2	0	0.153846	D	SINE	AluSz	-	3UTR	NM_138572-3UTR
XIAP	chrX	123046741	+	A	13	11	0	2	0	0.153846	D	SINE	AluSz	-	exon,3UTR	NR_037916-exon,NM_001167-3UTR,NM_001204401-3UTR
KIAA1143	chr3	44790859	-	A	13	11	0	2	0	0.153846	D	SINE	AluY	-	3UTR	NM_020696-3UTR
SOAT1	chr1	179326847	+	A	12	10	0	2	0	0.166667	D	SINE	AluJo	-	exon,3UTR	NR_045530-exon,NM_001252511-3UTR,NM_001252512-3UTR,NM_003101-3UTR
PSMB2	chr1	36065489	-	A	12	10	0	2	0	0.166667	D	SINE	AluJr	-	3UTR	NM_001199779-3UTR,NM_001199780-3UTR,NM_002794-3UTR
PSMB2	chr1	36065490	-	A	12	10	0	2	0	0.166667	D	SINE	AluJr	-	3UTR	NM_001199779-3UTR,NM_001199780-3UTR,NM_002794-3UTR
SULT1A4$SLX1A-SULT1A3$SULT1A3$SL	chr16	29476039	+	A	12	10	0	2	0	0.166667	D	SINE	AluJr	-	3UTR$exon$3UTR$exon	NM_001017390-3UTR$NR_037608_2-exon$NM_177552_2-3UTR$NR_037609-exon
RAB2B	chr14	21928578	-	A	12	10	0	2	0	0.166667	D	SINE	AluSc	-	3UTR,exon	NM_001163380-3UTR,NM_032846-3UTR,NR_028074-exon
MFSD12	chr19	3540199	-	A	12	10	0	2	0	0.166667	D	SINE	AluSc8	-	intron	NM_021731-intron,NM_001042680-intron
TPMT	chr6	18129132	-	A	12	10	0	2	0	0.166667	D	SINE	AluSc8	-	3UTR	NM_000367-3UTR
CENPN	chr16	81064574	+	A	12	10	0	2	0	0.166667	D	SINE	AluSg	-	intron,3UTR	NM_001100625-intron,NM_001100624-3UTR,NM_001270473-3UTR,NM_001270474-3UTR
DDHD2	chr8	38104912	+	A	12	10	0	2	0	0.166667	D	SINE	AluSg	-	intron	NM_001164232-intron,NM_015214-intron
C16orf72	chr16	9204801	+	A	12	10	0	2	0	0.166667	D	SINE	AluSp	-	intron	NM_014117-intron
ATM	chr11	108236491	+	A	12	10	0	2	0	0.166667	D	SINE	AluSq2	-	3UTR	NM_000051-3UTR
COX18	chr4	73923567	-	A	12	10	0	2	0	0.166667	D	SINE	AluSq2	-	3UTR	NM_173827-3UTR
GJC1	chr17	42877621	-	A	12	10	0	2	0	0.166667	D	SINE	AluSq2	-	3UTR	NM_001080383-3UTR,NM_005497-3UTR
CEP89	chr19	33461673	-	A	12	10	0	2	0	0.166667	D	SINE	AluSx1	-	intron	NM_032816-intron
CFLAR	chr2	202028867	+	A	12	10	0	2	0	0.166667	D	SINE	AluSx1	-	3UTR	NM_001202518-3UTR,NM_001202519-3UTR,NM_001127183-3UTR,NM_001202515-3UTR,NM_001202516-3UTR,NM_001202517-3UTR,NM_003879-3UTR
GNL3L	chrX	54588718	+	A	12	10	0	2	0	0.166667	D	SINE	AluSx1	-	3UTR	NM_001184819-3UTR,NM_019067-3UTR
RBM3	chrX	48439056	+	A	12	10	0	2	0	0.166667	N	SINE	AluSx1	-	3UTR	NM_006743-3UTR
NDE1	chr16	15794464	+	A	12	10	0	2	0	0.166667	D	SINE	AluSz	-	intron	NM_001143979-intron,NM_017668-intron
TRMT2B	chrX	100265344	-	A	12	10	0	2	0	0.166667	D	SINE	AluSz	-	3UTR	NM_001167970-3UTR,NM_001167971-3UTR,NM_001167972-3UTR,NM_024917-3UTR
DCTN5	chr16	23684625	+	A	11	9	0	2	0	0.181818	D	SINE	AluJb	-	3UTR,exon	NM_001199743-3UTR,NR_037573-exon,NM_032486-3UTR
SYT11	chr1	155853061	+	A	11	9	0	2	0	0.181818	D	SINE	AluJb	-	3UTR	NM_152280-3UTR
TNFAIP8L1	chr19	4654551	+	A	11	9	0	2	0	0.181818	D	SINE	AluJb	-	3UTR	NM_001167942-3UTR,NM_152362-3UTR
TNFAIP8L1	chr19	4654554	+	A	11	9	0	2	0	0.181818	D	SINE	AluJb	-	3UTR	NM_001167942-3UTR,NM_152362-3UTR
FHDC1	chr4	153898316	+	A	11	9	0	2	0	0.181818	D	SINE	AluJo	-	3UTR	NM_033393-3UTR
ZYG11B	chr1	53289940	+	A	11	9	0	2	0	0.181818	D	SINE	AluJr	-	3UTR	NM_024646-3UTR
AHR	chr7	17384677	+	A	11	9	0	2	0	0.181818	D	SINE	AluSc	-	3UTR	NM_001621-3UTR
NMNAT1	chr1	10042955	+	A	11	9	0	2	0	0.181818	D	SINE	AluSc	-	3UTR	NM_022787-3UTR
SNX5	chr20	17943119	-	A	11	9	0	2	0	0.181818	D	SINE	AluSg	-	intron	NM_014426-intron,NM_152227-intron
CBFA2T2	chr20	32235310	+	A	11	9	0	2	0	0.181818	D	SINE	AluSp	-	3UTR	NM_001032999-3UTR,NM_001039709-3UTR,NM_005093-3UTR
SYNRG	chr17	35877235	-	A	11	9	0	2	0	0.181818	D	SINE	AluSp	-	3UTR	NM_001163544-3UTR,NM_001163545-3UTR,NM_001163546-3UTR,NM_001163547-3UTR,NM_007247-3UTR,NM_080550-3UTR,NM_198882-3UTR
HOOK3	chr8	42876124	+	A	11	9	0	2	0	0.181818	D	SINE	AluSq2	-	3UTR	NM_032410-3UTR
ACOX1	chr17	73941099	-	A	11	9	0	2	0	0.181818	D	SINE	AluSx	-	3UTR	NM_001185039-3UTR,NM_004035-3UTR,NM_007292-3UTR
DCAF16	chr4	17804710	-	A	11	9	0	2	0	0.181818	D	SINE	AluSx	-	3UTR	NM_017741-3UTR
L2HGDH	chr14	50713578	-	A	11	9	0	2	0	0.181818	D	SINE	AluSx	-	3UTR	NM_024884-3UTR
PRR11	chr17	57280650	+	A	11	9	0	2	0	0.181818	D	SINE	AluSx	-	3UTR	NM_018304-3UTR
TMEM241	chr18	20876547	-	A	11	9	0	2	0	0.181818	D	SINE	AluSx	-	3UTR	NM_032933-3UTR
VHL	chr3	10192825	+	A	11	9	0	2	0	0.181818	D	SINE	AluSx	-	3UTR	NM_000551-3UTR,NM_198156-3UTR
DNAJC24	chr11	31452835	+	A	11	9	0	2	0	0.181818	D	SINE	AluSx1	-	3UTR	NM_181706-3UTR
OPA3	chr19	46053194	-	A	11	9	0	2	0	0.181818	D	SINE	AluSx1	-	intron,3UTR	NM_001017989-intron,NM_025136-3UTR
PGPEP1	chr19	18477446	+	A	11	9	0	2	0	0.181818	D	SINE	AluSx1	-	3UTR	NM_017712-3UTR
POLH	chr6	43584842	+	A	11	9	0	2	0	0.181818	D	SINE	AluSx1	-	3UTR	NM_006502-3UTR
TMEM230	chr20	5092242	-	A	11	9	0	2	0	0.181818	D	SINE	AluSx4	-	intron,5UTR,CDS	NM_014145-intron,NM_001009925-intron,NM_001009924-5UTR,NM_001009923-CDS
GFOD2	chr16	67715585	-	A	11	9	0	2	0	0.181818	D	SINE	AluSz	-	intron,3UTR	NM_030819-intron,NR_027398-intron,NM_001243650-3UTR
GFOD2	chr16	67715591	-	A	11	9	0	2	0	0.181818	D	SINE	AluSz	-	intron,3UTR	NM_030819-intron,NR_027398-intron,NM_001243650-3UTR
POLH	chr6	43585279	+	A	11	9	0	2	0	0.181818	D	SINE	AluSz	-	3UTR	NM_006502-3UTR
TRMT2B	chrX	100265318	-	A	11	9	0	2	0	0.181818	D	SINE	AluSz	-	3UTR	NM_001167970-3UTR,NM_001167971-3UTR,NM_001167972-3UTR,NM_024917-3UTR
PGPEP1	chr19	18476416	+	A	10	8	0	2	0	0.2	D	SINE	AluJb	-	3UTR	NM_017712-3UTR
SIN3B	chr19	16966717	+	A	10	8	0	2	0	0.2	D	SINE	AluJb	-	intron	NM_015260-intron
EMC1	chr1	19543456	-	A	10	8	0	2	0	0.2	D	SINE	AluJo	-	3UTR	NM_001271427-3UTR,NM_001271428-3UTR,NM_001271429-3UTR,NM_015047-3UTR
RAD1	chr5	34906487	-	A	10	8	0	2	0	0.2	D	SINE	AluJo	-	3UTR,exon	NM_002853-3UTR,NR_026591-exon
ZNF397	chr18	32828735	+	A	10	8	0	2	0	0.2	D	SINE	AluJr	-	intron	NM_032347-intron
LOC100505876	chr2	37431474	+	A	10	8	0	2	0	0.2	D	SINE	AluSc	-	exon	NR_037879-exon,NR_037880-exon
ZNF252P	chr8	146200283	-	A	10	8	0	2	0	0.2	D	SINE	AluSc	-	exon	NR_023392-exon
SRP9	chr1	225976193	+	A	10	8	0	2	0	0.2	D	SINE	AluSg	-	intron	NM_003133-intron,NM_001130440-intron
SRP9	chr1	225976198	+	A	10	8	0	2	0	0.2	D	SINE	AluSg	-	intron	NM_003133-intron,NM_001130440-intron
METTL7A	chr12	51324506	+	A	10	8	0	2	0	0.2	D	SINE	AluSp	-	3UTR	NM_014033-3UTR
COL4A3BP	chr5	74673988	-	A	10	8	0	2	0	0.2	D	SINE	AluSq	-	intron	NM_001130105-intron,NM_005713-intron,NM_031361-intron
NMRAL1	chr16	4512245	-	A	10	8	0	2	0	0.2	D	SINE	AluSq	-	intron	NM_020677-intron
L2HGDH	chr14	50712717	-	A	10	8	0	2	0	0.2	D	SINE	AluSq2	-	3UTR	NM_024884-3UTR
MED18	chr1	28662253	+	A	10	8	0	2	0	0.2	D	SINE	AluSq2	-	3UTR	NM_001127350-3UTR,NM_017638-3UTR
GNL3L	chrX	54588688	+	A	10	8	0	2	0	0.2	D	SINE	AluSx1	-	3UTR	NM_001184819-3UTR,NM_019067-3UTR
SPTLC1	chr9	94841649	-	A	10	8	0	2	0	0.2	D	SINE	AluSx1	-	intron,3UTR	NM_006415-intron,NM_178324-3UTR
ZNF841	chr19	52568090	-	A	10	8	0	2	0	0.2	D	SINE	AluSx1	-	3UTR	NM_001136499-3UTR
POLH	chr6	43583066	+	A	10	8	0	2	0	0.2	D	SINE	AluSx3	-	3UTR	NM_006502-3UTR
XRCC2	chr7	152343829	-	A	10	8	0	2	0	0.2	D	SINE	AluSx3	-	3UTR	NM_005431-3UTR
ARNTL2	chr12	27574201	+	A	10	8	0	2	0	0.2	D	SINE	AluSz	-	3UTR	NM_001248005-3UTR,NM_001248002-3UTR,NM_001248003-3UTR,NM_001248004-3UTR,NM_020183-3UTR
C15orf38-AP3S2	chr15	90442598	-	A	10	8	0	2	0	0.2	D	SINE	AluSz	-	intron	NM_001199058-intron
COX18	chr4	73922743	-	A	10	8	0	2	0	0.2	D	SINE	AluSz	-	3UTR	NM_173827-3UTR
NDE1	chr16	15794530	+	A	10	8	0	2	0	0.2	D	SINE	AluSz	-	intron	NM_001143979-intron,NM_017668-intron
ZNF320	chr19	53383726	-	A	10	8	0	2	0	0.2	D	SINE	AluSz	-	3UTR	NM_207333-3UTR
ZNF587	chr19	58372320	+	A	10	8	0	2	0	0.2	D	SINE	AluSz	-	3UTR	NM_001204817-3UTR,NM_032828-3UTR
ZNF587	chr19	58372365	+	A	10	8	0	2	0	0.2	D	SINE	AluSz	-	3UTR	NM_001204817-3UTR,NM_032828-3UTR
RPS29	chr14	50050990	-	A	10	8	0	2	0	0.2	D	SINE	AluSz6	-	intron	NM_001030001-intron,NM_001032-intron
MRPS16	chr10	75010087	-	A	10	8	0	2	0	0.2	D	SINE	AluY	-	3UTR	NM_016065-3UTR
ZFYVE20	chr3	15114493	-	A	10	8	0	2	0	0.2	D	SINE	AluY	-	3UTR	NM_022340-3UTR
MBD3	chr19	1586610	-	A	10	9	0	1	0	0.1	D	SINE	AluJb	-	intron	NM_003926-intron
KAT8	chr16	31133324	+	A	10	9	0	1	0	0.1	D	SINE	AluJo	-	intron	NM_032188-intron,NM_182958-intron
PGPEP1	chr19	18477761	+	A	10	9	0	1	0	0.1	D	SINE	AluJo	-	3UTR	NM_017712-3UTR
COL4A3BP	chr5	74674747	-	A	10	9	0	1	0	0.1	D	SINE	AluJr	-	intron	NM_001130105-intron,NM_005713-intron,NM_031361-intron
ZNF621	chr3	40578831	+	A	10	9	0	1	0	0.1	D	SINE	AluJr	-	3UTR	NM_001098414-3UTR,NM_198484-3UTR
ZNF28	chr19	53308492	-	A	10	9	0	1	0	0.1	D	SINE	AluSc8	-	intron,exon	NM_006969-intron,NR_036600-intron,NR_036599-exon
CPT1A	chr11	68523434	-	A	10	9	0	1	0	0.1	D	SINE	AluSq	-	intron,3UTR	NM_001031847-intron,NM_001876-3UTR
ACOX1	chr17	73941100	-	A	10	9	0	1	0	0.1	D	SINE	AluSx	-	3UTR	NM_001185039-3UTR,NM_004035-3UTR,NM_007292-3UTR
SPAG9	chr17	49041764	-	A	10	9	0	1	0	0.1	D	SINE	AluSx	-	3UTR	NM_001130527-3UTR,NM_001130528-3UTR,NM_001251971-3UTR,NM_003971-3UTR
IL12RB1	chr19	18182130	-	A	10	9	0	1	0	0.1	D	SINE	AluSx1	-	intron,CDS	NM_005535-intron,NM_153701-CDS
NSUN4	chr1	46830293	+	A	10	9	0	1	0	0.1	D	SINE	AluSx1	-	exon,3UTR	NR_045789-exon,NR_045790-exon,NR_045791-exon,NM_001256127-3UTR,NM_001256128-3UTR,NM_199044-3UTR
INPP5B	chr1	38327584	-	A	10	9	0	1	0	0.1	D	SINE	AluSx3	-	3UTR	NM_005540-3UTR
ANAPC16	chr10	73994834	+	A	10	9	0	1	0	0.1	D	SINE	AluSz	-	exon,3UTR	NR_038391-exon,NR_038392-exon,NM_001242546-3UTR,NM_001242547-3UTR,NM_001242548-3UTR,NM_173473-3UTR
PECR	chr2	216903620	-	A	10	9	0	1	0	0.1	D	SINE	AluSz	-	3UTR	NM_018441-3UTR
XIAP	chrX	123046772	+	A	10	9	0	1	0	0.1	D	SINE	AluSz	-	exon,3UTR	NR_037916-exon,NM_001167-3UTR,NM_001204401-3UTR
ZNF611	chr19	53207304	-	A	10	9	0	1	0	0.1	D	SINE	AluSz	-	3UTR	NM_001161499-3UTR,NM_001161500-3UTR,NM_001161501-3UTR,NM_030972-3UTR
GCNT2	chr6	10629070	+	A	10	9	0	1	0	0.1	D	SINE	AluSz6	-	3UTR	NM_001491-3UTR,NM_145649-3UTR,NM_145655-3UTR
GRSF1	chr4	71682275	-	A	10	9	0	1	0	0.1	D	SINE	AluSz6	-	3UTR	NM_001098477-3UTR,NM_002092-3UTR
HTATSF1P2	chr6	3022236	-	A	10	9	0	1	0	0.1	D	SINE	AluY	-	exon	NR_033884-exon
SSR3	chr3	156258319	-	A	10	9	0	1	0	0.1	D	SINE	AluY	-	3UTR	NM_007107-3UTR

## Sheet: Before IT_MM140905
gene	chr	position	strand	reference	supporting_reads	A	C	G	T	edit_perc	source	repeat_class	repeat_name	snp	genic_position	refseqs
PPIA	chr7	44841489	+	A	101	14	0	87	0	0.861386	D	SINE	AluJr	-	3UTR	NM_021130-3UTR
PAICS	chr4	57326291	+	A	160	74	0	86	0	0.5375	D	SINE	AluJb	-	3UTR	NM_001079524-3UTR,NM_001079525-3UTR,NM_006452-3UTR
PRKCSH	chr19	11560427	+	A	121	51	0	70	0	0.578512	D	SINE	AluSx	-	intron	NM_001001329-intron,NM_002743-intron
MCM4	chr8	48890109	+	A	217	150	0	67	0	0.308756	D	SINE	AluJb	-	3UTR	NM_005914-3UTR,NM_182746-3UTR
GSR	chr8	30535980	-	A	102	35	0	67	0	0.656863	D	SINE	AluJb	-	3UTR	NM_000637-3UTR,NM_001195102-3UTR,NM_001195103-3UTR,NM_001195104-3UTR
PAICS	chr4	57327087	+	A	51	9	0	42	0	0.823529	D	SINE	AluSx1	-	3UTR	NM_001079524-3UTR,NM_001079525-3UTR,NM_006452-3UTR
OSTM1	chr6	108363895	-	A	51	12	0	39	0	0.764706	D	SINE	AluJb	-	3UTR	NM_014028-3UTR
H2AFV	chr7	44872300	-	A	85	49	0	36	0	0.423529	D	SINE	AluJo	-	intron	NM_138635-intron
MRPL30	chr2	99812336	+	A	46	13	0	33	0	0.717391	D	SINE	AluSx	-	3UTR,intron	NM_145212-3UTR,NR_028356-intron
SRP9	chr1	225974614	+	A	108	76	0	32	0	0.296296	D	SINE	AluJo	-	intron,CDS	NM_003133-intron,NM_001130440-CDS
TMPO	chr12	98942885	+	A	54	22	0	32	0	0.592593	D	SINE	AluSc	-	3UTR	NM_001032283-3UTR,NM_001032284-3UTR
LYST	chr1	235990461	-	A	58	28	0	30	0	0.517241	D	SINE	AluSz6	-	intron	NM_000081-intron
GSR	chr8	30536151	-	A	128	99	0	29	0	0.226562	D	SINE	AluJb	-	3UTR	NM_000637-3UTR,NM_001195102-3UTR,NM_001195103-3UTR,NM_001195104-3UTR
TMPO	chr12	98943033	+	A	31	2	0	29	0	0.935484	D	SINE	AluSz	-	3UTR	NM_001032283-3UTR,NM_001032284-3UTR
GATC	chr12	120898553	+	A	32	4	0	28	0	0.875	D	SINE	AluY	-	exon,3UTR	NR_033684-exon,NM_176818-3UTR
MRPS16	chr10	75008955	-	A	50	23	0	27	0	0.54	D	SINE	AluJr	-	3UTR	NM_016065-3UTR
MRPL30	chr2	99812897	+	A	38	11	0	27	0	0.710526	D	SINE	AluJb	-	3UTR,intron	NM_145212-3UTR,NR_028356-intron
SLC35E2B$CDK11B	chr1	1595586	-	A	34	7	0	27	0	0.794118	D	SINE	AluJo	-	3UTR$intron	NM_001110781-3UTR$NM_033487-intron,NM_033486-intron,NM_033488-intron,NM_033489-intron,NM_033492-intron,NM_033493-intron
SSR3	chr3	156259406	-	A	74	48	0	26	0	0.351351	D	SINE	AluSx1	-	3UTR	NM_007107-3UTR
LYST	chr1	235990545	-	A	53	29	0	24	0	0.45283	D	SINE	AluSz6	-	intron	NM_000081-intron
GNB4	chr3	179115627	-	A	29	4	0	24	1	0.827586	D	SINE	AluSg7	-	3UTR	NM_021629-3UTR
PGAM5	chr12	133297904	+	A	52	29	0	23	0	0.442308	D	SINE	AluJo	-	3UTR	NM_001170543-3UTR,NM_001170544-3UTR
TMPO	chr12	98943096	+	A	35	13	0	22	0	0.628571	D	SINE	AluSz	-	3UTR	NM_001032283-3UTR,NM_001032284-3UTR
LYST	chr1	235990038	-	A	145	124	0	21	0	0.144828	D	SINE	AluJb	-	intron	NM_000081-intron
GATC	chr12	120899075	+	A	27	6	0	21	0	0.777778	D	SINE	AluJr	-	exon,3UTR	NR_033684-exon,NM_176818-3UTR
MAGT1	chrX	77083673	-	A	97	77	0	20	0	0.206186	D	SINE	AluSz6	-	3UTR	NM_032121-3UTR
CRCP	chr7	65619292	+	A	56	36	0	20	0	0.357143	D	SINE	AluSz6	-	exon,3UTR	NR_024548-exon,NM_001040647-3UTR,NM_001040648-3UTR,NM_001142414-3UTR,NM_014478-3UTR
DHFR	chr5	79923990	-	A	53	32	1	20	0	0.377358	D	SINE	AluSq2	-	3UTR	NM_000791-3UTR
ZDHHC20	chr13	21948502	-	A	31	11	0	20	0	0.645161	D	SINE	AluSx	-	3UTR	NM_153251-3UTR
STK4	chr20	43707776	+	A	24	4	0	20	0	0.833333	D	SINE	AluJb	-	3UTR	NM_006282-3UTR
PAICS	chr4	57326313	+	A	171	152	0	19	0	0.111111	D	SINE	AluJb	-	3UTR	NM_001079524-3UTR,NM_001079525-3UTR,NM_006452-3UTR
PPIA	chr7	44841519	+	A	103	84	0	19	0	0.184466	D	SINE	AluJr	-	3UTR	NM_021130-3UTR
SRP9	chr1	225974581	+	A	96	77	0	19	0	0.197917	D	SINE	AluJo	-	intron,CDS	NM_003133-intron,NM_001130440-CDS
PGAM5	chr12	133298339	+	A	54	35	0	19	0	0.351852	D	SINE	AluSq	-	3UTR	NM_001170543-3UTR,NM_001170544-3UTR
PSMB2	chr1	36068370	-	A	47	28	0	19	0	0.404255	D	SINE	AluSc	-	3UTR	NM_001199779-3UTR,NM_001199780-3UTR,NM_002794-3UTR
MRTO4	chr1	19586458	+	A	28	9	0	19	0	0.678571	D	SINE	AluSz	-	3UTR	NM_016183-3UTR
TMPO	chr12	98942688	+	A	24	5	0	19	0	0.791667	D	SINE	AluSc	-	3UTR	NM_001032283-3UTR,NM_001032284-3UTR
MFSD12	chr19	3542545	-	A	74	56	0	18	0	0.243243	D	SINE	AluSx1	-	intron	NM_021731-intron,NM_001042680-intron
PPIA	chr7	44841928	+	A	54	36	0	18	0	0.333333	D	SINE	AluSx	-	3UTR	NM_021130-3UTR
ZDHHC20	chr13	21949161	-	A	40	22	0	18	0	0.45	D	SINE	AluSz	-	3UTR	NM_153251-3UTR
GNPNAT1	chr14	53242354	-	A	90	73	0	17	0	0.188889	D	SINE	AluJo	-	3UTR	NM_198066-3UTR
H2AFV	chr7	44872303	-	A	84	67	0	17	0	0.202381	D	SINE	AluJo	-	intron	NM_138635-intron
GATC	chr12	120899011	+	A	17	0	0	17	0	1	D	SINE	AluJr	-	exon,3UTR	NR_033684-exon,NM_176818-3UTR
PAICS	chr4	57326875	+	A	97	81	0	16	0	0.164948	D	SINE	AluSx1	-	3UTR	NM_001079524-3UTR,NM_001079525-3UTR,NM_006452-3UTR
PAICS	chr4	57326879	+	A	96	80	0	16	0	0.166667	D	SINE	AluSx1	-	3UTR	NM_001079524-3UTR,NM_001079525-3UTR,NM_006452-3UTR
MAGT1	chrX	77083915	-	A	74	58	0	16	0	0.216216	D	SINE	AluSz	-	3UTR	NM_032121-3UTR
TMPO	chr12	98942824	+	A	41	25	0	16	0	0.390244	D	SINE	AluSc	-	3UTR	NM_001032283-3UTR,NM_001032284-3UTR
TRIM65	chr17	73885939	-	A	37	21	0	16	0	0.432432	D	SINE	AluJo	-	3UTR	NM_001256124-3UTR,NM_173547-3UTR
ABCB5	chr7	20699468	+	A	90	75	0	15	0	0.166667	D	SINE	AluSx	-	intron,3UTR	NM_001163993-intron,NM_001163941-intron,NM_178559-intron,NM_001163942-3UTR
SSH1	chr12	109180424	-	A	87	72	0	15	0	0.172414	D	SINE	AluJb	-	3UTR	NM_018984-3UTR
ABCB5	chr7	20699497	+	A	79	64	0	15	0	0.189873	D	SINE	AluSx	-	intron,3UTR	NM_001163993-intron,NM_001163941-intron,NM_178559-intron,NM_001163942-3UTR
MRPL30	chr2	99812447	+	A	54	39	0	15	0	0.277778	D	SINE	AluSx	-	3UTR,intron	NM_145212-3UTR,NR_028356-intron
CTSB	chr8	11701490	-	A	30	15	0	15	0	0.5	D	SINE	AluSx1	-	3UTR	NM_001908-3UTR,NM_147780-3UTR,NM_147781-3UTR,NM_147782-3UTR,NM_147783-3UTR
BPNT1	chr1	220231330	-	A	18	3	0	15	0	0.833333	D	SINE	AluY	-	3UTR	NM_006085-3UTR
CRCP	chr7	65619347	+	A	62	48	0	14	0	0.225806	D	SINE	AluSz6	-	exon,3UTR	NR_024548-exon,NM_001040647-3UTR,NM_001040648-3UTR,NM_001142414-3UTR,NM_014478-3UTR
MRPL30	chr2	99812843	+	A	33	19	0	14	0	0.424242	D	SINE	AluJb	-	3UTR,intron	NM_145212-3UTR,NR_028356-intron
OIP5-AS1	chr15	41591342	+	A	19	5	0	14	0	0.736842	D	SINE	AluSx	-	exon	NR_026757-exon
SSH1	chr12	109180419	-	A	86	73	0	13	0	0.151163	D	SINE	AluJb	-	3UTR	NM_018984-3UTR
DHFR	chr5	79923826	-	A	60	47	0	13	0	0.216667	D	SINE	AluSq2	-	3UTR	NM_000791-3UTR
GJC1	chr17	42877256	-	A	40	27	0	13	0	0.325	D	SINE	AluJo	-	3UTR	NM_001080383-3UTR,NM_005497-3UTR
STK4	chr20	43707842	+	A	40	27	0	13	0	0.325	D	SINE	AluJb	-	3UTR	NM_006282-3UTR
LYST	chr1	235990120	-	A	37	24	0	13	0	0.351351	D	SINE	AluJb	-	intron	NM_000081-intron
EEF2K	chr16	22296860	+	A	34	21	0	13	0	0.382353	D	SINE	AluJo	-	3UTR	NM_013302-3UTR
DHFR	chr5	79923430	-	A	33	20	0	13	0	0.393939	D	SINE	AluJb	-	3UTR	NM_000791-3UTR
MPHOSPH8	chr13	20246359	+	A	29	16	0	13	0	0.448276	D	SINE	AluSq2	-	3UTR	NM_017520-3UTR
BPNT1	chr1	220231275	-	A	20	7	0	13	0	0.65	D	SINE	AluY	-	3UTR	NM_006085-3UTR
MAGT1	chrX	77083617	-	A	83	71	0	12	0	0.144578	D	SINE	AluSz6	-	3UTR	NM_032121-3UTR
RBBP9	chr20	18468511	-	A	43	31	0	12	0	0.27907	D	SINE	AluSz6	-	3UTR	NM_006606-3UTR
MRTO4	chr1	19585553	+	A	40	28	0	12	0	0.3	D	SINE	AluSc8	-	3UTR	NM_016183-3UTR
NOM1	chr7	156764180	+	A	40	28	0	12	0	0.3	D	SINE	AluJr	-	3UTR	NM_138400-3UTR
GNPNAT1	chr14	53243394	-	A	27	15	0	12	0	0.444444	D	SINE	AluSx3	-	3UTR	NM_198066-3UTR
WDR4	chr21	44264056	-	A	24	12	0	12	0	0.5	D	SINE	AluJr	-	intron	NM_033661-intron
BPNT1	chr1	220232143	-	A	23	11	0	12	0	0.521739	D	SINE	AluSz	-	3UTR	NM_006085-3UTR
BPNT1	chr1	220231263	-	A	21	9	0	12	0	0.571429	D	SINE	AluY	-	3UTR	NM_006085-3UTR
MAGT1	chrX	77084001	-	A	111	100	0	11	0	0.0990991	D	SINE	AluSz	-	3UTR	NM_032121-3UTR
GNPNAT1	chr14	53242478	-	A	91	80	0	11	0	0.120879	D	SINE	AluJo	-	3UTR	NM_198066-3UTR
LOC100505876	chr2	37431681	+	A	47	36	0	11	0	0.234043	D	SINE	AluSc	-	exon	NR_037879-exon,NR_037880-exon
GJC1	chr17	42877235	-	A	40	29	0	11	0	0.275	D	SINE	AluJo	-	3UTR	NM_001080383-3UTR,NM_005497-3UTR
FCF1	chr14	75202856	+	A	33	22	0	11	0	0.333333	D	SINE	AluSx	-	3UTR	NM_015962-3UTR
BPNT1	chr1	220231487	-	A	32	21	0	11	0	0.34375	D	SINE	AluY	-	3UTR	NM_006085-3UTR
GINS1	chr20	25428587	+	A	32	21	0	11	0	0.34375	D	SINE	AluJb	-	3UTR	NM_021067-3UTR
WDR4	chr21	44266887	-	A	26	15	0	11	0	0.423077	D	SINE	AluSx1	-	intron	NM_033661-intron
GJC1	chr17	42876394	-	A	42	32	0	10	0	0.238095	D	SINE	AluSz6	-	3UTR	NM_001080383-3UTR,NM_005497-3UTR
GJC1	chr17	42876791	-	A	40	30	0	10	0	0.25	D	SINE	AluSz	-	3UTR	NM_001080383-3UTR,NM_005497-3UTR
PAICS	chr4	57327082	+	A	39	29	0	10	0	0.25641	D	SINE	AluSx1	-	3UTR	NM_001079524-3UTR,NM_001079525-3UTR,NM_006452-3UTR
SLC26A2	chr5	149363414	+	A	29	19	0	10	0	0.344828	D	SINE	AluJr	-	3UTR	NM_000112-3UTR
PSMB2	chr1	36068184	-	A	28	18	0	10	0	0.357143	D	SINE	AluSc	-	3UTR	NM_001199779-3UTR,NM_001199780-3UTR,NM_002794-3UTR
PRR11	chr17	57279070	+	A	25	15	0	10	0	0.4	D	SINE	AluSq2	-	3UTR	NM_018304-3UTR
BPNT1	chr1	220232144	-	A	22	12	0	10	0	0.454545	D	SINE	AluSz	-	3UTR	NM_006085-3UTR
PRKCSH	chr19	11561224	+	A	18	8	0	10	0	0.555556	D	SINE	AluSx1	-	intron	NM_001001329-intron,NM_002743-intron
CYCS	chr7	25160735	-	A	17	7	0	10	0	0.588235	D	SINE	AluSp	-	3UTR	NM_018947-3UTR
PGAM5	chr12	133297974	+	A	59	50	0	9	0	0.152542	D	SINE	AluJo	-	3UTR	NM_001170543-3UTR,NM_001170544-3UTR
LONP2$MIR548AE2	chr16	48386295	+	A	54	45	0	9	0	0.166667	D	SINE	AluSz6	-	3UTR$intron	NM_031490-3UTR$NR_039639-intron
MRPL30	chr2	99812978	+	A	48	39	0	9	0	0.1875	D	SINE	AluJb	-	3UTR,intron	NM_145212-3UTR,NR_028356-intron
FGD5-AS1	chr3	14986399	-	A	45	36	0	9	0	0.2	D	SINE	AluSq2	-	exon	NR_046251-exon,NR_046252-exon,NR_046253-exon,NR_046254-exon,NR_046255-exon
ZDHHC20	chr13	21948576	-	A	44	35	0	9	0	0.204545	D	SINE	AluSx	-	3UTR	NM_153251-3UTR
GINS1	chr20	25428294	+	A	41	32	0	9	0	0.219512	D	SINE	AluSz	-	3UTR	NM_021067-3UTR
SSR3	chr3	156258205	-	A	38	29	0	9	0	0.236842	D	SINE	AluY	-	3UTR	NM_007107-3UTR
GJC1	chr17	42877227	-	A	36	27	0	9	0	0.25	D	SINE	AluJo	-	3UTR	NM_001080383-3UTR,NM_005497-3UTR
TMPO	chr12	98942695	+	A	28	19	0	9	0	0.321429	D	SINE	AluSc	-	3UTR	NM_001032283-3UTR,NM_001032284-3UTR
VHL	chr3	10192608	+	A	24	15	0	9	0	0.375	D	SINE	AluSx	-	3UTR	NM_000551-3UTR,NM_198156-3UTR
RBBP9	chr20	18468339	-	A	17	8	0	9	0	0.529412	D	SINE	AluSz6	-	3UTR	NM_006606-3UTR
MAGT1	chrX	77083723	-	A	83	75	0	8	0	0.0963855	D	SINE	AluSz6	-	3UTR	NM_032121-3UTR
MAGT1	chrX	77083575	-	A	75	67	0	8	0	0.106667	D	SINE	AluSz6	-	3UTR	NM_032121-3UTR
FOXRED2	chr22	36884489	-	A	54	46	0	8	0	0.148148	D	SINE	AluSx	-	3UTR	NM_001102371-3UTR,NM_024955-3UTR
MRPL30	chr2	99812464	+	A	54	46	0	8	0	0.148148	D	SINE	AluSx	-	3UTR,intron	NM_145212-3UTR,NR_028356-intron
DHFR	chr5	79923329	-	A	53	45	0	8	0	0.150943	D	SINE	AluJb	-	3UTR	NM_000791-3UTR
OSTM1	chr6	108363889	-	A	53	45	0	8	0	0.150943	D	SINE	AluJb	-	3UTR	NM_014028-3UTR
MRPS16	chr10	75009842	-	A	48	40	0	8	0	0.166667	D	SINE	AluY	-	3UTR	NM_016065-3UTR
DHFR	chr5	79923843	-	A	42	34	0	8	0	0.190476	D	SINE	AluSq2	-	3UTR	NM_000791-3UTR
MRPL30	chr2	99812817	+	A	41	33	0	8	0	0.195122	D	SINE	AluJb	-	3UTR,intron	NM_145212-3UTR,NR_028356-intron
NOP14	chr4	2940462	-	A	37	29	0	8	0	0.216216	D	SINE	AluJo	-	intron	NM_003703-intron
STK4	chr20	43706098	+	A	33	25	0	8	0	0.242424	D	SINE	AluSq2	-	3UTR	NM_006282-3UTR
OIP5-AS1	chr15	41591418	+	A	29	21	0	8	0	0.275862	D	SINE	AluSx	-	exon	NR_026757-exon
H2AFV	chr7	44872505	-	A	27	19	0	8	0	0.296296	D	SINE	AluJo	-	intron	NM_138635-intron
HAUS2	chr15	42859506	+	A	21	13	0	8	0	0.380952	D	SINE	AluJb	-	3UTR	NM_001130447-3UTR,NM_018097-3UTR
METTL2B	chr7	128142833	+	A	21	13	0	8	0	0.380952	D	SINE	AluSx1	-	3UTR	NM_018396-3UTR
NOM1	chr7	156762748	+	A	18	10	0	8	0	0.444444	D	SINE	AluSz6	-	3UTR	NM_138400-3UTR
KAT8	chr16	31134703	+	A	17	9	0	8	0	0.470588	D	SINE	AluSz	-	intron	NM_032188-intron,NM_182958-intron
PEX26	chr22	18572675	+	A	17	9	0	8	0	0.470588	D	SINE	AluY	-	3UTR	NM_001127649-3UTR,NM_001199319-3UTR,NM_017929-3UTR
RPL30	chr8	99055914	-	A	15	7	0	8	0	0.533333	D	SINE	AluSz	-	intron	NM_000989-intron
ZNF621	chr3	40577685	+	A	15	7	0	8	0	0.533333	D	SINE	AluSz	-	3UTR	NM_001098414-3UTR,NM_198484-3UTR
ARSD	chrX	2824916	-	A	14	6	0	8	0	0.571429	D	SINE	AluSz	-	3UTR	NM_001669-3UTR
NOP14	chr4	2940371	-	A	13	5	0	8	0	0.615385	D	SINE	AluJo	-	intron	NM_003703-intron
ARSD	chrX	2825119	-	A	11	3	0	8	0	0.727273	D	SINE	AluSz	-	3UTR	NM_001669-3UTR
ARSD	chrX	2825124	-	A	11	3	0	8	0	0.727273	D	SINE	AluSz	-	3UTR	NM_001669-3UTR
PEX26	chr22	18572597	+	A	11	3	0	8	0	0.727273	D	SINE	AluY	-	3UTR	NM_001127649-3UTR,NM_001199319-3UTR,NM_017929-3UTR
DHFR	chr5	79923361	-	A	55	48	0	7	0	0.127273	D	SINE	AluJb	-	3UTR	NM_000791-3UTR
MRPL30	chr2	99812465	+	A	54	47	0	7	0	0.12963	D	SINE	AluSx	-	3UTR,intron	NM_145212-3UTR,NR_028356-intron
LYST	chr1	235990547	-	A	53	46	0	7	0	0.132075	D	SINE	AluSz6	-	intron	NM_000081-intron
OSTM1	chr6	108363897	-	A	51	44	0	7	0	0.137255	D	SINE	AluJb	-	3UTR	NM_014028-3UTR
PSMB2	chr1	36068369	-	A	47	40	0	7	0	0.148936	D	SINE	AluSc	-	3UTR	NM_001199779-3UTR,NM_001199780-3UTR,NM_002794-3UTR
ZDHHC20	chr13	21948577	-	A	45	38	0	7	0	0.155556	D	SINE	AluSx	-	3UTR	NM_153251-3UTR
MTDH	chr8	98741429	+	A	44	37	0	7	0	0.159091	D	SINE	AluJo	-	3UTR	NM_178812-3UTR
MRPS16	chr10	75008817	-	A	41	33	0	7	1	0.170732	D	SINE	AluJr	-	3UTR	NM_016065-3UTR
NDE1	chr16	15794023	+	A	40	33	0	7	0	0.175	D	SINE	AluSz6	-	intron	NM_001143979-intron,NM_017668-intron
CYCS	chr7	25161424	-	A	39	32	0	7	0	0.179487	D	SINE	AluJb	-	3UTR	NM_018947-3UTR
MTDH	chr8	98741417	+	A	38	31	0	7	0	0.184211	D	SINE	AluJo	-	3UTR	NM_178812-3UTR
NOP14	chr4	2940085	-	A	37	30	0	7	0	0.189189	D	SINE	AluSp	-	intron	NM_003703-intron
ZNF655	chr7	99172126	+	A	31	24	0	7	0	0.225806	D	SINE	AluJr	-	3UTR	NM_001009960-3UTR,NM_001083956-3UTR,NM_001085368-3UTR,NM_138494-3UTR
GJC1	chr17	42877163	-	A	27	20	0	7	0	0.259259	D	SINE	AluJo	-	3UTR	NM_001080383-3UTR,NM_005497-3UTR
PEX26	chr22	18572729	+	A	25	18	0	7	0	0.28	D	SINE	AluY	-	3UTR	NM_001127649-3UTR,NM_001199319-3UTR,NM_017929-3UTR
TMPO	chr12	98942621	+	A	25	18	0	7	0	0.28	D	SINE	AluSc	-	3UTR	NM_001032283-3UTR,NM_001032284-3UTR
GSR	chr8	30535906	-	A	24	17	0	7	0	0.291667	D	SINE	AluJb	-	3UTR	NM_000637-3UTR,NM_001195102-3UTR,NM_001195103-3UTR,NM_001195104-3UTR
H2AFV	chr7	44873106	-	A	24	17	0	7	0	0.291667	D	SINE	AluY	-	intron	NM_138635-intron
PLEKHA2	chr8	38829839	+	A	23	16	0	7	0	0.304348	D	SINE	AluJr4	-	3UTR	NM_021623-3UTR
MPHOSPH8	chr13	20246402	+	A	22	15	0	7	0	0.318182	D	SINE	AluSq2	-	3UTR	NM_017520-3UTR
WIPI1	chr17	66420935	-	A	22	15	0	7	0	0.318182	D	SINE	AluSz	-	intron	NM_017983-intron
GNL3L	chrX	54589962	+	A	21	14	0	7	0	0.333333	D	SINE	AluJb	-	3UTR	NM_001184819-3UTR,NM_019067-3UTR
H2AFV	chr7	44872466	-	A	21	14	0	7	0	0.333333	D	SINE	AluJo	-	intron	NM_138635-intron
MRTO4	chr1	19586501	+	A	21	14	0	7	0	0.333333	D	SINE	AluSz	-	3UTR	NM_016183-3UTR
MIR548AE2	chr16	48388382	+	A	18	11	0	7	0	0.388889	D	SINE	AluSz	-	intron	NR_039639-intron
DTWD2	chr5	118173498	-	A	17	10	0	7	0	0.411765	D	SINE	AluJr	-	3UTR	NM_173666-3UTR
GJC1	chr17	42877621	-	A	16	9	0	7	0	0.4375	D	SINE	AluSq2	-	3UTR	NM_001080383-3UTR,NM_005497-3UTR
EXOSC2	chr9	133579674	+	A	14	7	0	7	0	0.5	D	SINE	AluSx3	-	3UTR	NM_014285-3UTR
FBXW8	chr12	117467471	+	A	14	7	0	7	0	0.5	D	SINE	AluSx1	-	3UTR	NM_012174-3UTR,NM_153348-3UTR
ZBTB24	chr6	109784327	-	A	14	7	0	7	0	0.5	D	SINE	AluSg	-	3UTR	NM_014797-3UTR
HTATSF1P2	chr6	3022458	-	A	11	4	0	7	0	0.636364	D	SINE	AluJr	-	exon	NR_033884-exon
MRI1	chr19	13883381	+	A	11	4	0	7	0	0.636364	D	SINE	AluY	-	3UTR	NM_001031727-3UTR,NM_032285-3UTR
NUP43	chr6	150046349	-	A	11	4	0	7	0	0.636364	D	SINE	AluSx	-	3UTR	NM_198887-3UTR
XIAP	chrX	123046440	+	A	11	4	0	7	0	0.636364	D	SINE	AluJb	-	exon,3UTR	NR_037916-exon,NM_001167-3UTR,NM_001204401-3UTR
H2AFV	chr7	44873222	-	A	57	51	0	6	0	0.105263	D	SINE	AluSx	-	intron,3UTR	NM_138635-intron,NM_012412-3UTR,NM_201436-3UTR,NM_201517-3UTR,NM_201516-3UTR
POLR1E	chr9	37503392	+	A	54	48	0	6	0	0.111111	D	SINE	AluJo	-	3UTR	NM_022490-3UTR
GSR	chr8	30536603	-	A	52	46	0	6	0	0.115385	D	SINE	AluSp	-	3UTR	NM_000637-3UTR,NM_001195102-3UTR,NM_001195103-3UTR,NM_001195104-3UTR
H2AFV	chr7	44872732	-	A	49	43	0	6	0	0.122449	D	SINE	AluSx	-	intron	NM_138635-intron
MRPL30	chr2	99813003	+	A	45	39	0	6	0	0.133333	D	SINE	AluJb	-	3UTR,intron	NM_145212-3UTR,NR_028356-intron
MRPS16	chr10	75009585	-	A	45	39	0	6	0	0.133333	D	SINE	AluY	-	3UTR	NM_016065-3UTR
MRPS16	chr10	75009591	-	A	41	35	0	6	0	0.146341	D	SINE	AluY	-	3UTR	NM_016065-3UTR
DHFR	chr5	79923906	-	A	40	34	0	6	0	0.15	D	SINE	AluSq2	-	3UTR	NM_000791-3UTR
MRPL30	chr2	99812289	+	A	40	34	0	6	0	0.15	D	SINE	AluSx	-	3UTR,intron	NM_145212-3UTR,NR_028356-intron
GNB4	chr3	179117233	-	A	38	32	0	6	0	0.157895	D	SINE	AluSz	-	3UTR	NM_021629-3UTR
PSMB2	chr1	36068325	-	A	38	32	0	6	0	0.157895	D	SINE	AluSc	-	3UTR	NM_001199779-3UTR,NM_001199780-3UTR,NM_002794-3UTR
GGA2	chr16	23476581	-	A	33	27	0	6	0	0.181818	D	SINE	AluJo	-	3UTR	NM_015044-3UTR
H2AFV	chr7	44873177	-	A	33	27	0	6	0	0.181818	D	SINE	AluSx	-	intron	NM_138635-intron
C19orf52	chr19	11040806	+	A	32	26	0	6	0	0.1875	D	SINE	AluJr	-	3UTR	NM_138358-3UTR
CYCS	chr7	25161291	-	A	31	25	0	6	0	0.193548	D	SINE	AluJb	-	3UTR	NM_018947-3UTR
SSR3	chr3	156259288	-	A	30	24	0	6	0	0.2	D	SINE	AluSx1	-	3UTR	NM_007107-3UTR
ZNF655	chr7	99172127	+	A	30	24	0	6	0	0.2	D	SINE	AluJr	-	3UTR	NM_001009960-3UTR,NM_001083956-3UTR,NM_001085368-3UTR,NM_138494-3UTR
ZBTB24	chr6	109785946	-	A	24	18	0	6	0	0.25	D	SINE	AluJr	-	3UTR	NM_014797-3UTR
PSMB2	chr1	36068295	-	A	23	17	0	6	0	0.26087	D	SINE	AluSc	-	3UTR	NM_001199779-3UTR,NM_001199780-3UTR,NM_002794-3UTR
LYRM2	chr6	90344706	-	A	21	15	0	6	0	0.285714	D	SINE	AluSz6	-	3UTR,exon	NM_020466-3UTR,NR_028493-exon,NR_028494-exon,NR_028495-exon
TRIM65	chr17	73885407	-	A	20	14	0	6	0	0.3	D	SINE	AluSg	-	3UTR	NM_001256124-3UTR,NM_173547-3UTR
NUP43	chr6	150046432	-	A	19	13	0	6	0	0.315789	D	SINE	AluSx	-	3UTR	NM_198887-3UTR
DPY19L4	chr8	95804490	+	A	18	12	0	6	0	0.333333	D	SINE	AluSq2	-	3UTR	NM_181787-3UTR
NOP14	chr4	2940397	-	A	18	12	0	6	0	0.333333	D	SINE	AluJo	-	intron	NM_003703-intron
AP5B1	chr11	65544567	-	A	17	11	0	6	0	0.352941	D	SINE	AluJb	-	3UTR	NM_138368-3UTR
H2AFV	chr7	44872899	-	A	17	11	0	6	0	0.352941	D	SINE	AluY	-	intron	NM_138635-intron
NUP43	chr6	150045755	-	A	17	11	0	6	0	0.352941	D	SINE	AluSq	-	3UTR	NM_198887-3UTR
SPRYD7	chr13	50487313	-	A	17	11	0	6	0	0.352941	D	SINE	AluSx1	-	3UTR,exon	NM_001127482-3UTR,NM_020456-3UTR,NR_023351-exon
TPTEP1	chr22	17129631	+	A	17	11	0	6	0	0.352941	D	SINE	AluSz	-	exon	NR_001591-exon
ZNF542	chr19	56889953	+	A	17	11	0	6	0	0.352941	D	SINE	AluJb	-	exon	NR_003127-exon,NR_024055-exon,NR_024056-exon,NR_024057-exon,NR_033418-exon
GNL3L	chrX	54587196	+	A	16	10	0	6	0	0.375	D	SINE	AluSq2	-	3UTR	NM_001184819-3UTR,NM_019067-3UTR
HAUS2	chr15	42859382	+	A	16	10	0	6	0	0.375	D	SINE	AluJb	-	3UTR	NM_001130447-3UTR,NM_018097-3UTR
THEM4	chr1	151843689	-	A	16	10	0	6	0	0.375	D	SINE	AluJb	-	3UTR	NM_053055-3UTR
UGGT1	chr2	128951095	+	A	16	10	0	6	0	0.375	D	SINE	AluSx1	-	exon,3UTR	NR_027671-exon,NM_020120-3UTR
F11R	chr1	160967890	-	A	12	6	0	6	0	0.5	D	SINE	AluSp	-	3UTR	NM_016946-3UTR
IPP	chr1	46164671	-	A	12	6	0	6	0	0.5	D	SINE	AluJb	-	intron,3UTR	NM_001145349-intron,NM_005897-3UTR
PHAX	chr5	125961447	+	A	12	6	0	6	0	0.5	D	SINE	AluSz6	-	3UTR	NM_032177-3UTR
SERBP1	chr1	67874859	-	A	12	6	0	6	0	0.5	D	SINE	AluSx	-	3UTR	NM_001018067-3UTR,NM_001018068-3UTR,NM_001018069-3UTR,NM_015640-3UTR
ZNF765	chr19	53914411	+	A	12	6	0	6	0	0.5	D	SINE	AluSx	-	3UTR	NM_001040185-3UTR
MPHOSPH8	chr13	20247075	+	A	11	5	0	6	0	0.545455	D	SINE	AluJb	-	3UTR	NM_017520-3UTR
SNHG4$MATR3	chr5	138618538	+	A	11	5	0	6	0	0.545455	D	SINE	AluSx	-	exon$intron	NR_036536-exon$NM_001194954-intron,NM_199189-intron,NR_036535-intron
GNL3L	chrX	54588741	+	A	10	4	0	6	0	0.6	D	SINE	AluSx1	-	3UTR	NM_001184819-3UTR,NM_019067-3UTR
ZBTB24	chr6	109784286	-	A	10	4	0	6	0	0.6	D	SINE	AluSg	-	3UTR	NM_014797-3UTR
CRCP	chr7	65618786	+	A	50	45	0	5	0	0.1	D	SINE	AluSx3	-	exon,3UTR	NR_024548-exon,NM_001040647-3UTR,NM_001040648-3UTR,NM_001142414-3UTR,NM_014478-3UTR
MRPL30	chr2	99812808	+	A	49	44	0	5	0	0.102041	D	SINE	AluJb	-	3UTR,intron	NM_145212-3UTR,NR_028356-intron
H2AFV	chr7	44872827	-	A	47	42	0	5	0	0.106383	D	SINE	AluSx	-	intron	NM_138635-intron
RBBP9	chr20	18468474	-	A	46	41	0	5	0	0.108696	D	SINE	AluSz6	-	3UTR	NM_006606-3UTR
PSMB2	chr1	36067677	-	A	45	40	0	5	0	0.111111	D	SINE	AluJb	-	3UTR	NM_001199779-3UTR,NM_001199780-3UTR,NM_002794-3UTR
SSH1	chr12	109178972	-	A	44	39	0	5	0	0.113636	D	SINE	AluSq	-	3UTR	NM_018984-3UTR
MRPL30	chr2	99812815	+	A	43	38	0	5	0	0.116279	D	SINE	AluJb	-	3UTR,intron	NM_145212-3UTR,NR_028356-intron
SOGA1	chr20	35410314	-	A	42	37	0	5	0	0.119048	D	SINE	AluSz	-	intron	NM_199181-intron
TMPO	chr12	98942831	+	A	41	36	0	5	0	0.121951	D	SINE	AluSc	-	3UTR	NM_001032283-3UTR,NM_001032284-3UTR
GINS1	chr20	25428503	+	A	37	32	0	5	0	0.135135	D	SINE	AluJb	-	3UTR	NM_021067-3UTR
MRPL30	chr2	99813020	+	A	37	32	0	5	0	0.135135	D	SINE	AluJb	-	3UTR,intron	NM_145212-3UTR,NR_028356-intron
PRKCSH	chr19	11560763	+	A	33	28	0	5	0	0.151515	D	SINE	AluSc8	-	intron	NM_001001329-intron,NM_002743-intron
ZNF655	chr7	99172113	+	A	33	28	0	5	0	0.151515	D	SINE	AluJr	-	3UTR	NM_001009960-3UTR,NM_001083956-3UTR,NM_001085368-3UTR,NM_138494-3UTR
BPNT1	chr1	220231484	-	A	32	27	0	5	0	0.15625	D	SINE	AluY	-	3UTR	NM_006085-3UTR
FCF1	chr14	75202857	+	A	32	27	0	5	0	0.15625	D	SINE	AluSx	-	3UTR	NM_015962-3UTR
PEX26	chr22	18571369	+	A	32	27	0	5	0	0.15625	D	SINE	AluSz	-	3UTR	NM_001127649-3UTR,NM_001199319-3UTR,NM_017929-3UTR
HOOK3	chr8	42884423	+	A	29	24	0	5	0	0.172414	D	SINE	AluSc	-	3UTR	NM_032410-3UTR
ZDHHC20	chr13	21949107	-	A	29	24	0	5	0	0.172414	D	SINE	AluSz	-	3UTR	NM_153251-3UTR
GJC1	chr17	42877148	-	A	27	22	0	5	0	0.185185	D	SINE	AluJo	-	3UTR	NM_001080383-3UTR,NM_005497-3UTR
C17orf85	chr17	3712086	-	A	26	21	0	5	0	0.192308	D	SINE	AluJo	-	3UTR	NM_001114118-3UTR
LONP2$MIR548AE2	chr16	48386424	+	A	26	21	0	5	0	0.192308	D	SINE	AluSz6	-	3UTR$intron	NM_031490-3UTR$NR_039639-intron
PHAX	chr5	125961554	+	A	26	21	0	5	0	0.192308	D	SINE	AluSz6	-	3UTR	NM_032177-3UTR
PSMB2	chr1	36067784	-	A	26	21	0	5	0	0.192308	D	SINE	AluJb	-	3UTR	NM_001199779-3UTR,NM_001199780-3UTR,NM_002794-3UTR
SLC26A2	chr5	149363392	+	A	25	20	0	5	0	0.2	D	SINE	AluJr	-	3UTR	NM_000112-3UTR
CBX5	chr12	54634283	-	A	24	19	0	5	0	0.208333	D	SINE	AluJr	-	3UTR	NM_001127321-3UTR,NM_001127322-3UTR,NM_012117-3UTR
GINS4	chr8	41400059	+	A	24	19	0	5	0	0.208333	D	SINE	AluY	-	3UTR	NM_032336-3UTR
MAGT1	chrX	77083007	-	A	23	18	0	5	0	0.217391	D	SINE	AluSg	-	3UTR	NM_032121-3UTR
NUPL2	chr7	23229270	+	A	23	18	0	5	0	0.217391	D	SINE	AluY	-	intron	NM_007342-intron
PSMB2	chr1	36068196	-	A	23	18	0	5	0	0.217391	D	SINE	AluSc	-	3UTR	NM_001199779-3UTR,NM_001199780-3UTR,NM_002794-3UTR
MAVS	chr20	3852858	+	A	22	17	0	5	0	0.227273	D	SINE	AluJr4	-	exon,3UTR	NR_037921-exon,NM_001206491-3UTR,NM_020746-3UTR
PLEKHA2	chr8	38828267	+	A	22	17	0	5	0	0.227273	D	SINE	AluSq2	-	3UTR	NM_021623-3UTR
TXNDC15	chr5	134236286	+	A	22	17	0	5	0	0.227273	D	SINE	AluSq	-	3UTR	NM_024715-3UTR
VPS41	chr7	38764322	-	A	22	17	0	5	0	0.227273	D	SINE	AluSp	-	3UTR	NM_014396-3UTR,NM_080631-3UTR
WIPI1	chr17	66420932	-	A	21	16	0	5	0	0.238095	D	SINE	AluSz	-	intron	NM_017983-intron
MAVS	chr20	3851654	+	A	19	14	0	5	0	0.263158	D	SINE	AluSx1	-	exon,3UTR	NR_037921-exon,NM_001206491-3UTR,NM_020746-3UTR
SLC17A5	chr6	74303543	-	A	19	14	0	5	0	0.263158	D	SINE	AluJr	-	3UTR	NM_012434-3UTR
AHR	chr7	17384514	+	A	18	13	0	5	0	0.277778	D	SINE	AluSx	-	3UTR	NM_001621-3UTR
CWF19L1	chr10	101992783	-	A	18	13	0	5	0	0.277778	D	SINE	AluJo	-	3UTR	NM_018294-3UTR
FAM20B	chr1	179042697	+	A	18	13	0	5	0	0.277778	D	SINE	AluSx1	-	3UTR	NM_014864-3UTR
GNPNAT1	chr14	53242651	-	A	18	13	0	5	0	0.277778	D	SINE	AluJb	-	3UTR	NM_198066-3UTR
H2AFV	chr7	44872421	-	A	18	13	0	5	0	0.277778	D	SINE	AluJo	-	intron	NM_138635-intron
NOP14	chr4	2940265	-	A	18	13	0	5	0	0.277778	D	SINE	AluJo	-	intron	NM_003703-intron
ATM	chr11	108237815	+	A	17	12	0	5	0	0.294118	D	SINE	AluSc8	-	3UTR	NM_000051-3UTR
DENND6A	chr3	57612933	-	A	17	12	0	5	0	0.294118	D	SINE	AluSz	-	3UTR	NM_152678-3UTR
GTF2H3	chr12	124146095	+	A	17	12	0	5	0	0.294118	D	SINE	AluSg	-	3UTR	NM_001271866-3UTR,NM_001271867-3UTR,NM_001271868-3UTR,NM_001516-3UTR
H2AFV	chr7	44872419	-	A	17	12	0	5	0	0.294118	D	SINE	AluJo	-	intron	NM_138635-intron
CCRN4L	chr4	139966877	+	A	16	11	0	5	0	0.3125	D	SINE	AluY	-	3UTR	NM_012118-3UTR
CENPN	chr16	81063345	+	A	16	11	0	5	0	0.3125	D	SINE	AluSz	-	intron,3UTR	NM_001100625-intron,NM_001100624-3UTR,NM_001270473-3UTR,NM_001270474-3UTR
C15orf40	chr15	83674161	-	A	15	10	0	5	0	0.333333	D	SINE	AluSq2	-	intron,3UTR	NM_001160116-intron,NM_001160115-intron,NM_144597-3UTR,NM_001160114-intron,NR_027650-intron
DTWD2	chr5	118173592	-	A	15	10	0	5	0	0.333333	D	SINE	AluJr	-	3UTR	NM_173666-3UTR
GNB4	chr3	179117128	-	A	13	8	0	5	0	0.384615	D	SINE	AluSz	-	3UTR	NM_021629-3UTR
CYCS	chr7	25159978	-	A	12	7	0	5	0	0.416667	D	SINE	AluSx1	-	3UTR	NM_018947-3UTR
DHFRL1	chr3	93778214	-	A	12	7	0	5	0	0.416667	D	SINE	AluJb	-	3UTR	NM_001195643-3UTR,NM_176815-3UTR
LOC100505876	chr2	37429526	+	A	11	6	0	5	0	0.454545	D	SINE	AluSz	-	exon	NR_037879-exon,NR_037880-exon
LYRM2	chr6	90344222	-	A	11	6	0	5	0	0.454545	D	SINE	AluJo	-	3UTR,exon	NM_020466-3UTR,NR_028493-exon,NR_028494-exon,NR_028495-exon
MPHOSPH8	chr13	20247023	+	A	11	6	0	5	0	0.454545	D	SINE	AluJb	-	3UTR	NM_017520-3UTR
SNHG4$MATR3	chr5	138618620	+	A	11	6	0	5	0	0.454545	D	SINE	AluSx	-	exon$intron	NR_036536-exon$NM_001194954-intron,NM_199189-intron,NR_036535-intron
ZNF542	chr19	56890633	+	A	11	6	0	5	0	0.454545	D	SINE	AluJr	-	exon	NR_003127-exon,NR_024055-exon,NR_024056-exon,NR_024057-exon,NR_033418-exon
EMP2	chr16	10625460	-	A	10	5	0	5	0	0.5	D	SINE	AluSx	-	3UTR	NM_001424-3UTR
IFNAR2	chr21	34636384	+	A	10	5	0	5	0	0.5	D	SINE	AluSx1	-	3UTR	NM_207585-3UTR
TANGO2	chr22	20053125	+	A	40	36	0	4	0	0.1	D	SINE	AluSg	-	3UTR	NM_152906-3UTR
GINS1	chr20	25428511	+	A	39	35	0	4	0	0.102564	D	SINE	AluJb	-	3UTR	NM_021067-3UTR
NDE1	chr16	15794373	+	A	35	31	0	4	0	0.114286	D	SINE	AluSz	-	intron	NM_001143979-intron,NM_017668-intron
PAICS	chr4	57326126	+	A	33	29	0	4	0	0.121212	D	SINE	AluJb	-	3UTR	NM_001079524-3UTR,NM_001079525-3UTR,NM_006452-3UTR
EXOSC2	chr9	133579833	+	A	32	28	0	4	0	0.125	D	SINE	AluSx3	-	3UTR	NM_014285-3UTR
NDE1	chr16	15794191	+	A	32	28	0	4	0	0.125	D	SINE	AluSz6	-	intron	NM_001143979-intron,NM_017668-intron
PFAS	chr17	8173299	+	A	32	28	0	4	0	0.125	D	SINE	AluSz	-	3UTR	NM_012393-3UTR
FBXL18	chr7	5517083	-	A	31	27	0	4	0	0.129032	D	SINE	AluSx1	-	3UTR	NM_024963-3UTR
OSTM1	chr6	108363758	-	A	31	27	0	4	0	0.129032	D	SINE	AluJb	-	3UTR	NM_014028-3UTR
TMPO	chr12	98942698	+	A	31	27	0	4	0	0.129032	D	SINE	AluSc	-	3UTR	NM_001032283-3UTR,NM_001032284-3UTR
AP5B1	chr11	65544503	-	A	30	26	0	4	0	0.133333	D	SINE	AluJb	-	3UTR	NM_138368-3UTR
CRCP	chr7	65619237	+	A	30	26	0	4	0	0.133333	D	SINE	AluSz6	-	exon,3UTR	NR_024548-exon,NM_001040647-3UTR,NM_001040648-3UTR,NM_001142414-3UTR,NM_014478-3UTR
MFSD12	chr19	3542080	-	A	29	25	0	4	0	0.137931	D	SINE	AluSx1	-	intron	NM_021731-intron,NM_001042680-intron
AP5B1	chr11	65544523	-	A	28	24	0	4	0	0.142857	D	SINE	AluJb	-	3UTR	NM_138368-3UTR
FCF1	chr14	75202544	+	A	28	24	0	4	0	0.142857	D	SINE	AluSc5	-	3UTR	NM_015962-3UTR
GJC1	chr17	42877116	-	A	28	24	0	4	0	0.142857	D	SINE	AluJo	-	3UTR	NM_001080383-3UTR,NM_005497-3UTR
MAVS	chr20	3853000	+	A	28	24	0	4	0	0.142857	D	SINE	AluJr4	-	exon,3UTR	NR_037921-exon,NM_001206491-3UTR,NM_020746-3UTR
PRKCSH	chr19	11561241	+	A	28	24	0	4	0	0.142857	D	SINE	AluSx1	-	intron	NM_001001329-intron,NM_002743-intron
PHAX	chr5	125961532	+	A	27	23	0	4	0	0.148148	D	SINE	AluSz6	-	3UTR	NM_032177-3UTR
SRFBP1	chr5	121362875	+	A	27	23	0	4	0	0.148148	D	SINE	AluJr	-	3UTR	NM_152546-3UTR
PRKCSH	chr19	11560716	+	A	26	22	0	4	0	0.153846	D	SINE	AluSc8	-	intron	NM_001001329-intron,NM_002743-intron
GNPNAT1	chr14	53243411	-	A	25	21	0	4	0	0.16	D	SINE	AluSx3	-	3UTR	NM_198066-3UTR
PHAX	chr5	125961166	+	A	25	21	0	4	0	0.16	D	SINE	AluSz	-	3UTR	NM_032177-3UTR
GATC	chr12	120898661	+	A	24	20	0	4	0	0.166667	D	SINE	AluY	-	exon,3UTR	NR_033684-exon,NM_176818-3UTR
H2AFV	chr7	44872473	-	A	24	20	0	4	0	0.166667	D	SINE	AluJo	-	intron	NM_138635-intron
WDR4	chr21	44263964	-	A	24	20	0	4	0	0.166667	D	SINE	AluSx3	-	intron	NM_033661-intron
DPY19L4	chr8	95804469	+	A	23	19	0	4	0	0.173913	D	SINE	AluSq2	-	3UTR	NM_181787-3UTR
BPNT1	chr1	220232138	-	A	22	18	0	4	0	0.181818	D	SINE	AluSz	-	3UTR	NM_006085-3UTR
NUP43	chr6	150045748	-	A	22	18	0	4	0	0.181818	D	SINE	AluSq	-	3UTR	NM_198887-3UTR
SLC35E2B$CDK11B	chr1	1595006	-	A	22	18	0	4	0	0.181818	D	SINE	AluSg	-	3UTR$intron	NM_001110781-3UTR$NM_033487-intron,NM_033486-intron,NM_033488-intron,NM_033489-intron,NM_033492-intron,NM_033493-intron
CWF19L1	chr10	101992425	-	A	21	17	0	4	0	0.190476	D	SINE	AluSq2	-	3UTR	NM_018294-3UTR
MAVS	chr20	3852861	+	A	21	17	0	4	0	0.190476	D	SINE	AluJr4	-	exon,3UTR	NR_037921-exon,NM_001206491-3UTR,NM_020746-3UTR
PEX26	chr22	18571277	+	A	21	17	0	4	0	0.190476	D	SINE	AluSz	-	3UTR	NM_001127649-3UTR,NM_001199319-3UTR,NM_017929-3UTR
FAM20B	chr1	179042701	+	A	19	15	0	4	0	0.210526	D	SINE	AluSx1	-	3UTR	NM_014864-3UTR
GNPNAT1	chr14	53242639	-	A	19	15	0	4	0	0.210526	D	SINE	AluJb	-	3UTR	NM_198066-3UTR
MRPS16	chr10	75009921	-	A	19	15	0	4	0	0.210526	D	SINE	AluY	-	3UTR	NM_016065-3UTR
SLC26A2	chr5	149363330	+	A	19	15	0	4	0	0.210526	D	SINE	AluJr	-	3UTR	NM_000112-3UTR
CWF19L1	chr10	101992810	-	A	18	14	0	4	0	0.222222	D	SINE	AluJo	-	3UTR	NM_018294-3UTR
DTWD2	chr5	118173505	-	A	18	14	0	4	0	0.222222	D	SINE	AluJr	-	3UTR	NM_173666-3UTR
CXorf56	chrX	118673238	-	A	17	13	0	4	0	0.235294	D	SINE	AluSz	-	3UTR	NM_001170569-3UTR,NM_001170570-3UTR,NM_022101-3UTR
LYRM7	chr5	130537531	+	A	17	13	0	4	0	0.235294	D	SINE	AluJb	-	3UTR	NM_181705-3UTR
NMRAL1	chr16	4512357	-	A	17	13	0	4	0	0.235294	D	SINE	AluSq	-	intron	NM_020677-intron
ANAPC16	chr10	73980019	+	A	16	12	0	4	0	0.25	D	SINE	AluSp	-	intron,5UTR	NM_001242547-intron,NM_001242548-intron,NR_038391-intron,NM_173473-intron,NR_038392-intron,NM_001242546-5UTR
C15orf38-AP3S2	chr15	90440482	-	A	16	12	0	4	0	0.25	D	SINE	AluSq2	-	intron	NM_001199058-intron
DPY19L4	chr8	95805070	+	A	16	12	0	4	0	0.25	D	SINE	AluY	-	3UTR	NM_181787-3UTR
KCNJ14	chr19	48962700	+	A	16	12	0	4	0	0.25	D	SINE	AluJo	-	intron	NM_013348-intron
LYRM7	chr5	130537567	+	A	16	12	0	4	0	0.25	D	SINE	AluJb	-	3UTR	NM_181705-3UTR
PQLC2	chr1	19655630	+	A	16	12	0	4	0	0.25	D	SINE	AluSz	-	3UTR	NM_001040125-3UTR,NM_001040126-3UTR,NM_017765-3UTR
RBBP9	chr20	18468351	-	A	16	12	0	4	0	0.25	D	SINE	AluSz6	-	3UTR	NM_006606-3UTR
MAVS	chr20	3851645	+	A	15	11	0	4	0	0.266667	D	SINE	AluSx1	-	exon,3UTR	NR_037921-exon,NM_001206491-3UTR,NM_020746-3UTR
CHST6	chr16	75508251	-	A	14	10	0	4	0	0.285714	D	SINE	AluJb	-	3UTR	NM_021615-3UTR
GJC1	chr17	42879268	-	A	13	9	0	4	0	0.307692	D	SINE	AluSx1	-	3UTR	NM_001080383-3UTR,NM_005497-3UTR
NMRAL1	chr16	4512245	-	A	13	9	0	4	0	0.307692	D	SINE	AluSq	-	intron	NM_020677-intron
DTWD2	chr5	118175166	-	A	12	8	0	4	0	0.333333	D	SINE	AluJo	-	3UTR	NM_173666-3UTR
IFNAR2	chr21	34636361	+	A	12	8	0	4	0	0.333333	D	SINE	AluSx1	-	3UTR	NM_207585-3UTR
IPP	chr1	46164678	-	A	12	8	0	4	0	0.333333	D	SINE	AluJb	-	intron,3UTR	NM_001145349-intron,NM_005897-3UTR
LOC90784	chr2	86249906	-	A	12	8	0	4	0	0.333333	D	SINE	AluJo	-	exon	NR_026984-exon
MESDC2	chr15	81268265	-	A	12	8	0	4	0	0.333333	D	SINE	AluJb	-	3UTR	NM_015154-3UTR
PTPN14	chr1	214524522	-	A	12	8	0	4	0	0.333333	D	SINE	AluSg	-	3UTR	NM_005401-3UTR
AHR	chr7	17384774	+	A	11	7	0	4	0	0.363636	D	SINE	AluSc	-	3UTR	NM_001621-3UTR
AHR	chr7	17384437	+	A	11	7	0	4	0	0.363636	D	SINE	AluSx	-	3UTR	NM_001621-3UTR
DAP3	chr1	155703683	+	A	11	7	0	4	0	0.363636	D	SINE	AluJb	-	intron	NM_001199849-intron,NM_001199850-intron,NM_001199851-intron,NM_004632-intron,NM_033657-intron
FBXW8	chr12	117467580	+	A	11	7	0	4	0	0.363636	D	SINE	AluSx1	-	3UTR	NM_012174-3UTR,NM_153348-3UTR
GJC1	chr17	42879232	-	A	11	7	0	4	0	0.363636	D	SINE	AluSx1	-	3UTR	NM_001080383-3UTR,NM_005497-3UTR
MAVS	chr20	3850277	+	A	11	7	0	4	0	0.363636	D	SINE	AluSx1	-	exon,3UTR	NR_037921-exon,NM_001206491-3UTR,NM_020746-3UTR
PDP2	chr16	66923468	+	A	11	7	0	4	0	0.363636	D	SINE	AluSz	-	3UTR	NM_020786-3UTR
ZYG11B	chr1	53289547	+	A	11	7	0	4	0	0.363636	D	SINE	AluSz	-	3UTR	NM_024646-3UTR
ARSA	chr22	51062560	-	A	10	6	0	4	0	0.4	D	SINE	AluSp	-	3UTR	NM_000487-3UTR,NM_001085425-3UTR,NM_001085426-3UTR,NM_001085427-3UTR,NM_001085428-3UTR
CFLAR	chr2	202028733	+	A	10	6	0	4	0	0.4	D	SINE	AluSx1	-	3UTR	NM_001202518-3UTR,NM_001202519-3UTR,NM_001127183-3UTR,NM_001202515-3UTR,NM_001202516-3UTR,NM_001202517-3UTR,NM_003879-3UTR
CHST6	chr16	75508311	-	A	10	6	0	4	0	0.4	D	SINE	AluJb	-	3UTR	NM_021615-3UTR
DNAJC24	chr11	31452684	+	A	10	6	0	4	0	0.4	D	SINE	AluSx1	-	3UTR	NM_181706-3UTR
GFOD2	chr16	67716956	-	A	10	6	0	4	0	0.4	D	SINE	AluJo	-	intron,3UTR	NM_030819-intron,NR_027398-intron,NM_001243650-3UTR
MED18	chr1	28662105	+	A	10	6	0	4	0	0.4	D	SINE	AluSq2	-	3UTR	NM_001127350-3UTR,NM_017638-3UTR
NXPE3	chr3	101542408	+	A	10	6	0	4	0	0.4	D	SINE	AluJr	-	3UTR	NM_001134456-3UTR,NM_145037-3UTR
CBX5	chr12	54634306	-	A	30	27	0	3	0	0.1	D	SINE	AluJr	-	3UTR	NM_001127321-3UTR,NM_001127322-3UTR,NM_012117-3UTR
DHFR	chr5	79923912	-	A	30	27	0	3	0	0.1	D	SINE	AluSq2	-	3UTR	NM_000791-3UTR
MAVS	chr20	3851763	+	A	30	27	0	3	0	0.1	D	SINE	AluSx1	-	exon,3UTR	NR_037921-exon,NM_001206491-3UTR,NM_020746-3UTR
OIP5-AS1	chr15	41590932	+	A	30	27	0	3	0	0.1	D	SINE	AluSx1	-	exon	NR_026757-exon
SOD2	chr6	160100910	-	A	30	27	0	3	0	0.1	D	SINE	AluSz	-	intron	NM_001024465-intron,NM_001024466-intron
H2AFV	chr7	44872511	-	A	29	26	0	3	0	0.103448	D	SINE	AluJo	-	intron	NM_138635-intron
MFSD12	chr19	3542081	-	A	29	26	0	3	0	0.103448	D	SINE	AluSx1	-	intron	NM_021731-intron,NM_001042680-intron
UPK3BL$POLR2J2	chr7	102277722	-	A	29	26	0	3	0	0.103448	D	SINE	AluSc	-	3UTR$3UTR	NM_001114403-3UTR$NM_032959-3UTR
FCF1	chr14	75202532	+	A	28	25	0	3	0	0.107143	D	SINE	AluSc5	-	3UTR	NM_015962-3UTR
HOOK3	chr8	42882152	+	A	28	25	0	3	0	0.107143	D	SINE	AluSq	-	3UTR	NM_032410-3UTR
PHAX	chr5	125961548	+	A	28	25	0	3	0	0.107143	D	SINE	AluSz6	-	3UTR	NM_032177-3UTR
SRFBP1	chr5	121362874	+	A	28	25	0	3	0	0.107143	D	SINE	AluJr	-	3UTR	NM_152546-3UTR
CBX5	chr12	54631719	-	A	27	24	0	3	0	0.111111	D	SINE	AluSc	-	3UTR	NM_001127321-3UTR,NM_001127322-3UTR,NM_012117-3UTR
GJC1	chr17	42880112	-	A	27	24	0	3	0	0.111111	D	SINE	AluJb	-	3UTR	NM_001080383-3UTR,NM_005497-3UTR
AP5B1	chr11	65544382	-	A	26	23	0	3	0	0.115385	D	SINE	AluJb	-	3UTR	NM_138368-3UTR
EEF2K	chr16	22297267	+	A	26	23	0	3	0	0.115385	D	SINE	AluJr	-	3UTR	NM_013302-3UTR
PRR11	chr17	57279068	+	A	26	23	0	3	0	0.115385	D	SINE	AluSq2	-	3UTR	NM_018304-3UTR
AP5B1	chr11	65544381	-	A	25	22	0	3	0	0.12	D	SINE	AluJb	-	3UTR	NM_138368-3UTR
GGA2	chr16	23477179	-	A	25	22	0	3	0	0.12	D	SINE	AluSx	-	3UTR	NM_015044-3UTR
GJC1	chr17	42880146	-	A	25	22	0	3	0	0.12	D	SINE	AluJb	-	3UTR	NM_001080383-3UTR,NM_005497-3UTR
NOM1	chr7	156762809	+	A	25	22	0	3	0	0.12	D	SINE	AluSz6	-	3UTR	NM_138400-3UTR
NOM1	chr7	156762816	+	A	25	22	0	3	0	0.12	D	SINE	AluSz6	-	3UTR	NM_138400-3UTR
NOP14	chr4	2940026	-	A	25	22	0	3	0	0.12	D	SINE	AluSp	-	intron	NM_003703-intron
GJC1	chr17	42880175	-	A	24	21	0	3	0	0.125	D	SINE	AluJb	-	3UTR	NM_001080383-3UTR,NM_005497-3UTR
GATC	chr12	120898978	+	A	23	20	0	3	0	0.130435	D	SINE	AluJr	-	exon,3UTR	NR_033684-exon,NM_176818-3UTR
PSPH	chr7	56079074	-	A	23	20	0	3	0	0.130435	D	SINE	AluY	-	3UTR	NM_004577-3UTR
METTL2B	chr7	128142841	+	A	22	19	0	3	0	0.136364	D	SINE	AluSx1	-	3UTR	NM_018396-3UTR
UBXN2A	chr2	24223251	+	A	22	19	0	3	0	0.136364	D	SINE	AluSc	-	3UTR	NM_181713-3UTR
CENPN	chr16	81063389	+	A	21	18	0	3	0	0.142857	D	SINE	AluSz	-	intron,3UTR	NM_001100625-intron,NM_001100624-3UTR,NM_001270473-3UTR,NM_001270474-3UTR
TXNDC15	chr5	134236281	+	A	21	18	0	3	0	0.142857	D	SINE	AluSq	-	3UTR	NM_024715-3UTR
LYRM2	chr6	90344605	-	A	20	17	0	3	0	0.15	D	SINE	AluSz6	-	3UTR,exon	NM_020466-3UTR,NR_028493-exon,NR_028494-exon,NR_028495-exon
APAF1	chr12	99127412	+	A	19	16	0	3	0	0.157895	D	SINE	AluJr	-	3UTR	NM_181869-3UTR,NM_001160-3UTR,NM_013229-3UTR,NM_181861-3UTR,NM_181868-3UTR
MGC2752	chr19	59095456	+	A	19	16	0	3	0	0.157895	D	SINE	AluJb	-	exon	NR_026052-exon
PHAX	chr5	125962220	+	A	19	16	0	3	0	0.157895	D	SINE	AluSc	-	3UTR	NM_032177-3UTR
POLH	chr6	43585296	+	A	19	16	0	3	0	0.157895	D	SINE	AluSz	-	3UTR	NM_006502-3UTR
SLC35E2B$CDK11B	chr1	1594977	-	A	19	16	0	3	0	0.157895	D	SINE	AluSg	-	3UTR$intron	NM_001110781-3UTR$NM_033487-intron,NM_033486-intron,NM_033488-intron,NM_033489-intron,NM_033492-intron,NM_033493-intron
VPS53	chr17	421034	-	A	19	16	0	3	0	0.157895	D	SINE	AluSx1	-	3UTR	NM_001128159-3UTR
GINS1	chr20	25428646	+	A	18	15	0	3	0	0.166667	D	SINE	AluJb	-	3UTR	NM_021067-3UTR
PSMB2	chr1	36068210	-	A	18	15	0	3	0	0.166667	D	SINE	AluSc	-	3UTR	NM_001199779-3UTR,NM_001199780-3UTR,NM_002794-3UTR
SSU72	chr1	1498719	-	A	18	15	0	3	0	0.166667	D	SINE	AluSg7	-	intron	NM_014188-intron
TAF8	chr6	42047354	+	A	18	15	0	3	0	0.166667	D	SINE	AluSz6	-	3UTR	NM_138572-3UTR
NMRAL1	chr16	4512966	-	A	17	14	0	3	0	0.176471	D	SINE	AluSx1	-	intron	NM_020677-intron
NOM1	chr7	156762883	+	A	17	14	0	3	0	0.176471	D	SINE	AluSz6	-	3UTR	NM_138400-3UTR
OPA3	chr19	46054421	-	A	17	14	0	3	0	0.176471	D	SINE	AluJb	-	intron,3UTR	NM_001017989-intron,NM_025136-3UTR
AHR	chr7	17384887	+	A	16	13	0	3	0	0.1875	D	SINE	AluSc	-	3UTR	NM_001621-3UTR
CYCS	chr7	25160660	-	A	16	13	0	3	0	0.1875	D	SINE	AluSp	-	3UTR	NM_018947-3UTR
DPY19L4	chr8	95804524	+	A	16	13	0	3	0	0.1875	D	SINE	AluSq2	-	3UTR	NM_181787-3UTR
LOC100506190	chr9	132266421	+	A	16	13	0	3	0	0.1875	D	SINE	AluSx	-	intron	NR_038955-intron
SMC5	chr9	72969242	+	A	16	13	0	3	0	0.1875	D	SINE	AluSx3	-	3UTR	NM_015110-3UTR
WDR4	chr21	44265998	-	A	16	13	0	3	0	0.1875	D	SINE	AluJr	-	intron	NM_033661-intron
GJC1	chr17	42880249	-	A	15	12	0	3	0	0.2	D	SINE	AluJb	-	3UTR	NM_001080383-3UTR,NM_005497-3UTR
NUP43	chr6	150046415	-	A	15	12	0	3	0	0.2	D	SINE	AluSx	-	3UTR	NM_198887-3UTR
CXorf56	chrX	118673250	-	A	14	11	0	3	0	0.214286	D	SINE	AluSz	-	3UTR	NM_001170569-3UTR,NM_001170570-3UTR,NM_022101-3UTR
GFOD2	chr16	67715585	-	A	14	11	0	3	0	0.214286	D	SINE	AluSz	-	intron,3UTR	NM_030819-intron,NR_027398-intron,NM_001243650-3UTR
GFOD2	chr16	67715591	-	A	14	11	0	3	0	0.214286	D	SINE	AluSz	-	intron,3UTR	NM_030819-intron,NR_027398-intron,NM_001243650-3UTR
GM2A	chr5	150647744	+	A	14	11	0	3	0	0.214286	D	SINE	AluSc	-	3UTR	NM_000405-3UTR,NM_001167607-3UTR
GNL3L	chrX	54589084	+	A	14	11	0	3	0	0.214286	D	SINE	AluSx	-	3UTR	NM_001184819-3UTR,NM_019067-3UTR
H2AFV	chr7	44873052	-	A	14	11	0	3	0	0.214286	D	SINE	AluY	-	intron	NM_138635-intron
H2AFV	chr7	44873059	-	A	14	11	0	3	0	0.214286	D	SINE	AluY	-	intron	NM_138635-intron
MRI1	chr19	13884727	+	A	14	11	0	3	0	0.214286	D	SINE	AluSx1	-	3UTR	NM_001031727-3UTR,NM_032285-3UTR
PHAX	chr5	125961079	+	A	14	11	0	3	0	0.214286	D	SINE	AluSz	-	3UTR	NM_032177-3UTR
PRKCSH	chr19	11561171	+	A	14	11	0	3	0	0.214286	D	SINE	AluSx1	-	intron	NM_001001329-intron,NM_002743-intron
RPL30	chr8	99055911	-	A	14	11	0	3	0	0.214286	D	SINE	AluSz	-	intron	NM_000989-intron
VPS53	chr17	420858	-	A	14	11	0	3	0	0.214286	D	SINE	AluSx1	-	3UTR	NM_001128159-3UTR
ZNF587B	chr19	58355170	+	A	14	11	0	3	0	0.214286	D	SINE	AluSg7	-	intron	NM_001204818-intron
DPY19L4	chr8	95805038	+	A	13	10	0	3	0	0.230769	D	SINE	AluY	-	3UTR	NM_181787-3UTR
EMP2	chr16	10623544	-	A	13	10	0	3	0	0.230769	D	SINE	AluSp	-	3UTR	NM_001424-3UTR
MRI1	chr19	13884739	+	A	13	10	0	3	0	0.230769	D	SINE	AluSx1	-	3UTR	NM_001031727-3UTR,NM_032285-3UTR
SNTB2	chr16	69336876	+	A	13	10	0	3	0	0.230769	D	SINE	AluSx1	-	3UTR	NM_006750-3UTR
TNFAIP8L1	chr19	4654544	+	A	13	10	0	3	0	0.230769	D	SINE	AluJb	-	3UTR	NM_001167942-3UTR,NM_152362-3UTR
CYCS	chr7	25160581	-	A	12	9	0	3	0	0.25	D	SINE	AluSp	-	3UTR	NM_018947-3UTR
CYCS	chr7	25159977	-	A	12	9	0	3	0	0.25	D	SINE	AluSx1	-	3UTR	NM_018947-3UTR
F11R	chr1	160967899	-	A	12	9	0	3	0	0.25	D	SINE	AluSp	-	3UTR	NM_016946-3UTR
MRI1	chr19	13883892	+	A	12	9	0	3	0	0.25	D	SINE	AluSz	-	3UTR	NM_001031727-3UTR,NM_032285-3UTR
TXNDC15	chr5	134236245	+	A	12	9	0	3	0	0.25	D	SINE	AluSq	-	3UTR	NM_024715-3UTR
WDR4	chr21	44263870	-	A	12	9	0	3	0	0.25	D	SINE	AluSx3	-	intron	NM_033661-intron
ZNF621	chr3	40577603	+	A	12	9	0	3	0	0.25	D	SINE	AluSz	-	3UTR	NM_001098414-3UTR,NM_198484-3UTR
AHR	chr7	17384440	+	A	11	8	0	3	0	0.272727	D	SINE	AluSx	-	3UTR	NM_001621-3UTR
F11R	chr1	160967891	-	A	11	8	0	3	0	0.272727	D	SINE	AluSp	-	3UTR	NM_016946-3UTR
RBBP9	chr20	18469183	-	A	11	8	0	3	0	0.272727	D	SINE	AluJr4	-	3UTR	NM_006606-3UTR
SLC25A51	chr9	37885587	-	A	11	8	0	3	0	0.272727	D	SINE	AluY	-	intron	NR_024872-intron,NR_024873-intron
SNHG4$MATR3	chr5	138618619	+	A	11	8	0	3	0	0.272727	D	SINE	AluSx	-	exon$intron	NR_036536-exon$NM_001194954-intron,NM_199189-intron,NR_036535-intron
SPAG9	chr17	49042216	-	A	11	8	0	3	0	0.272727	D	SINE	AluJb	-	3UTR	NM_001130527-3UTR,NM_001130528-3UTR,NM_001251971-3UTR,NM_003971-3UTR
STK4	chr20	43706947	+	A	11	8	0	3	0	0.272727	D	SINE	AluSg	-	3UTR	NM_006282-3UTR
TNFAIP8L1	chr19	4653238	+	A	11	8	0	3	0	0.272727	D	SINE	AluSc8	-	3UTR	NM_001167942-3UTR,NM_152362-3UTR
ZNF587	chr19	58372069	+	A	11	8	0	3	0	0.272727	D	SINE	AluJr	-	3UTR	NM_001204817-3UTR,NM_032828-3UTR
EXOSC2	chr9	133580451	+	A	10	7	0	3	0	0.3	D	SINE	AluSx	-	3UTR	NM_014285-3UTR
GM2A	chr5	150647739	+	A	10	7	0	3	0	0.3	D	SINE	AluSc	-	3UTR	NM_000405-3UTR,NM_001167607-3UTR
RAD1	chr5	34906658	-	A	10	7	0	3	0	0.3	D	SINE	AluJo	-	3UTR,exon	NM_002853-3UTR,NR_026591-exon
TFDP2	chr3	141667690	-	A	10	7	0	3	0	0.3	D	SINE	AluY	-	3UTR	NM_001178138-3UTR,NM_001178139-3UTR,NM_001178140-3UTR,NM_001178141-3UTR,NM_001178142-3UTR,NM_006286-3UTR
ZNF440	chr19	11945216	+	A	10	7	0	3	0	0.3	D	SINE	AluSx3	-	3UTR	NM_152357-3UTR
AAK1	chr2	69686573	-	A	11	9	0	2	0	0.181818	D	SINE	AluJb	-	3UTR	NM_014911-3UTR
BPNT1	chr1	220231276	-	A	20	18	0	2	0	0.1	D	SINE	AluY	-	3UTR	NM_006085-3UTR
CCDC90A	chr6	13788297	-	A	20	18	0	2	0	0.1	D	SINE	AluSx	-	3UTR	NM_001031713-3UTR
MAVS	chr20	3852854	+	A	20	18	0	2	0	0.1	D	SINE	AluJr4	-	exon,3UTR	NR_037921-exon,NM_001206491-3UTR,NM_020746-3UTR
MAVS	chr20	3852922	+	A	20	18	0	2	0	0.1	D	SINE	AluJr4	-	exon,3UTR	NR_037921-exon,NM_001206491-3UTR,NM_020746-3UTR
SLC17A5	chr6	74303531	-	A	20	18	0	2	0	0.1	D	SINE	AluJr	-	3UTR	NM_012434-3UTR
SOGA1	chr20	35410379	-	A	20	18	0	2	0	0.1	D	SINE	AluSz	-	intron	NM_199181-intron
WDR4	chr21	44263909	-	A	20	18	0	2	0	0.1	D	SINE	AluSx3	-	intron	NM_033661-intron
ZNF587B	chr19	58357158	+	A	20	18	0	2	0	0.1	D	SINE	AluJb	-	3UTR	NM_001204818-3UTR
AHR	chr7	17384832	+	A	19	17	0	2	0	0.105263	D	SINE	AluSc	-	3UTR	NM_001621-3UTR
CCDC90A	chr6	13788288	-	A	19	17	0	2	0	0.105263	D	SINE	AluSx	-	3UTR	NM_001031713-3UTR
CWF19L1	chr10	101992793	-	A	19	17	0	2	0	0.105263	D	SINE	AluJo	-	3UTR	NM_018294-3UTR
F11R	chr1	160967918	-	A	19	17	0	2	0	0.105263	D	SINE	AluSp	-	3UTR	NM_016946-3UTR
GNB4	chr3	179117033	-	A	19	17	0	2	0	0.105263	D	SINE	AluSz	-	3UTR	NM_021629-3UTR
HAUS2	chr15	42859470	+	A	19	17	0	2	0	0.105263	D	SINE	AluJb	-	3UTR	NM_001130447-3UTR,NM_018097-3UTR
MAVS	chr20	3852978	+	A	19	17	0	2	0	0.105263	D	SINE	AluJr4	-	exon,3UTR	NR_037921-exon,NM_001206491-3UTR,NM_020746-3UTR
MIR548AE2	chr16	48388394	+	A	19	17	0	2	0	0.105263	D	SINE	AluSz	-	intron	NR_039639-intron
XIAP	chrX	123046364	+	A	19	17	0	2	0	0.105263	D	SINE	AluJb	-	exon,3UTR	NR_037916-exon,NM_001167-3UTR,NM_001204401-3UTR
ZDHHC20	chr13	21949055	-	A	19	17	0	2	0	0.105263	D	SINE	AluSz	-	3UTR	NM_153251-3UTR
ZNF587B	chr19	58357160	+	A	19	17	0	2	0	0.105263	D	SINE	AluJb	-	3UTR	NM_001204818-3UTR
BPNT1	chr1	220231338	-	A	18	16	0	2	0	0.111111	D	SINE	AluY	-	3UTR	NM_006085-3UTR
GNL3L	chrX	54589988	+	A	18	16	0	2	0	0.111111	D	SINE	AluJb	-	3UTR	NM_001184819-3UTR,NM_019067-3UTR
KAT8	chr16	31134677	+	A	18	16	0	2	0	0.111111	D	SINE	AluSz	-	intron	NM_032188-intron,NM_182958-intron
MAVS	chr20	3850461	+	A	18	16	0	2	0	0.111111	D	SINE	AluSx1	-	exon,3UTR	NR_037921-exon,NM_001206491-3UTR,NM_020746-3UTR
MFSD12	chr19	3540230	-	A	18	16	0	2	0	0.111111	D	SINE	AluSc8	-	intron	NM_021731-intron,NM_001042680-intron
MGC2752	chr19	59095573	+	A	18	16	0	2	0	0.111111	D	SINE	AluJb	-	exon	NR_026052-exon
MIR548AE2	chr16	48388381	+	A	18	16	0	2	0	0.111111	D	SINE	AluSz	-	intron	NR_039639-intron
MIR548AE2	chr16	48388383	+	A	18	16	0	2	0	0.111111	D	SINE	AluSz	-	intron	NR_039639-intron
MRPL30	chr2	99814181	+	A	18	16	0	2	0	0.111111	D	SINE	AluJr4	-	3UTR,exon	NM_145212-3UTR,NR_028356-exon
NDE1	chr16	15794464	+	A	18	16	0	2	0	0.111111	D	SINE	AluSz	-	intron	NM_001143979-intron,NM_017668-intron
NDE1	chr16	15794582	+	A	18	16	0	2	0	0.111111	D	SINE	AluSz	-	intron	NM_001143979-intron,NM_017668-intron
NMRAL1	chr16	4512396	-	A	18	16	0	2	0	0.111111	D	SINE	AluSq	-	intron	NM_020677-intron
NUP43	chr6	150046484	-	A	18	16	0	2	0	0.111111	D	SINE	AluSq2	-	3UTR	NM_198887-3UTR
PRKCSH	chr19	11561207	+	A	18	16	0	2	0	0.111111	D	SINE	AluSx1	-	intron	NM_001001329-intron,NM_002743-intron
RAB2B	chr14	21928501	-	A	18	16	0	2	0	0.111111	D	SINE	AluSc	-	3UTR,exon	NM_001163380-3UTR,NM_032846-3UTR,NR_028074-exon
TXNDC15	chr5	134236278	+	A	18	16	0	2	0	0.111111	D	SINE	AluSq	-	3UTR	NM_024715-3UTR
CEP89	chr19	33461673	-	A	17	15	0	2	0	0.117647	D	SINE	AluSx1	-	intron	NM_032816-intron
CYCS	chr7	25160686	-	A	17	15	0	2	0	0.117647	D	SINE	AluSp	-	3UTR	NM_018947-3UTR
DTWD2	chr5	118173506	-	A	17	15	0	2	0	0.117647	D	SINE	AluJr	-	3UTR	NM_173666-3UTR
EMP2	chr16	10625266	-	A	17	15	0	2	0	0.117647	D	SINE	AluSx	-	3UTR	NM_001424-3UTR
GNL3L	chrX	54590033	+	A	17	15	0	2	0	0.117647	D	SINE	AluJb	-	3UTR	NM_001184819-3UTR,NM_019067-3UTR
GSTCD	chr4	106767321	+	A	17	15	0	2	0	0.117647	D	SINE	AluJb	-	3UTR	NM_001031720-3UTR,NM_024751-3UTR
H2AFV	chr7	44872425	-	A	17	15	0	2	0	0.117647	D	SINE	AluJo	-	intron	NM_138635-intron
H2AFV	chr7	44872427	-	A	17	15	0	2	0	0.117647	D	SINE	AluJo	-	intron	NM_138635-intron
H6PD	chr1	9328200	+	A	17	15	0	2	0	0.117647	D	SINE	AluJr	-	3UTR	NM_004285-3UTR
KAT8	chr16	31133324	+	A	17	15	0	2	0	0.117647	D	SINE	AluJo	-	intron	NM_032188-intron,NM_182958-intron
LRRC57	chr15	42835207	-	A	17	15	0	2	0	0.117647	D	SINE	AluSg	-	3UTR	NM_153260-3UTR
PHAX	chr5	125961468	+	A	17	15	0	2	0	0.117647	D	SINE	AluSz6	-	3UTR	NM_032177-3UTR
POLH	chr6	43582749	+	A	17	15	0	2	0	0.117647	D	SINE	AluSx1	-	3UTR	NM_006502-3UTR
ADAT1	chr16	75633222	-	A	16	14	0	2	0	0.125	D	SINE	AluSz	-	3UTR,exon	NM_012091-3UTR,NR_036460-exon
AHR	chr7	17384792	+	A	16	14	0	2	0	0.125	D	SINE	AluSc	-	3UTR	NM_001621-3UTR
CRCP	chr7	65618960	+	A	16	14	0	2	0	0.125	D	SINE	AluSx3	-	exon,3UTR	NR_024548-exon,NM_001040647-3UTR,NM_001040648-3UTR,NM_001142414-3UTR,NM_014478-3UTR
DPY19L4	chr8	95805071	+	A	16	14	0	2	0	0.125	D	SINE	AluY	-	3UTR	NM_181787-3UTR
GJC1	chr17	42877615	-	A	16	14	0	2	0	0.125	D	SINE	AluSq2	-	3UTR	NM_001080383-3UTR,NM_005497-3UTR
HOOK3	chr8	42875782	+	A	16	14	0	2	0	0.125	D	SINE	AluSz	-	3UTR	NM_032410-3UTR
IFNAR1	chr21	34728136	+	A	16	14	0	2	0	0.125	D	SINE	AluSc	-	3UTR	NM_000629-3UTR
MFSD12	chr19	3540328	-	A	16	14	0	2	0	0.125	D	SINE	AluSc5	-	intron	NM_021731-intron,NM_001042680-intron
MGC2752	chr19	59095469	+	A	16	14	0	2	0	0.125	D	SINE	AluJb	-	exon	NR_026052-exon
NOM1	chr7	156763203	+	A	16	14	0	2	0	0.125	D	SINE	AluSx	-	3UTR	NM_138400-3UTR
RBBP9	chr20	18468352	-	A	16	14	0	2	0	0.125	D	SINE	AluSz6	-	3UTR	NM_006606-3UTR
SLC26A2	chr5	149364145	+	A	16	14	0	2	0	0.125	D	SINE	AluSc8	-	3UTR	NM_000112-3UTR
SPRYD7	chr13	50487339	-	A	16	14	0	2	0	0.125	D	SINE	AluSx1	-	3UTR,exon	NM_001127482-3UTR,NM_020456-3UTR,NR_023351-exon
THEM4	chr1	151843719	-	A	16	14	0	2	0	0.125	D	SINE	AluJb	-	3UTR	NM_053055-3UTR
UGGT1	chr2	128951080	+	A	16	14	0	2	0	0.125	D	SINE	AluSx1	-	exon,3UTR	NR_027671-exon,NM_020120-3UTR
UGGT1	chr2	128951107	+	A	16	14	0	2	0	0.125	D	SINE	AluSx1	-	exon,3UTR	NR_027671-exon,NM_020120-3UTR
UGGT1	chr2	128952115	+	A	16	14	0	2	0	0.125	D	SINE	AluSx1	-	exon,3UTR	NR_027671-exon,NM_020120-3UTR
MAVS	chr20	3851632	+	A	15	13	0	2	0	0.133333	D	SINE	AluSx1	-	exon,3UTR	NR_037921-exon,NM_001206491-3UTR,NM_020746-3UTR
MFSD12	chr19	3540213	-	A	15	13	0	2	0	0.133333	D	SINE	AluSc8	-	intron	NM_021731-intron,NM_001042680-intron
MRPS16	chr10	75010087	-	A	15	13	0	2	0	0.133333	D	SINE	AluY	-	3UTR	NM_016065-3UTR
NDE1	chr16	15794543	+	A	15	13	0	2	0	0.133333	D	SINE	AluSz	-	intron	NM_001143979-intron,NM_017668-intron
NUPL2	chr7	23229359	+	A	15	13	0	2	0	0.133333	D	SINE	AluY	-	intron	NM_007342-intron
RAD1	chr5	34906242	-	A	15	13	0	2	0	0.133333	D	SINE	AluSx1	-	3UTR,exon	NM_002853-3UTR,NR_026591-exon
TNFAIP8L1	chr19	4654551	+	A	15	13	0	2	0	0.133333	D	SINE	AluJb	-	3UTR	NM_001167942-3UTR,NM_152362-3UTR
ZNF320	chr19	53382030	-	A	15	13	0	2	0	0.133333	D	SINE	AluJb	-	3UTR	NM_207333-3UTR
ZNF542	chr19	56889960	+	A	15	13	0	2	0	0.133333	D	SINE	AluJb	-	exon	NR_003127-exon,NR_024055-exon,NR_024056-exon,NR_024057-exon,NR_033418-exon
ZNF621	chr3	40577684	+	A	15	13	0	2	0	0.133333	D	SINE	AluSz	-	3UTR	NM_001098414-3UTR,NM_198484-3UTR
BPNT1	chr1	220231352	-	A	14	12	0	2	0	0.142857	D	SINE	AluY	-	3UTR	NM_006085-3UTR
C15orf38-AP3S2	chr15	90440569	-	A	14	12	0	2	0	0.142857	D	SINE	AluSq2	-	intron	NM_001199058-intron
CENPN	chr16	81063016	+	A	14	12	0	2	0	0.142857	D	SINE	AluJb	-	intron,3UTR	NM_001100625-intron,NM_001100624-3UTR,NM_001270473-3UTR,NM_001270474-3UTR
GINS4	chr8	41400024	+	A	14	12	0	2	0	0.142857	D	SINE	AluY	-	3UTR	NM_032336-3UTR
GOLGA3	chr12	133346564	-	A	14	12	0	2	0	0.142857	D	SINE	AluSx1	-	3UTR	NM_005895-3UTR
JRK	chr8	143741910	-	A	14	12	0	2	0	0.142857	D	SINE	AluJr	-	3UTR,intron	NM_003724-3UTR,NM_001077527-intron
MAVS	chr20	3848171	+	A	14	12	0	2	0	0.142857	D	SINE	AluJr	-	exon,3UTR	NR_037921-exon,NM_001206491-3UTR,NM_020746-3UTR
RAD1	chr5	34906198	-	A	14	12	0	2	0	0.142857	D	SINE	AluSx1	-	3UTR,exon	NM_002853-3UTR,NR_026591-exon
TNFAIP8L1	chr19	4654554	+	A	14	12	0	2	0	0.142857	D	SINE	AluJb	-	3UTR	NM_001167942-3UTR,NM_152362-3UTR
ZNF542	chr19	56890021	+	A	14	12	0	2	0	0.142857	D	SINE	AluJb	-	exon	NR_003127-exon,NR_024055-exon,NR_024056-exon,NR_024057-exon,NR_033418-exon
ZNF587	chr19	58376237	+	A	14	12	0	2	0	0.142857	D	SINE	AluSz6	-	3UTR	NM_001204817-3UTR,NM_032828-3UTR
ZNF621	chr3	40579749	+	A	14	12	0	2	0	0.142857	D	SINE	AluSz	-	3UTR	NM_001098414-3UTR,NM_198484-3UTR
DDX46	chr5	134165528	+	A	13	11	0	2	0	0.153846	D	SINE	AluSx1	-	3UTR	NM_014829-3UTR
DENND6A	chr3	57612967	-	A	13	11	0	2	0	0.153846	D	SINE	AluSz	-	3UTR	NM_152678-3UTR
EIF3D	chr22	36913825	-	A	13	11	0	2	0	0.153846	D	SINE	AluSx1	-	intron	NM_003753-intron
FAM118A	chr22	45736918	+	A	13	11	0	2	0	0.153846	D	SINE	AluSx1	-	3UTR	NM_001104595-3UTR,NM_017911-3UTR
IFNAR2	chr21	34636293	+	A	13	11	0	2	0	0.153846	D	SINE	AluSx1	-	3UTR	NM_207585-3UTR
MAVS	chr20	3850191	+	A	13	11	0	2	0	0.153846	D	SINE	AluJb	-	exon,3UTR	NR_037921-exon,NM_001206491-3UTR,NM_020746-3UTR
NDUFV3	chr21	44329351	+	A	13	11	0	2	0	0.153846	D	SINE	AluSx1	-	3UTR	NM_001001503-3UTR,NM_021075-3UTR
PHAX	chr5	125961239	+	A	13	11	0	2	0	0.153846	D	SINE	AluSz	-	3UTR	NM_032177-3UTR
PIEZO1	chr16	88785189	-	A	13	11	0	2	0	0.153846	D	SINE	AluJr	-	intron	NM_001142864-intron
PLEKHA2	chr8	38830480	+	A	13	11	0	2	0	0.153846	D	SINE	AluJb	-	3UTR	NM_021623-3UTR
PRR11	chr17	57280605	+	A	13	11	0	2	0	0.153846	D	SINE	AluSx	-	3UTR	NM_018304-3UTR
SOAT1	chr1	179326479	+	A	13	11	0	2	0	0.153846	D	SINE	AluSx1	-	exon,3UTR	NR_045530-exon,NM_001252511-3UTR,NM_001252512-3UTR,NM_003101-3UTR
SPAG9	chr17	49041732	-	A	13	11	0	2	0	0.153846	D	SINE	AluSx	-	3UTR	NM_001130527-3UTR,NM_001130528-3UTR,NM_001251971-3UTR,NM_003971-3UTR
TNFAIP8L1	chr19	4653196	+	A	13	11	0	2	0	0.153846	D	SINE	AluSc8	-	3UTR	NM_001167942-3UTR,NM_152362-3UTR
TNFAIP8L1	chr19	4653300	+	A	13	11	0	2	0	0.153846	D	SINE	AluSc8	-	3UTR	NM_001167942-3UTR,NM_152362-3UTR
UGGT1	chr2	128950475	+	A	13	11	0	2	0	0.153846	D	SINE	AluSc	-	exon,3UTR	NR_027671-exon,NM_020120-3UTR
CEP89	chr19	33461356	-	A	12	10	0	2	0	0.166667	D	SINE	AluJb	-	intron	NM_032816-intron
CTSB	chr8	11700676	-	A	12	10	0	2	0	0.166667	D	SINE	AluSg	-	3UTR	NM_001908-3UTR,NM_147780-3UTR,NM_147781-3UTR,NM_147782-3UTR,NM_147783-3UTR
CTSB	chr8	11700284	-	A	12	10	0	2	0	0.166667	D	SINE	AluSq2	-	3UTR	NM_001908-3UTR,NM_147780-3UTR,NM_147781-3UTR,NM_147782-3UTR,NM_147783-3UTR
CTSB	chr8	11700321	-	A	12	10	0	2	0	0.166667	D	SINE	AluSq2	-	3UTR	NM_001908-3UTR,NM_147780-3UTR,NM_147781-3UTR,NM_147782-3UTR,NM_147783-3UTR
DENND6A	chr3	57613053	-	A	12	10	0	2	0	0.166667	D	SINE	AluSz	-	3UTR	NM_152678-3UTR
GM2A	chr5	150647741	+	A	12	10	0	2	0	0.166667	D	SINE	AluSc	-	3UTR	NM_000405-3UTR,NM_001167607-3UTR
GNL3L	chrX	54591271	+	A	12	10	0	2	0	0.166667	D	SINE	AluSx1	-	3UTR	NM_001184819-3UTR,NM_019067-3UTR
HTATSF1P2	chr6	3022468	-	A	12	10	0	2	0	0.166667	D	SINE	AluJr	-	exon	NR_033884-exon
MFSD12	chr19	3540526	-	A	12	10	0	2	0	0.166667	D	SINE	AluSc5	-	intron	NM_021731-intron,NM_001042680-intron
MFSD12	chr19	3541928	-	A	12	10	0	2	0	0.166667	D	SINE	AluSx1	-	intron	NM_021731-intron,NM_001042680-intron
MTIF2	chr2	55493550	-	A	12	10	0	2	0	0.166667	D	SINE	AluSz	-	intron,5UTR	NM_002453-intron,NM_001005369-5UTR
NDUFC2-KCTD14$RNU6-83$NDUFC2	chr11	77780225	-	A	12	10	0	2	0	0.166667	D	SINE	AluJb	-	intron$intron$3UTR	NM_001203261-intron,NM_001203260-intron,NM_001203262-intron$NR_046948_2-intron$NM_001204054-3UTR,NM_001204055-3UTR,NM_004549-3UTR
PDDC1	chr11	769359	-	A	12	10	0	2	0	0.166667	D	SINE	AluSq2	-	3UTR	NM_182612-3UTR
PHAX	chr5	125961433	+	A	12	10	0	2	0	0.166667	D	SINE	AluSz6	-	3UTR	NM_032177-3UTR
PRR11	chr17	57279167	+	A	12	10	0	2	0	0.166667	D	SINE	AluSq2	-	3UTR	NM_018304-3UTR
SERBP1	chr1	67874849	-	A	12	10	0	2	0	0.166667	D	SINE	AluSx	-	3UTR	NM_001018067-3UTR,NM_001018068-3UTR,NM_001018069-3UTR,NM_015640-3UTR
TMEM230	chr20	5092186	-	A	12	10	0	2	0	0.166667	D	SINE	AluSx4	-	intron,5UTR,CDS	NM_014145-intron,NM_001009925-intron,NM_001009924-5UTR,NM_001009923-CDS
ZNF587B	chr19	58356478	+	A	12	10	0	2	0	0.166667	D	SINE	AluSx	-	3UTR	NM_001204818-3UTR
ZNF587B	chr19	58356540	+	A	12	10	0	2	0	0.166667	D	SINE	AluSx	-	3UTR	NM_001204818-3UTR
ZNF621	chr3	40578997	+	A	12	10	0	2	0	0.166667	D	SINE	AluJr	-	3UTR	NM_001098414-3UTR,NM_198484-3UTR
CTSB	chr8	11700261	-	A	11	9	0	2	0	0.181818	D	SINE	AluSq2	-	3UTR	NM_001908-3UTR,NM_147780-3UTR,NM_147781-3UTR,NM_147782-3UTR,NM_147783-3UTR
CTSB	chr8	11700283	-	A	11	9	0	2	0	0.181818	D	SINE	AluSq2	-	3UTR	NM_001908-3UTR,NM_147780-3UTR,NM_147781-3UTR,NM_147782-3UTR,NM_147783-3UTR
CYCS	chr7	25160487	-	A	11	9	0	2	0	0.181818	D	SINE	AluSp	-	3UTR	NM_018947-3UTR
DFFA	chr1	10521238	-	A	11	9	0	2	0	0.181818	D	SINE	AluY	-	3UTR	NM_004401-3UTR,NM_213566-3UTR
DTWD2	chr5	118175214	-	A	11	9	0	2	0	0.181818	D	SINE	AluJo	-	3UTR	NM_173666-3UTR
FANCD2	chr3	10143270	+	A	11	9	0	2	0	0.181818	D	SINE	AluSc8	-	3UTR	NM_001018115-3UTR
FHDC1	chr4	153898469	+	A	11	9	0	2	0	0.181818	D	SINE	AluJo	-	3UTR	NM_033393-3UTR
GNPNAT1	chr14	53243488	-	A	11	9	0	2	0	0.181818	D	SINE	AluSx3	-	3UTR	NM_198066-3UTR
LOC728730	chr2	39702115	+	A	11	9	0	2	0	0.181818	D	SINE	AluSg	-	intron	NR_037875-intron
METTL6	chr3	15452260	-	A	11	9	0	2	0	0.181818	D	SINE	AluJb	-	3UTR	NM_152396-3UTR
OPA3	chr19	46056071	-	A	11	9	0	2	0	0.181818	D	SINE	AluSz	-	intron,3UTR	NM_001017989-intron,NM_025136-3UTR
POLH	chr6	43584859	+	A	11	9	0	2	0	0.181818	D	SINE	AluSx1	-	3UTR	NM_006502-3UTR
POLH	chr6	43583233	+	A	11	9	0	2	0	0.181818	D	SINE	AluSx3	-	3UTR	NM_006502-3UTR
RPL27A	chr11	8707908	+	A	11	9	0	2	0	0.181818	D	SINE	AluSq	-	3UTR	NM_000990-3UTR
STAG3L2	chr7	74298777	-	A	11	9	0	2	0	0.181818	D	SINE	AluY	-	exon	NR_040584-exon
TNFAIP8L1	chr19	4654537	+	A	11	9	0	2	0	0.181818	D	SINE	AluJb	-	3UTR	NM_001167942-3UTR,NM_152362-3UTR
TRIOBP	chr22	38171535	+	A	11	9	0	2	0	0.181818	D	SINE	AluSq2	-	3UTR	NM_001039141-3UTR,NM_007032-3UTR
XIAP	chrX	123047173	+	A	11	9	0	2	0	0.181818	D	SINE	AluSx	-	exon,3UTR	NR_037916-exon,NM_001167-3UTR,NM_001204401-3UTR
XPNPEP3	chr22	41326956	+	A	11	9	0	2	0	0.181818	D	SINE	AluSc5	-	3UTR	NM_022098-3UTR
ZNF417	chr19	58417874	-	A	11	9	0	2	0	0.181818	D	SINE	AluSx1	-	3UTR	NM_152475-3UTR
ZNF587	chr19	58371837	+	A	11	9	0	2	0	0.181818	D	SINE	AluSz	-	3UTR	NM_001204817-3UTR,NM_032828-3UTR
ZNF765	chr19	53914779	+	A	11	9	0	2	0	0.181818	D	SINE	AluSp	-	3UTR	NM_001040185-3UTR
ZNF789	chr7	99077827	+	A	11	9	0	2	0	0.181818	D	SINE	AluSx	-	intron	NM_001013258-intron,NM_213603-intron
ANKRD10	chr13	111550995	-	A	10	8	0	2	0	0.2	D	SINE	AluJb	-	intron	NM_017664-intron
AP1S3	chr2	224622251	-	A	10	8	0	2	0	0.2	D	SINE	AluSx	-	3UTR	NM_001039569-3UTR
ARSA	chr22	51062596	-	A	10	8	0	2	0	0.2	D	SINE	AluSp	-	3UTR	NM_000487-3UTR,NM_001085425-3UTR,NM_001085426-3UTR,NM_001085427-3UTR,NM_001085428-3UTR
C15orf38-AP3S2	chr15	90442590	-	A	10	8	0	2	0	0.2	D	SINE	AluSz	-	intron	NM_001199058-intron
C15orf40	chr15	83674110	-	A	10	8	0	2	0	0.2	D	SINE	AluSq2	-	intron,3UTR	NM_001160116-intron,NM_001160115-intron,NM_144597-3UTR,NM_001160114-intron,NR_027650-intron
CTSB	chr8	11700685	-	A	10	8	0	2	0	0.2	D	SINE	AluSg	-	3UTR	NM_001908-3UTR,NM_147780-3UTR,NM_147781-3UTR,NM_147782-3UTR,NM_147783-3UTR
CTSB	chr8	11700305	-	A	10	8	0	2	0	0.2	D	SINE	AluSq2	-	3UTR	NM_001908-3UTR,NM_147780-3UTR,NM_147781-3UTR,NM_147782-3UTR,NM_147783-3UTR
CYP20A1	chr2	204165451	+	A	10	8	0	2	0	0.2	D	SINE	AluSp	-	3UTR	NM_177538-3UTR
DAP3	chr1	155703676	+	A	10	8	0	2	0	0.2	D	SINE	AluJb	-	intron	NM_001199849-intron,NM_001199850-intron,NM_001199851-intron,NM_004632-intron,NM_033657-intron
DNAJC24	chr11	31452694	+	A	10	8	0	2	0	0.2	D	SINE	AluSx1	-	3UTR	NM_181706-3UTR
FBXW8	chr12	117467598	+	A	10	8	0	2	0	0.2	D	SINE	AluSx1	-	3UTR	NM_012174-3UTR,NM_153348-3UTR
GNL3L	chrX	54591266	+	A	10	8	0	2	0	0.2	D	SINE	AluSx1	-	3UTR	NM_001184819-3UTR,NM_019067-3UTR
HILPDA	chr7	128097806	+	A	10	8	0	2	0	0.2	D	SINE	AluSx1	-	3UTR	NM_001098786-3UTR,NM_013332-3UTR
KIAA1143	chr3	44790636	-	A	10	8	0	2	0	0.2	D	SINE	AluY	-	3UTR	NM_020696-3UTR
MFSD12	chr19	3540196	-	A	10	8	0	2	0	0.2	D	SINE	AluSc8	-	intron	NM_021731-intron,NM_001042680-intron
PDP2	chr16	66922201	+	A	10	8	0	2	0	0.2	D	SINE	AluJb	-	3UTR	NM_020786-3UTR
PLEKHA2	chr8	38830536	+	A	10	8	0	2	0	0.2	D	SINE	AluJb	-	3UTR	NM_021623-3UTR
POLH	chr6	43582838	+	A	10	8	0	2	0	0.2	D	SINE	AluSx1	-	3UTR	NM_006502-3UTR
PRKCSH	chr19	11561145	+	A	10	8	0	2	0	0.2	D	SINE	AluSx1	-	intron	NM_001001329-intron,NM_002743-intron
RINL	chr19	39359152	-	A	10	8	0	2	0	0.2	D	SINE	AluJr	-	3UTR	NM_001195833-3UTR,NM_198445-3UTR
TAF8	chr6	42047426	+	A	10	8	0	2	0	0.2	D	SINE	AluSz6	-	3UTR	NM_138572-3UTR
TPTEP1	chr22	17129513	+	A	10	8	0	2	0	0.2	D	SINE	AluSz	-	exon	NR_001591-exon
ZNF320	chr19	53382102	-	A	10	8	0	2	0	0.2	D	SINE	AluJb	-	3UTR	NM_207333-3UTR
ZNF440	chr19	11945146	+	A	10	8	0	2	0	0.2	D	SINE	AluSx3	-	3UTR	NM_152357-3UTR
ZNF542	chr19	56890634	+	A	10	8	0	2	0	0.2	D	SINE	AluJr	-	exon	NR_003127-exon,NR_024055-exon,NR_024056-exon,NR_024057-exon,NR_033418-exon
ZNF785	chr16	30592353	-	A	10	8	0	2	0	0.2	D	SINE	AluSq2	-	3UTR	NM_152458-3UTR
ZNF83	chr19	53155097	-	A	10	8	0	2	0	0.2	D	SINE	AluSz	-	intron	NM_001242538-intron,NM_001242531-intron
APAF1	chr12	99127474	+	A	10	9	0	1	0	0.1	D	SINE	AluJr	-	3UTR	NM_181869-3UTR,NM_001160-3UTR,NM_013229-3UTR,NM_181861-3UTR,NM_181868-3UTR
C15orf38-AP3S2	chr15	90442598	-	A	10	9	0	1	0	0.1	D	SINE	AluSz	-	intron	NM_001199058-intron
FAM118A	chr22	45736952	+	A	10	9	0	1	0	0.1	D	SINE	AluSx1	-	3UTR	NM_001104595-3UTR,NM_017911-3UTR
GFOD2	chr16	67716961	-	A	10	9	0	1	0	0.1	D	SINE	AluJo	-	intron,3UTR	NM_030819-intron,NR_027398-intron,NM_001243650-3UTR
KCNJ14	chr19	48962770	+	A	10	9	0	1	0	0.1	D	SINE	AluJo	-	intron	NM_013348-intron
KIAA1143	chr3	44791536	-	A	10	9	0	1	0	0.1	D	SINE	AluJr	-	3UTR	NM_020696-3UTR
KIAA1143	chr3	44791547	-	A	10	9	0	1	0	0.1	D	SINE	AluJr	-	3UTR	NM_020696-3UTR
MAVS	chr20	3850143	+	A	10	9	0	1	0	0.1	D	SINE	AluJb	-	exon,3UTR	NR_037921-exon,NM_001206491-3UTR,NM_020746-3UTR
MED18	chr1	28662072	+	A	10	9	0	1	0	0.1	D	SINE	AluSq2	-	3UTR	NM_001127350-3UTR,NM_017638-3UTR
MRI1	chr19	13884006	+	A	10	9	0	1	0	0.1	D	SINE	AluSz	-	3UTR	NM_001031727-3UTR,NM_032285-3UTR
NMRAL1	chr16	4512466	-	A	10	9	0	1	0	0.1	D	SINE	AluSq	-	intron	NM_020677-intron
NUP43	chr6	150045787	-	A	10	9	0	1	0	0.1	D	SINE	AluSq	-	3UTR	NM_198887-3UTR
NUP43	chr6	150045788	-	A	10	9	0	1	0	0.1	D	SINE	AluSq	-	3UTR	NM_198887-3UTR
PRKCSH	chr19	11561139	+	A	10	9	0	1	0	0.1	D	SINE	AluSx1	-	intron	NM_001001329-intron,NM_002743-intron
PRKCSH	chr19	11561142	+	A	10	9	0	1	0	0.1	D	SINE	AluSx1	-	intron	NM_001001329-intron,NM_002743-intron
PSMB2	chr1	36068278	-	A	10	9	0	1	0	0.1	D	SINE	AluSc	-	3UTR	NM_001199779-3UTR,NM_001199780-3UTR,NM_002794-3UTR
RAD1	chr5	34906661	-	A	10	9	0	1	0	0.1	D	SINE	AluJo	-	3UTR,exon	NM_002853-3UTR,NR_026591-exon
RAD1	chr5	34906700	-	A	10	9	0	1	0	0.1	D	SINE	AluJo	-	3UTR,exon	NM_002853-3UTR,NR_026591-exon
RINL	chr19	39359162	-	A	10	9	0	1	0	0.1	D	SINE	AluJr	-	3UTR	NM_001195833-3UTR,NM_198445-3UTR
SLC35E1	chr19	16661461	-	A	10	9	0	1	0	0.1	D	SINE	AluSz	-	3UTR	NM_024881-3UTR
SMYD4	chr17	1684442	-	A	10	9	0	1	0	0.1	D	SINE	AluSx1	-	3UTR	NM_052928-3UTR
TANGO2	chr22	20052926	+	A	10	9	0	1	0	0.1	D	SINE	AluSg	-	3UTR	NM_152906-3UTR
TOP3A	chr17	18177430	-	A	10	9	0	1	0	0.1	D	SINE	AluSx3	-	3UTR	NM_004618-3UTR
VPS53	chr17	419691	-	A	10	9	0	1	0	0.1	D	SINE	AluSc	-	3UTR	NM_001128159-3UTR
ZNF440	chr19	11945107	+	A	10	9	0	1	0	0.1	D	SINE	AluSx3	-	3UTR	NM_152357-3UTR
ZNF440	chr19	11945127	+	A	10	9	0	1	0	0.1	D	SINE	AluSx3	-	3UTR	NM_152357-3UTR
ZNF587	chr19	58375743	+	A	10	9	0	1	0	0.1	D	SINE	AluSx1	-	3UTR	NM_001204817-3UTR,NM_032828-3UTR
ZNF621	chr3	40579842	+	A	10	9	0	1	0	0.1	D	SINE	AluSz	-	3UTR	NM_001098414-3UTR,NM_198484-3UTR
ZNF621	chr3	40579843	+	A	10	9	0	1	0	0.1	D	SINE	AluSz	-	3UTR	NM_001098414-3UTR,NM_198484-3UTR

## Sheet:  Before IT_M130107
gene	chr	position	strand	reference	supporting_reads	A	C	G	T	edit_perc	source	repeat_class	repeat_name	snp	genic_position	refseqs
SSR3	chr3	156259406	-	A	616	421	0	195	0	0.316558	D	SINE	AluSx1	-	3UTR	NM_007107-3UTR
SSR3	chr3	156258205	-	A	386	198	0	187	1	0.484456	D	SINE	AluY	-	3UTR	NM_007107-3UTR
CTSB	chr8	11701490	-	A	558	448	0	110	0	0.197133	D	SINE	AluSx1	-	3UTR	NM_001908-3UTR,NM_147780-3UTR,NM_147781-3UTR,NM_147782-3UTR,NM_147783-3UTR
SSR3	chr3	156258273	-	A	194	84	0	110	0	0.56701	D	SINE	AluY	-	3UTR	NM_007107-3UTR
PAICS	chr4	57327087	+	A	240	142	0	98	0	0.408333	D	SINE	AluSx1	-	3UTR	NM_001079524-3UTR,NM_001079525-3UTR,NM_006452-3UTR
SRP9	chr1	225974614	+	A	343	251	0	92	0	0.268222	D	SINE	AluJo	-	intron,CDS	NM_003133-intron,NM_001130440-CDS
TMPO	chr12	98942688	+	A	116	29	0	86	1	0.741379	D	SINE	AluSc	-	3UTR	NM_001032283-3UTR,NM_001032284-3UTR
CTSB	chr8	11701458	-	A	515	442	0	73	0	0.141748	D	SINE	AluSx1	-	3UTR	NM_001908-3UTR,NM_147780-3UTR,NM_147781-3UTR,NM_147782-3UTR,NM_147783-3UTR
PAICS	chr4	57326291	+	A	514	441	0	73	0	0.142023	D	SINE	AluJb	-	3UTR	NM_001079524-3UTR,NM_001079525-3UTR,NM_006452-3UTR
DHFR	chr5	79923826	-	A	333	263	0	70	0	0.21021	D	SINE	AluSq2	-	3UTR	NM_000791-3UTR
MRPS16	chr10	75008955	-	A	214	145	0	69	0	0.32243	D	SINE	AluJr	-	3UTR	NM_016065-3UTR
GNPNAT1	chr14	53243394	-	A	119	58	0	61	0	0.512605	D	SINE	AluSx3	-	3UTR	NM_198066-3UTR
ZDHHC20	chr13	21948502	-	A	137	77	0	60	0	0.437956	D	SINE	AluSx	-	3UTR	NM_153251-3UTR
DHFR	chr5	79923430	-	A	191	135	0	56	0	0.293194	D	SINE	AluJb	-	3UTR	NM_000791-3UTR
GNB4	chr3	179115627	-	A	71	15	0	56	0	0.788732	D	SINE	AluSg7	-	3UTR	NM_021629-3UTR
MRTO4	chr1	19586458	+	A	211	156	0	55	0	0.260664	D	SINE	AluSz	-	3UTR	NM_016183-3UTR
TMPO	chr12	98942885	+	A	108	55	0	53	0	0.490741	D	SINE	AluSc	-	3UTR	NM_001032283-3UTR,NM_001032284-3UTR
ZDHHC20	chr13	21949161	-	A	316	265	0	51	0	0.161392	D	SINE	AluSz	-	3UTR	NM_153251-3UTR
TMPO	chr12	98943033	+	A	73	22	0	51	0	0.69863	D	SINE	AluSz	-	3UTR	NM_001032283-3UTR,NM_001032284-3UTR
PRKCSH	chr19	11560427	+	A	171	124	0	47	0	0.274854	D	SINE	AluSx	-	intron	NM_001001329-intron,NM_002743-intron
MRPL30	chr2	99812843	+	A	96	50	0	46	0	0.479167	D	SINE	AluJb	-	3UTR,intron	NM_145212-3UTR,NR_028356-intron
DNAJC24	chr11	31452636	+	A	65	20	0	45	0	0.692308	D	SINE	AluSx1	-	3UTR	NM_181706-3UTR
GATC	chr12	120899011	+	A	49	5	0	44	0	0.897959	D	SINE	AluJr	-	exon,3UTR	NR_033684-exon,NM_176818-3UTR
SKA1	chr18	47919605	+	A	90	48	0	42	0	0.466667	D	SINE	AluSc8	-	3UTR	NM_001039535-3UTR,NM_145060-3UTR
MRPL30	chr2	99812897	+	A	90	49	0	41	0	0.455556	D	SINE	AluJb	-	3UTR,intron	NM_145212-3UTR,NR_028356-intron
CTSB	chr8	11700685	-	A	253	214	0	39	0	0.15415	D	SINE	AluSg	-	3UTR	NM_001908-3UTR,NM_147780-3UTR,NM_147781-3UTR,NM_147782-3UTR,NM_147783-3UTR
PPIA	chr7	44841489	+	A	78	39	0	39	0	0.5	D	SINE	AluJr	-	3UTR	NM_021130-3UTR
MRI1	chr19	13883381	+	A	68	29	0	39	0	0.573529	D	SINE	AluY	-	3UTR	NM_001031727-3UTR,NM_032285-3UTR
CTSB	chr8	11701429	-	A	392	354	0	38	0	0.0969388	D	SINE	AluSx1	-	3UTR	NM_001908-3UTR,NM_147780-3UTR,NM_147781-3UTR,NM_147782-3UTR,NM_147783-3UTR
PRKCSH	chr19	11561224	+	A	57	19	0	38	0	0.666667	D	SINE	AluSx1	-	intron	NM_001001329-intron,NM_002743-intron
PSMB2	chr1	36067817	-	A	79	42	0	37	0	0.468354	D	SINE	AluJb	-	3UTR	NM_001199779-3UTR,NM_001199780-3UTR,NM_002794-3UTR
DHFR	chr5	79923990	-	A	292	256	1	35	0	0.119863	D	SINE	AluSq2	-	3UTR	NM_000791-3UTR
SSR3	chr3	156259340	-	A	324	290	0	34	0	0.104938	D	SINE	AluSx1	-	3UTR	NM_007107-3UTR
MRTO4	chr1	19586501	+	A	164	130	0	34	0	0.207317	D	SINE	AluSz	-	3UTR	NM_016183-3UTR
ZDHHC20	chr13	21949107	-	A	252	219	0	33	0	0.130952	D	SINE	AluSz	-	3UTR	NM_153251-3UTR
NOP14	chr4	2940085	-	A	110	77	0	33	0	0.3	D	SINE	AluSp	-	intron	NM_003703-intron
MRTO4	chr1	19585553	+	A	292	260	0	32	0	0.109589	D	SINE	AluSc8	-	3UTR	NM_016183-3UTR
CENPN	chr16	81063245	+	A	79	47	0	32	0	0.405063	D	SINE	AluSz	-	intron,3UTR	NM_001100625-intron,NM_001100624-3UTR,NM_001270473-3UTR,NM_001270474-3UTR
BPNT1	chr1	220231959	-	A	47	15	0	32	0	0.680851	D	SINE	AluSz	-	3UTR	NM_006085-3UTR
PSMB2	chr1	36068370	-	A	242	211	0	31	0	0.128099	D	SINE	AluSc	-	3UTR	NM_001199779-3UTR,NM_001199780-3UTR,NM_002794-3UTR
PSMB2	chr1	36068325	-	A	188	157	0	31	0	0.164894	D	SINE	AluSc	-	3UTR	NM_001199779-3UTR,NM_001199780-3UTR,NM_002794-3UTR
LOC100505876	chr2	37429526	+	A	103	72	0	31	0	0.300971	D	SINE	AluSz	-	exon	NR_037879-exon,NR_037880-exon
GATC	chr12	120899075	+	A	55	24	0	31	0	0.563636	D	SINE	AluJr	-	exon,3UTR	NR_033684-exon,NM_176818-3UTR
BPNT1	chr1	220231487	-	A	145	115	0	30	0	0.206897	D	SINE	AluY	-	3UTR	NM_006085-3UTR
CWF19L1	chr10	101992308	-	A	41	11	0	30	0	0.731707	D	SINE	AluSq2	-	3UTR	NM_018294-3UTR
ZNF542	chr19	56890090	+	A	83	54	0	29	0	0.349398	D	SINE	AluJb	-	exon	NR_003127-exon,NR_024055-exon,NR_024056-exon,NR_024057-exon,NR_033418-exon
MRI1	chr19	13884346	+	A	69	40	0	29	0	0.42029	D	SINE	AluJr	-	3UTR	NM_001031727-3UTR,NM_032285-3UTR
MRPL30	chr2	99812815	+	A	92	65	0	27	0	0.293478	D	SINE	AluJb	-	3UTR,intron	NM_145212-3UTR,NR_028356-intron
FCF1	chr14	75202402	+	A	77	50	0	27	0	0.350649	D	SINE	AluSc5	-	3UTR	NM_015962-3UTR
SLC35E2B$CDK11B	chr1	1595586	-	A	37	10	0	27	0	0.72973	D	SINE	AluJo	-	3UTR$intron	NM_001110781-3UTR$NM_033487-intron,NM_033486-intron,NM_033488-intron,NM_033489-intron,NM_033492-intron,NM_033493-intron
MRPS16	chr10	75009842	-	A	165	139	0	26	0	0.157576	D	SINE	AluY	-	3UTR	NM_016065-3UTR
PGAM5	chr12	133297904	+	A	130	104	0	26	0	0.2	D	SINE	AluJo	-	3UTR	NM_001170543-3UTR,NM_001170544-3UTR
PSMB2	chr1	36068295	-	A	128	103	0	25	0	0.195312	D	SINE	AluSc	-	3UTR	NM_001199779-3UTR,NM_001199780-3UTR,NM_002794-3UTR
FAM129A	chr1	184762676	-	A	127	102	0	25	0	0.19685	D	SINE	AluSz	-	3UTR	NM_052966-3UTR
RPL27A	chr11	8708782	+	A	100	75	0	25	0	0.25	D	SINE	AluSp	-	3UTR	NM_000990-3UTR
MRPL30	chr2	99812336	+	A	89	65	0	24	0	0.269663	D	SINE	AluSx	-	3UTR,intron	NM_145212-3UTR,NR_028356-intron
KIAA1143	chr3	44791398	-	A	39	15	0	24	0	0.615385	D	SINE	AluJr	-	3UTR	NM_020696-3UTR
PRR11	chr17	57280649	+	A	35	11	0	24	0	0.685714	D	SINE	AluSx	-	3UTR	NM_018304-3UTR
SRP9	chr1	225974746	+	A	34	10	0	24	0	0.705882	D	SINE	AluJo	-	intron	NM_003133-intron,NM_001130440-intron
STK4	chr20	43706947	+	A	31	7	0	24	0	0.774194	D	SINE	AluSg	-	3UTR	NM_006282-3UTR
ZNF542	chr19	56889953	+	A	107	84	0	23	0	0.214953	D	SINE	AluJb	-	exon	NR_003127-exon,NR_024055-exon,NR_024056-exon,NR_024057-exon,NR_033418-exon
EXOSC2	chr9	133579797	+	A	98	75	0	23	0	0.234694	D	SINE	AluSx3	-	3UTR	NM_014285-3UTR
PSMB2	chr1	36067886	-	A	51	28	0	23	0	0.45098	D	SINE	AluJb	-	3UTR	NM_001199779-3UTR,NM_001199780-3UTR,NM_002794-3UTR
ZNF655	chr7	99172900	+	A	38	15	0	23	0	0.605263	D	SINE	AluSg	-	3UTR	NM_001009960-3UTR,NM_001083956-3UTR,NM_001085368-3UTR,NM_138494-3UTR
STK4	chr20	43707776	+	A	61	39	0	22	0	0.360656	D	SINE	AluJb	-	3UTR	NM_006282-3UTR
DHFR	chr5	79923912	-	A	208	187	0	21	0	0.100962	D	SINE	AluSq2	-	3UTR	NM_000791-3UTR
PGAM5	chr12	133298339	+	A	134	113	0	21	0	0.156716	D	SINE	AluSq	-	3UTR	NM_001170543-3UTR,NM_001170544-3UTR
STK4	chr20	43706098	+	A	134	113	0	21	0	0.156716	D	SINE	AluSq2	-	3UTR	NM_006282-3UTR
TMPO	chr12	98942695	+	A	123	102	0	21	0	0.170732	D	SINE	AluSc	-	3UTR	NM_001032283-3UTR,NM_001032284-3UTR
PLEKHA2	chr8	38829839	+	A	77	56	0	21	0	0.272727	D	SINE	AluJr4	-	3UTR	NM_021623-3UTR
GJC1	chr17	42877256	-	A	55	35	0	20	0	0.363636	D	SINE	AluJo	-	3UTR	NM_001080383-3UTR,NM_005497-3UTR
PHACTR4	chr1	28826190	+	A	51	31	0	20	0	0.392157	D	SINE	AluJb	-	3UTR	NM_001048183-3UTR,NM_023923-3UTR
LIMD1	chr3	45722100	+	A	40	20	0	20	0	0.5	D	SINE	AluJb	-	3UTR	NM_014240-3UTR
DCAF16	chr4	17803019	-	A	37	17	0	20	0	0.540541	D	SINE	AluSz	-	3UTR	NM_017741-3UTR
SRP9	chr1	225974748	+	A	34	14	0	20	0	0.588235	D	SINE	AluJo	-	intron	NM_003133-intron,NM_001130440-intron
PRR11	chr17	57279070	+	A	181	162	0	19	0	0.104972	D	SINE	AluSq2	-	3UTR	NM_018304-3UTR
SSR3	chr3	156258283	-	A	142	123	0	19	0	0.133803	D	SINE	AluY	-	3UTR	NM_007107-3UTR
STK4	chr20	43707842	+	A	100	81	0	19	0	0.19	D	SINE	AluJb	-	3UTR	NM_006282-3UTR
METTL6	chr3	15451902	-	A	58	39	0	19	0	0.327586	D	SINE	AluJb	-	3UTR	NM_152396-3UTR
H2AFV	chr7	44872899	-	A	40	21	0	19	0	0.475	D	SINE	AluY	-	intron	NM_138635-intron
MRPS16	chr10	75009585	-	A	168	150	0	18	0	0.107143	D	SINE	AluY	-	3UTR	NM_016065-3UTR
ARNTL2	chr12	27576469	+	A	69	51	0	18	0	0.26087	N	SINE	AluY	-	3UTR	NM_001248005-3UTR,NM_001248002-3UTR,NM_001248003-3UTR,NM_001248004-3UTR,NM_020183-3UTR
BPNT1	chr1	220231330	-	A	37	19	0	18	0	0.486486	D	SINE	AluY	-	3UTR	NM_006085-3UTR
ZNF542	chr19	56890633	+	A	36	18	0	18	0	0.5	D	SINE	AluJr	-	exon	NR_003127-exon,NR_024055-exon,NR_024056-exon,NR_024057-exon,NR_033418-exon
TIMM50	chr19	39981298	+	A	22	4	0	18	0	0.818182	D	SINE	AluJr	-	3UTR	NM_001001563-3UTR
GINS1	chr20	25428724	+	A	165	148	0	17	0	0.10303	D	SINE	AluJb	-	3UTR	NM_021067-3UTR
CRCP	chr7	65618786	+	A	117	100	0	17	0	0.145299	D	SINE	AluSx3	-	exon,3UTR	NR_024548-exon,NM_001040647-3UTR,NM_001040648-3UTR,NM_001142414-3UTR,NM_014478-3UTR
GINS1	chr20	25428294	+	A	108	92	0	16	0	0.148148	D	SINE	AluSz	-	3UTR	NM_021067-3UTR
NOP14	chr4	2940397	-	A	107	91	0	16	0	0.149533	D	SINE	AluJo	-	intron	NM_003703-intron
PSMB2	chr1	36067784	-	A	84	68	0	16	0	0.190476	D	SINE	AluJb	-	3UTR	NM_001199779-3UTR,NM_001199780-3UTR,NM_002794-3UTR
PDDC1	chr11	769403	-	A	73	57	0	16	0	0.219178	D	SINE	AluSq2	-	3UTR	NM_182612-3UTR
CENPN	chr16	81064440	+	A	71	55	0	16	0	0.225352	D	SINE	AluSg	-	intron,3UTR	NM_001100625-intron,NM_001100624-3UTR,NM_001270473-3UTR,NM_001270474-3UTR
NUP43	chr6	150045787	-	A	56	40	0	16	0	0.285714	D	SINE	AluSq	-	3UTR	NM_198887-3UTR
SNHG4$MATR3	chr5	138618538	+	A	31	15	0	16	0	0.516129	D	SINE	AluSx	-	exon$intron	NR_036536-exon$NM_001194954-intron,NM_199189-intron,NR_036535-intron
NUP43	chr6	150046673	-	A	28	12	0	16	0	0.571429	D	SINE	AluSq2	-	3UTR	NM_198887-3UTR
H2AFV	chr7	44872970	-	A	24	8	0	16	0	0.666667	D	SINE	AluY	-	intron	NM_138635-intron
ARSD	chrX	2824434	-	A	16	0	0	16	0	1	D	SINE	AluJb	-	3UTR	NM_001669-3UTR
MAGT1	chrX	77083915	-	A	142	126	1	15	0	0.105634	D	SINE	AluSz	-	3UTR	NM_032121-3UTR
MRI1	chr19	13884006	+	A	109	94	0	15	0	0.137615	D	SINE	AluSz	-	3UTR	NM_001031727-3UTR,NM_032285-3UTR
NOP14	chr4	2940371	-	A	79	64	0	15	0	0.189873	D	SINE	AluJo	-	intron	NM_003703-intron
MAVS	chr20	3851645	+	A	51	36	0	15	0	0.294118	D	SINE	AluSx1	-	exon,3UTR	NR_037921-exon,NM_001206491-3UTR,NM_020746-3UTR
CENPN	chr16	81064163	+	A	40	25	0	15	0	0.375	D	SINE	AluSx1	-	intron,3UTR	NM_001100625-intron,NM_001100624-3UTR,NM_001270473-3UTR,NM_001270474-3UTR
PRR11	chr17	57280769	+	A	38	23	0	15	0	0.394737	D	SINE	AluSx	-	3UTR	NM_018304-3UTR
AP4S1	chr14	31564650	+	A	18	3	0	15	0	0.833333	D	SINE	AluJb	-	3UTR	NM_001128126-3UTR,NM_001254728-3UTR,NM_001254729-3UTR
SRP9	chr1	225975954	+	A	17	2	0	15	0	0.882353	D	SINE	AluSx	-	intron	NM_003133-intron,NM_001130440-intron
GINS1	chr20	25428587	+	A	120	106	0	14	0	0.116667	D	SINE	AluJb	-	3UTR	NM_021067-3UTR
TMPO	chr12	98942824	+	A	96	82	0	14	0	0.145833	D	SINE	AluSc	-	3UTR	NM_001032283-3UTR,NM_001032284-3UTR
MRI1	chr19	13884259	+	A	91	77	0	14	0	0.153846	D	SINE	AluJr	-	3UTR	NM_001031727-3UTR,NM_032285-3UTR
LOC100505876	chr2	37429627	+	A	90	75	1	14	0	0.155556	D	SINE	AluSz	-	exon	NR_037879-exon,NR_037880-exon
NUP43	chr6	150045788	-	A	58	44	0	14	0	0.241379	D	SINE	AluSq	-	3UTR	NM_198887-3UTR
RSL1D1	chr16	11928846	-	A	48	34	0	14	0	0.291667	D	SINE	AluJb	-	3UTR	NM_015659-3UTR
PHAX	chr5	125961047	+	A	45	31	0	14	0	0.311111	D	SINE	AluSz	-	3UTR	NM_032177-3UTR
DPY19L4	chr8	95804605	+	A	35	21	0	14	0	0.4	D	SINE	AluSq2	-	3UTR	NM_181787-3UTR
DNAJC24	chr11	31452787	+	A	30	16	0	14	0	0.466667	D	SINE	AluSx1	-	3UTR	NM_181706-3UTR
MILR1	chr17	62464464	+	A	14	0	0	14	0	1	D	SINE	AluSx1	-	3UTR	NM_001085423-3UTR
DCAF16	chr4	17803537	-	A	14	0	0	14	0	1	D	SINE	AluY	-	3UTR	NM_017741-3UTR
BPNT1	chr1	220231455	-	A	133	120	0	13	0	0.0977444	D	SINE	AluY	-	3UTR	NM_006085-3UTR
MAGT1	chrX	77083891	-	A	128	115	0	13	0	0.101562	D	SINE	AluSz	-	3UTR	NM_032121-3UTR
MRI1	chr19	13884020	+	A	100	87	0	13	0	0.13	D	SINE	AluSz	-	3UTR	NM_001031727-3UTR,NM_032285-3UTR
RBBP9	chr20	18468511	-	A	81	68	0	13	0	0.160494	D	SINE	AluSz6	-	3UTR	NM_006606-3UTR
DFFA	chr1	10521200	-	A	67	54	0	13	0	0.19403	D	SINE	AluY	-	3UTR	NM_004401-3UTR,NM_213566-3UTR
CCDC90A	chr6	13789387	-	A	62	49	0	13	0	0.209677	D	SINE	AluSg	-	3UTR	NM_001031713-3UTR
RPL27A	chr11	8708825	+	A	59	46	0	13	0	0.220339	D	SINE	AluSp	-	3UTR	NM_000990-3UTR
CXorf56	chrX	118673238	-	A	54	41	0	13	0	0.240741	D	SINE	AluSz	-	3UTR	NM_001170569-3UTR,NM_001170570-3UTR,NM_022101-3UTR
ZFYVE20	chr3	15113893	-	A	47	34	0	13	0	0.276596	D	SINE	AluSz6	-	3UTR	NM_022340-3UTR
ZNF587B	chr19	58355170	+	A	45	32	0	13	0	0.288889	D	SINE	AluSg7	-	intron	NM_001204818-intron
ZNF542	chr19	56890634	+	A	36	23	0	13	0	0.361111	D	SINE	AluJr	-	exon	NR_003127-exon,NR_024055-exon,NR_024056-exon,NR_024057-exon,NR_033418-exon
GATC	chr12	120898553	+	A	36	23	0	13	0	0.361111	D	SINE	AluY	-	exon,3UTR	NR_033684-exon,NM_176818-3UTR
ZNF587	chr19	58372048	+	A	30	17	0	13	0	0.433333	D	SINE	AluJr	-	3UTR	NM_001204817-3UTR,NM_032828-3UTR
OSTM1	chr6	108363895	-	A	27	14	0	13	0	0.481481	D	SINE	AluJb	-	3UTR	NM_014028-3UTR
ZNF587B	chr19	58354558	+	A	22	9	0	13	0	0.590909	D	SINE	AluJb	-	intron	NM_001204818-intron
ZNF417	chr19	58418493	-	A	18	5	0	13	0	0.722222	D	SINE	AluSg7	-	3UTR	NM_152475-3UTR
SLC35A3	chr1	100489996	+	A	17	4	0	13	0	0.764706	D	SINE	AluSg	-	3UTR	NM_001271684-3UTR,NM_001271685-3UTR,NM_012243-3UTR
SLC35E2	chr1	1660958	-	A	13	0	0	13	0	1	D	SINE	AluSg	-	intron,3UTR	NM_001199787-intron,NM_182838-3UTR
RBM8A	chr1	145509570	+	A	111	99	0	12	0	0.108108	D	SINE	AluJo	-	3UTR	NM_005105-3UTR
MRPL30	chr2	99812447	+	A	75	62	0	12	1	0.16	D	SINE	AluSx	-	3UTR,intron	NM_145212-3UTR,NR_028356-intron
MRI1	chr19	13883388	+	A	70	58	0	12	0	0.171429	D	SINE	AluY	-	3UTR	NM_001031727-3UTR,NM_032285-3UTR
KIAA1143	chr3	44790781	-	A	63	51	0	12	0	0.190476	D	SINE	AluY	-	3UTR	NM_020696-3UTR
VHL	chr3	10192608	+	A	62	50	0	12	0	0.193548	D	SINE	AluSx	-	3UTR	NM_000551-3UTR,NM_198156-3UTR
H2AFV	chr7	44872300	-	A	58	46	0	12	0	0.206897	D	SINE	AluJo	-	intron	NM_138635-intron
PRR11	chr17	57279264	+	A	52	40	0	12	0	0.230769	D	SINE	AluSq2	-	3UTR	NM_018304-3UTR
MAVS	chr20	3848158	+	A	49	37	0	12	0	0.244898	D	SINE	AluJr	-	exon,3UTR	NR_037921-exon,NM_001206491-3UTR,NM_020746-3UTR
MGC2752	chr19	59095469	+	A	44	32	0	12	0	0.272727	D	SINE	AluJb	-	exon	NR_026052-exon
GINS4	chr8	41399640	+	A	40	28	0	12	0	0.3	D	SINE	AluSx3	-	3UTR	NM_032336-3UTR
ZNF83	chr19	53150794	-	A	36	24	0	12	0	0.333333	D	SINE	AluJo	-	intron	NM_001242538-intron,NM_001242531-intron
CENPN	chr16	81063144	+	A	34	22	0	12	0	0.352941	D	SINE	AluJb	-	intron,3UTR	NM_001100625-intron,NM_001100624-3UTR,NM_001270473-3UTR,NM_001270474-3UTR
ZFYVE20	chr3	15114401	-	A	30	18	0	12	0	0.4	D	SINE	AluY	-	3UTR	NM_022340-3UTR
OIP5-AS1	chr15	41591342	+	A	28	16	0	12	0	0.428571	D	SINE	AluSx	-	exon	NR_026757-exon
ZFYVE20	chr3	15113847	-	A	24	12	0	12	0	0.5	D	SINE	AluSz6	-	3UTR	NM_022340-3UTR
SNX5	chr20	17943121	-	A	23	11	0	12	0	0.521739	D	SINE	AluSg	-	intron	NM_014426-intron,NM_152227-intron
BPNT1	chr1	220232144	-	A	23	11	0	12	0	0.521739	D	SINE	AluSz	-	3UTR	NM_006085-3UTR
C11orf58	chr11	16778023	+	A	21	9	0	12	0	0.571429	D	SINE	AluSc8	-	3UTR	NM_014267-3UTR
METTL6	chr3	15452554	-	A	19	7	0	12	0	0.631579	D	SINE	AluSx1	-	3UTR	NM_152396-3UTR
LYRM7	chr5	130537292	+	A	18	6	0	12	0	0.666667	D	SINE	AluSp	-	3UTR	NM_181705-3UTR
METTL6	chr3	15452260	-	A	89	78	0	11	0	0.123596	D	SINE	AluJb	-	3UTR	NM_152396-3UTR
MRI1	chr19	13883892	+	A	65	54	0	11	0	0.169231	D	SINE	AluSz	-	3UTR	NM_001031727-3UTR,NM_032285-3UTR
CENPN	chr16	81064534	+	A	54	43	0	11	0	0.203704	D	SINE	AluSg	-	intron,3UTR	NM_001100625-intron,NM_001100624-3UTR,NM_001270473-3UTR,NM_001270474-3UTR
MAVS	chr20	3852858	+	A	49	38	0	11	0	0.22449	D	SINE	AluJr4	-	exon,3UTR	NR_037921-exon,NM_001206491-3UTR,NM_020746-3UTR
PEX26	chr22	18571421	+	A	47	36	0	11	0	0.234043	D	SINE	AluSz	-	3UTR	NM_001127649-3UTR,NM_001199319-3UTR,NM_017929-3UTR
CHEK1	chr11	125526139	+	A	45	34	0	11	0	0.244444	D	SINE	AluJo	-	exon,3UTR,intron	NR_045204-exon,NR_045205-exon,NM_001114122-3UTR,NM_001244846-3UTR,NM_001274-3UTR,NM_001114121-intron
ZNF587B	chr19	58355150	+	A	45	34	0	11	0	0.244444	D	SINE	AluSg7	-	intron	NM_001204818-intron
CWF19L1	chr10	101992307	-	A	41	30	0	11	0	0.268293	D	SINE	AluSq2	-	3UTR	NM_018294-3UTR
PRR11	chr17	57280770	+	A	39	28	0	11	0	0.282051	D	SINE	AluSx	-	3UTR	NM_018304-3UTR
DNAJC24	chr11	31452788	+	A	30	19	0	11	0	0.366667	D	SINE	AluSx1	-	3UTR	NM_181706-3UTR
PSMB2	chr1	36065562	-	A	28	17	0	11	0	0.392857	D	SINE	AluJr	-	3UTR	NM_001199779-3UTR,NM_001199780-3UTR,NM_002794-3UTR
KIAA1841	chr2	61315795	+	A	24	13	0	11	0	0.458333	D	SINE	AluSg	-	intron	NM_001129993-intron,NM_032506-intron
SOAT1	chr1	179326908	+	A	22	11	0	11	0	0.5	D	SINE	AluJo	-	exon,3UTR	NR_045530-exon,NM_001252511-3UTR,NM_001252512-3UTR,NM_003101-3UTR
C11orf58	chr11	16777886	+	A	18	7	0	11	0	0.611111	D	SINE	AluSc8	-	3UTR	NM_014267-3UTR
NUP43	chr6	150046559	-	A	17	6	0	11	0	0.647059	D	SINE	AluSq2	-	3UTR	NM_198887-3UTR
IRAK4	chr12	44182551	+	A	13	2	0	11	0	0.846154	D	SINE	AluY	-	3UTR	NM_001114182-3UTR,NM_001145256-3UTR,NM_001145257-3UTR,NM_001145258-3UTR,NM_016123-3UTR
MCM4	chr8	48889633	+	A	103	93	0	10	0	0.0970874	D	SINE	AluSx3	-	3UTR	NM_005914-3UTR,NM_182746-3UTR
GINS1	chr20	25427815	+	A	93	82	0	10	1	0.107527	D	SINE	AluSz	-	3UTR	NM_021067-3UTR
TXNDC15	chr5	134236286	+	A	77	67	0	10	0	0.12987	D	SINE	AluSq	-	3UTR	NM_024715-3UTR
CENPN	chr16	81064489	+	A	68	58	0	10	0	0.147059	D	SINE	AluSg	-	intron,3UTR	NM_001100625-intron,NM_001100624-3UTR,NM_001270473-3UTR,NM_001270474-3UTR
PRR11	chr17	57279233	+	A	64	54	0	10	0	0.15625	D	SINE	AluSq2	-	3UTR	NM_018304-3UTR
GSR	chr8	30535980	-	A	60	50	0	10	0	0.166667	D	SINE	AluJb	-	3UTR	NM_000637-3UTR,NM_001195102-3UTR,NM_001195103-3UTR,NM_001195104-3UTR
SRFBP1	chr5	121362874	+	A	58	48	0	10	0	0.172414	D	SINE	AluJr	-	3UTR	NM_152546-3UTR
MRI1	chr19	13884199	+	A	49	39	0	10	0	0.204082	D	SINE	AluJr	-	3UTR	NM_001031727-3UTR,NM_032285-3UTR
GTF2H3	chr12	124146095	+	A	47	37	0	10	0	0.212766	D	SINE	AluSg	-	3UTR	NM_001271866-3UTR,NM_001271867-3UTR,NM_001271868-3UTR,NM_001516-3UTR
C15orf40	chr15	83674161	-	A	40	30	0	10	0	0.25	D	SINE	AluSq2	-	intron,3UTR	NM_001160116-intron,NM_001160115-intron,NM_144597-3UTR,NM_001160114-intron,NR_027650-intron
ZNF587	chr19	58371749	+	A	39	29	0	10	0	0.25641	D	SINE	AluSz	-	3UTR	NM_001204817-3UTR,NM_032828-3UTR
CENPN	chr16	81064574	+	A	34	24	0	10	0	0.294118	D	SINE	AluSg	-	intron,3UTR	NM_001100625-intron,NM_001100624-3UTR,NM_001270473-3UTR,NM_001270474-3UTR
PRKCSH	chr19	11561171	+	A	34	24	0	10	0	0.294118	D	SINE	AluSx1	-	intron	NM_001001329-intron,NM_002743-intron
RAB2B	chr14	21928632	-	A	32	22	0	10	0	0.3125	D	SINE	AluSc	-	3UTR,exon	NM_001163380-3UTR,NM_032846-3UTR,NR_028074-exon
RAB2B	chr14	21928851	-	A	32	22	0	10	0	0.3125	D	SINE	AluSp	-	3UTR,exon	NM_001163380-3UTR,NM_032846-3UTR,NR_028074-exon
TIMM50	chr19	39981170	+	A	31	21	0	10	0	0.322581	D	SINE	AluJr	-	3UTR	NM_001001563-3UTR
EMC1	chr1	19543459	-	A	29	19	0	10	0	0.344828	D	SINE	AluJo	-	3UTR	NM_001271427-3UTR,NM_001271428-3UTR,NM_001271429-3UTR,NM_015047-3UTR
MPHOSPH8	chr13	20246359	+	A	29	19	0	10	0	0.344828	D	SINE	AluSq2	-	3UTR	NM_017520-3UTR
EMC1	chr1	19543349	-	A	27	17	0	10	0	0.37037	D	SINE	AluJo	-	3UTR	NM_001271427-3UTR,NM_001271428-3UTR,NM_001271429-3UTR,NM_015047-3UTR
PGPEP1	chr19	18477329	+	A	25	15	0	10	0	0.4	D	SINE	AluSx1	-	3UTR	NM_017712-3UTR
GNE	chr9	36215298	-	A	18	8	0	10	0	0.555556	D	SINE	AluSx	-	3UTR	NM_001128227-3UTR,NM_001190383-3UTR,NM_001190384-3UTR,NM_001190388-3UTR,NM_005476-3UTR
ZNF587B	chr19	58355620	+	A	17	7	0	10	0	0.588235	D	SINE	AluSg	-	intron	NM_001204818-intron
SNX5	chr20	17942985	-	A	14	4	0	10	0	0.714286	D	SINE	AluSg	-	intron	NM_014426-intron,NM_152227-intron
USP47	chr11	11929371	+	A	13	3	0	10	0	0.769231	D	SINE	AluSz	-	intron	NM_017944-intron
CWF19L1	chr10	101992810	-	A	72	63	0	9	0	0.125	D	SINE	AluJo	-	3UTR	NM_018294-3UTR
GNB4	chr3	179115630	-	A	71	62	0	9	0	0.126761	D	SINE	AluSg7	-	3UTR	NM_021629-3UTR
DNAJC24	chr11	31452684	+	A	68	59	0	9	0	0.132353	D	SINE	AluSx1	-	3UTR	NM_181706-3UTR
GJC1	chr17	42877227	-	A	61	52	0	9	0	0.147541	D	SINE	AluJo	-	3UTR	NM_001080383-3UTR,NM_005497-3UTR
MAVS	chr20	3852829	+	A	61	52	0	9	0	0.147541	D	SINE	AluJr4	-	exon,3UTR	NR_037921-exon,NM_001206491-3UTR,NM_020746-3UTR
GNPNAT1	chr14	53242651	-	A	57	48	0	9	0	0.157895	D	SINE	AluJb	-	3UTR	NM_198066-3UTR
PEX26	chr22	18571431	+	A	54	45	0	9	0	0.166667	D	SINE	AluSz	-	3UTR	NM_001127649-3UTR,NM_001199319-3UTR,NM_017929-3UTR
LYRM2	chr6	90344222	-	A	50	41	0	9	0	0.18	D	SINE	AluJo	-	3UTR,exon	NM_020466-3UTR,NR_028493-exon,NR_028494-exon,NR_028495-exon
GJC1	chr17	42877163	-	A	49	40	0	9	0	0.183673	D	SINE	AluJo	-	3UTR	NM_001080383-3UTR,NM_005497-3UTR
PHACTR4	chr1	28825370	+	A	49	40	0	9	0	0.183673	D	SINE	AluSg	-	3UTR	NM_001048183-3UTR,NM_023923-3UTR
GNL3L	chrX	54589962	+	A	42	33	0	9	0	0.214286	D	SINE	AluJb	-	3UTR	NM_001184819-3UTR,NM_019067-3UTR
PRR11	chr17	57280641	+	A	41	32	0	9	0	0.219512	D	SINE	AluSx	-	3UTR	NM_018304-3UTR
TNFAIP8L1	chr19	4653238	+	A	36	27	0	9	0	0.25	D	SINE	AluSc8	-	3UTR	NM_001167942-3UTR,NM_152362-3UTR
PRR11	chr17	57280650	+	A	35	26	0	9	0	0.257143	D	SINE	AluSx	-	3UTR	NM_018304-3UTR
MPHOSPH8	chr13	20246402	+	A	26	17	0	9	0	0.346154	D	SINE	AluSq2	-	3UTR	NM_017520-3UTR
PEX26	chr22	18572675	+	A	22	13	0	9	0	0.409091	D	SINE	AluY	-	3UTR	NM_001127649-3UTR,NM_001199319-3UTR,NM_017929-3UTR
ZNF587B	chr19	58357268	+	A	17	8	0	9	0	0.529412	D	SINE	AluJb	-	3UTR	NM_001204818-3UTR
GATC	chr12	120898714	+	A	17	8	0	9	0	0.529412	D	SINE	AluY	-	exon,3UTR	NR_033684-exon,NM_176818-3UTR
AHR	chr7	17384354	+	A	15	6	0	9	0	0.6	D	SINE	AluSx	-	3UTR	NM_001621-3UTR
GJC1	chr17	42879232	-	A	14	5	0	9	0	0.642857	D	SINE	AluSx1	-	3UTR	NM_001080383-3UTR,NM_005497-3UTR
ZNF621	chr3	40577685	+	A	14	5	0	9	0	0.642857	D	SINE	AluSz	-	3UTR	NM_001098414-3UTR,NM_198484-3UTR
ZNF621	chr3	40577737	+	A	12	3	0	9	0	0.75	D	SINE	AluSz	-	3UTR	NM_001098414-3UTR,NM_198484-3UTR
CENPN	chr16	81064336	+	A	80	72	0	8	0	0.1	D	SINE	AluSx1	-	intron,3UTR	NM_001100625-intron,NM_001100624-3UTR,NM_001270473-3UTR,NM_001270474-3UTR
EXOSC2	chr9	133579833	+	A	76	68	0	8	0	0.105263	D	SINE	AluSx3	-	3UTR	NM_014285-3UTR
PLEKHA2	chr8	38828267	+	A	70	62	0	8	0	0.114286	D	SINE	AluSq2	-	3UTR	NM_021623-3UTR
PTPN14	chr1	214524522	-	A	68	60	0	8	0	0.117647	D	SINE	AluSg	-	3UTR	NM_005401-3UTR
PSMB2	chr1	36068231	-	A	57	49	0	8	0	0.140351	D	SINE	AluSc	-	3UTR	NM_001199779-3UTR,NM_001199780-3UTR,NM_002794-3UTR
PQLC2	chr1	19655630	+	A	57	49	0	8	0	0.140351	D	SINE	AluSz	-	3UTR	NM_001040125-3UTR,NM_001040126-3UTR,NM_017765-3UTR
H2AFV	chr7	44872303	-	A	56	48	0	8	0	0.142857	D	SINE	AluJo	-	intron	NM_138635-intron
PRR11	chr17	57279282	+	A	53	45	0	8	0	0.150943	D	SINE	AluSq2	-	3UTR	NM_018304-3UTR
MRI1	chr19	13884074	+	A	51	43	0	8	0	0.156863	D	SINE	AluSz	-	3UTR	NM_001031727-3UTR,NM_032285-3UTR
ANAPC16	chr10	73980019	+	A	48	40	0	8	0	0.166667	D	SINE	AluSp	-	intron,5UTR	NM_001242547-intron,NM_001242548-intron,NR_038391-intron,NM_173473-intron,NR_038392-intron,NM_001242546-5UTR
METTL2B	chr7	128142743	+	A	48	40	0	8	0	0.166667	D	SINE	AluSx1	-	3UTR	NM_018396-3UTR
TRIM65	chr17	73885939	-	A	46	38	0	8	0	0.173913	D	SINE	AluJo	-	3UTR	NM_001256124-3UTR,NM_173547-3UTR
CENPN	chr16	81064234	+	A	46	38	0	8	0	0.173913	D	SINE	AluSx1	-	intron,3UTR	NM_001100625-intron,NM_001100624-3UTR,NM_001270473-3UTR,NM_001270474-3UTR
MGC2752	chr19	59095482	+	A	42	34	0	8	0	0.190476	D	SINE	AluJb	-	exon	NR_026052-exon
METTL2B	chr7	128142833	+	A	39	31	0	8	0	0.205128	D	SINE	AluSx1	-	3UTR	NM_018396-3UTR
CRCP	chr7	65619237	+	A	37	29	0	8	0	0.216216	D	SINE	AluSz6	-	exon,3UTR	NR_024548-exon,NM_001040647-3UTR,NM_001040648-3UTR,NM_001142414-3UTR,NM_014478-3UTR
TIMM50	chr19	39981168	+	A	35	27	0	8	0	0.228571	D	SINE	AluJr	-	3UTR	NM_001001563-3UTR
LYRM7	chr5	130538076	+	A	32	24	0	8	0	0.25	D	SINE	AluSp	-	3UTR	NM_181705-3UTR
PGPEP1	chr19	18477708	+	A	28	20	0	8	0	0.285714	D	SINE	AluJo	-	3UTR	NM_017712-3UTR
FCF1	chr14	75203004	+	A	26	18	0	8	0	0.307692	D	SINE	AluSx	-	3UTR	NM_015962-3UTR
BPNT1	chr1	220232143	-	A	23	15	0	8	0	0.347826	D	SINE	AluSz	-	3UTR	NM_006085-3UTR
COX18	chr4	73922978	-	A	22	14	0	8	0	0.363636	D	SINE	AluSz	-	3UTR	NM_173827-3UTR
TNFAIP8L1	chr19	4654380	+	A	20	12	0	8	0	0.4	D	SINE	AluJb	-	3UTR	NM_001167942-3UTR,NM_152362-3UTR
TIMM50	chr19	39981292	+	A	20	12	0	8	0	0.4	D	SINE	AluJr	-	3UTR	NM_001001563-3UTR
ZNF714	chr19	21303968	+	A	20	12	0	8	0	0.4	D	SINE	AluY	-	3UTR	NM_182515-3UTR
INPP5B	chr1	38326643	-	A	19	11	0	8	0	0.421053	D	SINE	AluJr	-	3UTR	NM_005540-3UTR
MED18	chr1	28661576	+	A	19	11	0	8	0	0.421053	D	SINE	AluSg	-	3UTR	NM_001127350-3UTR,NM_017638-3UTR
TNFAIP8L1	chr19	4653558	+	A	18	10	0	8	0	0.444444	D	SINE	AluSc	-	3UTR	NM_001167942-3UTR,NM_152362-3UTR
LIMD1	chr3	45721922	+	A	16	8	0	8	0	0.5	D	SINE	AluJb	-	3UTR	NM_014240-3UTR
RBM39	chr20	34301191	-	A	16	8	0	8	0	0.5	D	SINE	AluJb	-	intron	NM_001242599-intron,NM_001242600-intron,NM_004902-intron,NM_184234-intron,NR_040722-intron,NR_040723-intron,NR_040724-intron
APOL6	chr22	36057206	+	A	14	6	0	8	0	0.571429	D	SINE	AluSx1	-	3UTR	NM_030641-3UTR
ZYG11B	chr1	53289759	+	A	14	6	0	8	0	0.571429	D	SINE	AluSz	-	3UTR	NM_024646-3UTR
SIN3B	chr19	16967635	+	A	14	6	0	8	0	0.571429	D	SINE	AluSz6	-	intron	NM_015260-intron
PTPN14	chr1	214524105	-	A	13	5	0	8	0	0.615385	D	SINE	AluSx	-	3UTR	NM_005401-3UTR
PGPEP1	chr19	18477859	+	A	12	4	0	8	0	0.666667	D	SINE	AluJo	-	3UTR	NM_017712-3UTR
AP3S2$C15orf38-AP3S2	chr15	90375494	-	A	10	2	0	8	0	0.8	D	SINE	AluJr	-	3UTR,exon$3UTR	NM_005829-3UTR,NR_023361-exon,NR_037582-exon$NM_001199058-3UTR
ZNF566	chr19	36937373	-	A	10	2	0	8	0	0.8	D	SINE	AluSx4	-	3UTR	NM_001145343-3UTR,NM_001145344-3UTR,NM_001145345-3UTR,NM_032838-3UTR
TMEM63A	chr1	226051469	-	A	10	2	0	8	0	0.8	D	SINE	AluSz	-	intron	NM_014698-intron
KCNJ14	chr19	48961806	+	A	10	2	0	8	0	0.8	D	SINE	AluSz6	-	intron	NM_013348-intron
MRPL30	chr2	99812465	+	A	70	63	0	7	0	0.1	D	SINE	AluSx	-	3UTR,intron	NM_145212-3UTR,NR_028356-intron
METTL6	chr3	15452294	-	A	69	62	0	7	0	0.101449	D	SINE	AluJb	-	3UTR	NM_152396-3UTR
HAUS2	chr15	42861605	+	A	66	59	0	7	0	0.106061	D	SINE	AluJb	-	3UTR	NM_001130447-3UTR,NM_018097-3UTR
ATG12	chr5	115165632	-	A	64	57	0	7	0	0.109375	D	SINE	AluSq2	-	3UTR,exon	NM_004707-3UTR,NR_073604-exon,NR_033362-exon,NR_033363-exon,NR_073603-exon,NR_073605-exon
PSMB2	chr1	36067925	-	A	62	55	0	7	0	0.112903	D	SINE	AluJb	-	3UTR	NM_001199779-3UTR,NM_001199780-3UTR,NM_002794-3UTR
PRKCSH	chr19	11560716	+	A	61	54	0	7	0	0.114754	D	SINE	AluSc8	-	intron	NM_001001329-intron,NM_002743-intron
ATG12	chr5	115165591	-	A	61	54	0	7	0	0.114754	D	SINE	AluSq2	-	3UTR,exon	NM_004707-3UTR,NR_073604-exon,NR_033362-exon,NR_033363-exon,NR_073603-exon,NR_073605-exon
MAVS	chr20	3851667	+	A	57	50	0	7	0	0.122807	D	SINE	AluSx1	-	exon,3UTR	NR_037921-exon,NM_001206491-3UTR,NM_020746-3UTR
SERBP1	chr1	67874689	-	A	55	48	0	7	0	0.127273	D	SINE	AluSz6	-	3UTR	NM_001018067-3UTR,NM_001018068-3UTR,NM_001018069-3UTR,NM_015640-3UTR
FAM20B	chr1	179044100	+	A	51	44	0	7	0	0.137255	D	SINE	AluSx	-	3UTR	NM_014864-3UTR
DFFA	chr1	10521130	-	A	51	44	0	7	0	0.137255	D	SINE	AluY	-	3UTR	NM_004401-3UTR,NM_213566-3UTR
MRI1	chr19	13884669	+	A	50	43	0	7	0	0.14	D	SINE	AluSx1	-	3UTR	NM_001031727-3UTR,NM_032285-3UTR
MAVS	chr20	3848168	+	A	49	42	0	7	0	0.142857	D	SINE	AluJr	-	exon,3UTR	NR_037921-exon,NM_001206491-3UTR,NM_020746-3UTR
OIP5-AS1	chr15	41591451	+	A	47	40	0	7	0	0.148936	D	SINE	AluSx	-	exon	NR_026757-exon
EXOSC2	chr9	133580451	+	A	41	34	0	7	0	0.170732	D	SINE	AluSx	-	3UTR	NM_014285-3UTR
MRI1	chr19	13884084	+	A	40	33	0	7	0	0.175	D	SINE	AluSz	-	3UTR	NM_001031727-3UTR,NM_032285-3UTR
PRR11	chr17	57281059	+	A	40	33	0	7	0	0.175	D	SINE	AluSz	-	3UTR	NM_018304-3UTR
GINS4	chr8	41399653	+	A	38	31	0	7	0	0.184211	D	SINE	AluSx3	-	3UTR	NM_032336-3UTR
ZNF542	chr19	56890703	+	A	37	30	0	7	0	0.189189	D	SINE	AluJr	-	exon	NR_003127-exon,NR_024055-exon,NR_024056-exon,NR_024057-exon,NR_033418-exon
PTPN14	chr1	214524556	-	A	37	30	0	7	0	0.189189	D	SINE	AluSg	-	3UTR	NM_005401-3UTR
GNL3L	chrX	54589988	+	A	35	28	0	7	0	0.2	D	SINE	AluJb	-	3UTR	NM_001184819-3UTR,NM_019067-3UTR
TNFAIP8L1	chr19	4654468	+	A	35	28	0	7	0	0.2	D	SINE	AluJb	-	3UTR	NM_001167942-3UTR,NM_152362-3UTR
INPP5B	chr1	38326728	-	A	34	27	0	7	0	0.205882	D	SINE	AluJr	-	3UTR	NM_005540-3UTR
LYRM7	chr5	130538067	+	A	33	26	0	7	0	0.212121	D	SINE	AluSp	-	3UTR	NM_181705-3UTR
GJC1	chr17	42880319	-	A	31	24	0	7	0	0.225806	D	SINE	AluJb	-	3UTR	NM_001080383-3UTR,NM_005497-3UTR
CENPH	chr5	68506094	+	A	30	23	0	7	0	0.233333	D	SINE	AluSx3	-	3UTR	NM_022909-3UTR
AHR	chr7	17384437	+	A	27	19	0	7	1	0.259259	D	SINE	AluSx	-	3UTR	NM_001621-3UTR
NARG2	chr15	60714926	-	A	24	17	0	7	0	0.291667	D	SINE	AluSx3	-	3UTR	NM_001018089-3UTR,NM_024611-3UTR
DCAF16	chr4	17802979	-	A	22	15	0	7	0	0.318182	D	SINE	AluSz	-	3UTR	NM_017741-3UTR
GINS4	chr8	41400059	+	A	22	15	0	7	0	0.318182	D	SINE	AluY	-	3UTR	NM_032336-3UTR
DTWD2	chr5	118173498	-	A	21	14	0	7	0	0.333333	D	SINE	AluJr	-	3UTR	NM_173666-3UTR
ZNF765	chr19	53914411	+	A	21	14	0	7	0	0.333333	D	SINE	AluSx	-	3UTR	NM_001040185-3UTR
COX18	chr4	73922743	-	A	20	13	0	7	0	0.35	D	SINE	AluSz	-	3UTR	NM_173827-3UTR
HSPD1	chr2	198356670	-	A	19	12	0	7	0	0.368421	D	SINE	AluJr	-	intron	NM_002156-intron,NM_199440-intron
MRI1	chr19	13884418	+	A	19	12	0	7	0	0.368421	D	SINE	AluJr	-	3UTR	NM_001031727-3UTR,NM_032285-3UTR
DNAJC24	chr11	31453219	+	A	19	12	0	7	0	0.368421	D	SINE	AluSx	-	3UTR	NM_181706-3UTR
KIAA1841	chr2	61315686	+	A	18	11	0	7	0	0.388889	D	SINE	AluSg	-	intron	NM_001129993-intron,NM_032506-intron
GINS4	chr8	41401488	+	A	15	8	0	7	0	0.466667	D	SINE	AluSq	-	3UTR	NM_032336-3UTR
NUP43	chr6	150045998	-	A	15	8	0	7	0	0.466667	D	SINE	AluSq	-	3UTR	NM_198887-3UTR
DNAJC24	chr11	31453157	+	A	15	8	0	7	0	0.466667	D	SINE	AluSx	-	3UTR	NM_181706-3UTR
INPP5B	chr1	38327584	-	A	15	8	0	7	0	0.466667	D	SINE	AluSx3	-	3UTR	NM_005540-3UTR
SLC35E2	chr1	1660957	-	A	13	6	0	7	0	0.538462	D	SINE	AluSg	-	intron,3UTR	NM_001199787-intron,NM_182838-3UTR
RPL28	chr19	55900533	+	A	12	5	0	7	0	0.583333	D	SINE	AluJr	-	intron,3UTR	NM_001136135-intron,NM_001136134-3UTR,NM_000991-3UTR
HOOK3	chr8	42876058	+	A	12	5	0	7	0	0.583333	D	SINE	AluSq2	-	3UTR	NM_032410-3UTR
DCAF16	chr4	17803559	-	A	10	3	0	7	0	0.7	D	SINE	AluY	-	3UTR	NM_017741-3UTR
LPP	chr3	188600755	+	A	10	3	0	7	0	0.7	D	SINE	AluYc	-	3UTR	NM_001167671-3UTR,NM_001167672-3UTR,NM_005578-3UTR
UBXN2A	chr2	24223256	+	A	62	56	0	6	0	0.0967742	D	SINE	AluSc	-	3UTR	NM_181713-3UTR
CRCP	chr7	65619292	+	A	61	55	0	6	0	0.0983607	D	SINE	AluSz6	-	exon,3UTR	NR_024548-exon,NM_001040647-3UTR,NM_001040648-3UTR,NM_001142414-3UTR,NM_014478-3UTR
ARNTL2	chr12	27576524	+	A	60	54	0	6	0	0.1	N	SINE	AluY	-	3UTR	NM_001248005-3UTR,NM_001248002-3UTR,NM_001248003-3UTR,NM_001248004-3UTR,NM_020183-3UTR
GJC1	chr17	42877204	-	A	56	50	0	6	0	0.107143	D	SINE	AluJo	-	3UTR	NM_001080383-3UTR,NM_005497-3UTR
NDUFC2-KCTD14$RNU6-83$NDUFC2	chr11	77779709	-	A	54	48	0	6	0	0.111111	D	SINE	AluSc	-	intron$intron$3UTR	NM_001203261-intron,NM_001203260-intron,NM_001203262-intron$NR_046948_2-intron$NM_001204054-3UTR,NM_001204055-3UTR,NM_004549-3UTR
DNAJC24	chr11	31452598	+	A	53	47	0	6	0	0.113208	D	SINE	AluSx1	-	3UTR	NM_181706-3UTR
PRR11	chr17	57280820	+	A	52	46	0	6	0	0.115385	D	SINE	AluSx	-	3UTR	NM_018304-3UTR
CLCC1	chr1	109474774	-	A	51	45	0	6	0	0.117647	D	SINE	AluSz	-	3UTR	NM_001048210-3UTR,NM_015127-3UTR
MFSD12	chr19	3542545	-	A	39	33	0	6	0	0.153846	D	SINE	AluSx1	-	intron	NM_021731-intron,NM_001042680-intron
ZNF440	chr19	11945146	+	A	38	32	0	6	0	0.157895	D	SINE	AluSx3	-	3UTR	NM_152357-3UTR
CRCP	chr7	65619242	+	A	38	32	0	6	0	0.157895	D	SINE	AluSz6	-	exon,3UTR	NR_024548-exon,NM_001040647-3UTR,NM_001040648-3UTR,NM_001142414-3UTR,NM_014478-3UTR
PEX26	chr22	18572728	+	A	38	32	0	6	0	0.157895	D	SINE	AluY	-	3UTR	NM_001127649-3UTR,NM_001199319-3UTR,NM_017929-3UTR
PEX26	chr22	18572730	+	A	38	32	0	6	0	0.157895	D	SINE	AluY	-	3UTR	NM_001127649-3UTR,NM_001199319-3UTR,NM_017929-3UTR
LIMD1	chr3	45722043	+	A	37	31	0	6	0	0.162162	D	SINE	AluJb	-	3UTR	NM_014240-3UTR
GJC1	chr17	42877726	-	A	37	31	0	6	0	0.162162	D	SINE	AluSq2	-	3UTR	NM_001080383-3UTR,NM_005497-3UTR
CXorf56	chrX	118673331	-	A	36	30	0	6	0	0.166667	D	SINE	AluSz	-	3UTR	NM_001170569-3UTR,NM_001170570-3UTR,NM_022101-3UTR
CENPN	chr16	81064575	+	A	35	29	0	6	0	0.171429	D	SINE	AluSg	-	intron,3UTR	NM_001100625-intron,NM_001100624-3UTR,NM_001270473-3UTR,NM_001270474-3UTR
GJC1	chr17	42876394	-	A	35	29	0	6	0	0.171429	D	SINE	AluSz6	-	3UTR	NM_001080383-3UTR,NM_005497-3UTR
TMEM192	chr4	165998642	-	A	34	28	0	6	0	0.176471	D	SINE	AluSg	-	3UTR	NM_001100389-3UTR
C11orf58	chr11	16777917	+	A	31	25	0	6	0	0.193548	D	SINE	AluSc8	-	3UTR	NM_014267-3UTR
LYRM7	chr5	130536845	+	A	30	24	0	6	0	0.2	D	SINE	AluSg	-	3UTR	NM_181705-3UTR
MAVS	chr20	3850191	+	A	28	22	0	6	0	0.214286	D	SINE	AluJb	-	exon,3UTR	NR_037921-exon,NM_001206491-3UTR,NM_020746-3UTR
OSTM1	chr6	108363889	-	A	28	22	0	6	0	0.214286	D	SINE	AluJb	-	3UTR	NM_014028-3UTR
PGPEP1	chr19	18477709	+	A	28	22	0	6	0	0.214286	D	SINE	AluJo	-	3UTR	NM_017712-3UTR
MFSD12	chr19	3542596	-	A	28	22	0	6	0	0.214286	D	SINE	AluSx1	-	intron	NM_021731-intron,NM_001042680-intron
RAB2B	chr14	21928681	-	A	27	21	0	6	0	0.222222	D	SINE	AluSc	-	3UTR,exon	NM_001163380-3UTR,NM_032846-3UTR,NR_028074-exon
SLC35E2B$CDK11B	chr1	1594977	-	A	25	19	0	6	0	0.24	D	SINE	AluSg	-	3UTR$intron	NM_001110781-3UTR$NM_033487-intron,NM_033486-intron,NM_033488-intron,NM_033489-intron,NM_033492-intron,NM_033493-intron
WDR4	chr21	44264056	-	A	24	18	0	6	0	0.25	D	SINE	AluJr	-	intron	NM_033661-intron
SPRYD7	chr13	50487339	-	A	23	17	0	6	0	0.26087	D	SINE	AluSx1	-	3UTR,exon	NM_001127482-3UTR,NM_020456-3UTR,NR_023351-exon
MAP7D3	chrX	135300092	-	A	23	17	0	6	0	0.26087	D	SINE	AluSz	-	intron,3UTR	NM_001173517-intron,NM_001173516-3UTR,NM_024597-3UTR
CCL28	chr5	43381699	-	A	22	16	0	6	0	0.272727	D	SINE	AluJr	-	3UTR	NM_148672-3UTR
GJC1	chr17	42877621	-	A	22	16	0	6	0	0.272727	D	SINE	AluSq2	-	3UTR	NM_001080383-3UTR,NM_005497-3UTR
SRP9	chr1	225975976	+	A	22	16	0	6	0	0.272727	D	SINE	AluSx	-	intron	NM_003133-intron,NM_001130440-intron
RBBP9	chr20	18469048	-	A	20	14	0	6	0	0.3	D	SINE	AluJr4	-	3UTR	NM_006606-3UTR
KAT8	chr16	31133324	+	A	19	13	0	6	0	0.315789	D	SINE	AluJo	-	intron	NM_032188-intron,NM_182958-intron
DTWD2	chr5	118173552	-	A	19	13	0	6	0	0.315789	D	SINE	AluJr	-	3UTR	NM_173666-3UTR
CXorf56	chrX	118672672	-	A	18	12	0	6	0	0.333333	D	SINE	AluSx	-	3UTR	NM_001170569-3UTR,NM_001170570-3UTR,NM_022101-3UTR
SPRYD7	chr13	50487941	-	A	18	12	0	6	0	0.333333	D	SINE	AluY	-	3UTR,exon	NM_001127482-3UTR,NM_020456-3UTR,NR_023351-exon
HSPD1	chr2	198356645	-	A	17	11	0	6	0	0.352941	D	SINE	AluJr	-	intron	NM_002156-intron,NM_199440-intron
DNAJC24	chr11	31453173	+	A	17	10	0	6	1	0.352941	D	SINE	AluSx	-	3UTR	NM_181706-3UTR
DCAF16	chr4	17802889	-	A	17	11	0	6	0	0.352941	D	SINE	AluSz	-	3UTR	NM_017741-3UTR
MRPL30	chr2	99814237	+	A	16	10	0	6	0	0.375	D	SINE	AluJr4	-	3UTR,exon	NM_145212-3UTR,NR_028356-exon
TAF8	chr6	42048276	+	A	15	9	0	6	0	0.4	D	SINE	AluSq2	-	3UTR	NM_138572-3UTR
SRP9	chr1	225976051	+	A	15	9	0	6	0	0.4	D	SINE	AluSx	-	intron	NM_003133-intron,NM_001130440-intron
METTL16	chr17	2320651	-	A	15	9	0	6	0	0.4	D	SINE	AluSz	-	3UTR	NM_024086-3UTR
APOL6	chr22	36057248	+	A	14	8	0	6	0	0.428571	D	SINE	AluSx1	-	3UTR	NM_030641-3UTR
GJC1	chr17	42880249	-	A	13	7	0	6	0	0.461538	D	SINE	AluJb	-	3UTR	NM_001080383-3UTR,NM_005497-3UTR
SRP9	chr1	225976243	+	A	13	7	0	6	0	0.461538	D	SINE	AluSg	-	intron	NM_003133-intron,NM_001130440-intron
DPY19L4	chr8	95804969	+	A	12	6	0	6	0	0.5	D	SINE	AluY	-	3UTR	NM_181787-3UTR
ZNF714	chr19	21306206	+	A	12	6	0	6	0	0.5	D	SINE	AluY	-	3UTR	NM_182515-3UTR
EMP2	chr16	10625460	-	A	11	5	0	6	0	0.545455	D	SINE	AluSx	-	3UTR	NM_001424-3UTR
ZNF557	chr19	7086969	+	A	11	5	0	6	0	0.545455	D	SINE	AluSx1	-	3UTR	NM_001044387-3UTR,NM_001044388-3UTR,NM_024341-3UTR
MRPL45P2	chr17	45566179	-	A	10	4	0	6	0	0.6	D	SINE	AluSp	-	intron	NR_033934-intron
PDDC1	chr11	769742	-	A	10	4	0	6	0	0.6	D	SINE	AluY	-	3UTR	NM_182612-3UTR
TFDP2	chr3	141667757	-	A	10	4	0	6	0	0.6	D	SINE	AluY	-	3UTR	NM_001178138-3UTR,NM_001178139-3UTR,NM_001178140-3UTR,NM_001178141-3UTR,NM_001178142-3UTR,NM_006286-3UTR
MAVS	chr20	3848163	+	A	52	47	0	5	0	0.0961538	D	SINE	AluJr	-	exon,3UTR	NR_037921-exon,NM_001206491-3UTR,NM_020746-3UTR
FAM20B	chr1	179042697	+	A	50	45	0	5	0	0.1	D	SINE	AluSx1	-	3UTR	NM_014864-3UTR
H2AFV	chr7	44872505	-	A	49	44	0	5	0	0.102041	D	SINE	AluJo	-	intron	NM_138635-intron
PEX26	chr22	18571369	+	A	49	44	0	5	0	0.102041	D	SINE	AluSz	-	3UTR	NM_001127649-3UTR,NM_001199319-3UTR,NM_017929-3UTR
PRR11	chr17	57280848	+	A	47	41	0	5	1	0.106383	D	SINE	AluSx	-	3UTR	NM_018304-3UTR
H2AFV	chr7	44872421	-	A	46	41	0	5	0	0.108696	D	SINE	AluJo	-	intron	NM_138635-intron
TAF8	chr6	42048389	+	A	44	39	0	5	0	0.113636	D	SINE	AluSq2	-	3UTR	NM_138572-3UTR
METTL2B	chr7	128142841	+	A	40	35	0	5	0	0.125	D	SINE	AluSx1	-	3UTR	NM_018396-3UTR
KIAA1143	chr3	44791397	-	A	39	34	0	5	0	0.128205	D	SINE	AluJr	-	3UTR	NM_020696-3UTR
ATP5S	chr14	50792676	+	A	38	33	0	5	0	0.131579	D	SINE	AluSx	-	exon,3UTR	NR_033761-exon,NM_001003805-3UTR,NM_001003803-3UTR
LYRM7	chr5	130537387	+	A	37	32	0	5	0	0.135135	D	SINE	AluSp	-	3UTR	NM_181705-3UTR
LIMD1	chr3	45722047	+	A	36	31	0	5	0	0.138889	D	SINE	AluJb	-	3UTR	NM_014240-3UTR
CCRN4L	chr4	139966877	+	A	36	31	0	5	0	0.138889	D	SINE	AluY	-	3UTR	NM_012118-3UTR
PHACTR4	chr1	28826031	+	A	34	29	0	5	0	0.147059	D	SINE	AluJb	-	3UTR	NM_001048183-3UTR,NM_023923-3UTR
PRR11	chr17	57280660	+	A	34	29	0	5	0	0.147059	D	SINE	AluSx	-	3UTR	NM_018304-3UTR
MED18	chr1	28662199	+	A	33	28	0	5	0	0.151515	D	SINE	AluSq2	-	3UTR	NM_001127350-3UTR,NM_017638-3UTR
GINS4	chr8	41400087	+	A	33	28	0	5	0	0.151515	D	SINE	AluY	-	3UTR	NM_032336-3UTR
MRI1	chr19	13883479	+	A	33	28	0	5	0	0.151515	D	SINE	AluY	-	3UTR	NM_001031727-3UTR,NM_032285-3UTR
RAB2B	chr14	21928658	-	A	32	27	0	5	0	0.15625	D	SINE	AluSc	-	3UTR,exon	NM_001163380-3UTR,NM_032846-3UTR,NR_028074-exon
CENPN	chr16	81064629	+	A	32	27	0	5	0	0.15625	D	SINE	AluSg	-	intron,3UTR	NM_001100625-intron,NM_001100624-3UTR,NM_001270473-3UTR,NM_001270474-3UTR
GSR	chr8	30536603	-	A	32	27	0	5	0	0.15625	D	SINE	AluSp	-	3UTR	NM_000637-3UTR,NM_001195102-3UTR,NM_001195103-3UTR,NM_001195104-3UTR
GNPNAT1	chr14	53243545	-	A	30	25	0	5	0	0.166667	D	SINE	AluSx3	-	3UTR	NM_198066-3UTR
EEF2K	chr16	22296860	+	A	29	24	0	5	0	0.172414	D	SINE	AluJo	-	3UTR	NM_013302-3UTR
CLMP	chr11	122943085	-	A	29	24	0	5	0	0.172414	D	SINE	AluSx	-	3UTR	NM_024769-3UTR
ZNF440	chr19	11945124	+	A	29	24	0	5	0	0.172414	D	SINE	AluSx3	-	3UTR	NM_152357-3UTR
PDDC1	chr11	769055	-	A	29	24	0	5	0	0.172414	D	SINE	AluSz	-	3UTR	NM_182612-3UTR
EMC1	chr1	19543465	-	A	27	22	0	5	0	0.185185	D	SINE	AluJo	-	3UTR	NM_001271427-3UTR,NM_001271428-3UTR,NM_001271429-3UTR,NM_015047-3UTR
AHR	chr7	17384818	+	A	26	21	0	5	0	0.192308	D	SINE	AluSc	-	3UTR	NM_001621-3UTR
STK4	chr20	43706940	+	A	26	21	0	5	0	0.192308	D	SINE	AluSg	-	3UTR	NM_006282-3UTR
CBX5	chr12	54629209	-	A	26	21	0	5	0	0.192308	D	SINE	AluY	-	3UTR	NM_001127321-3UTR,NM_001127322-3UTR,NM_012117-3UTR
ZNF431	chr19	21367088	+	A	25	20	0	5	0	0.2	D	SINE	AluSc	-	3UTR	NM_133473-3UTR
LYRM7	chr5	130538102	+	A	25	20	0	5	0	0.2	D	SINE	AluSp	-	3UTR	NM_181705-3UTR
TXNDC15	chr5	134236199	+	A	25	20	0	5	0	0.2	D	SINE	AluSq	-	3UTR	NM_024715-3UTR
COX18	chr4	73922964	-	A	25	20	0	5	0	0.2	D	SINE	AluSz	-	3UTR	NM_173827-3UTR
SLC26A2	chr5	149363414	+	A	23	18	0	5	0	0.217391	D	SINE	AluJr	-	3UTR	NM_000112-3UTR
ZNF621	chr3	40578997	+	A	23	18	0	5	0	0.217391	D	SINE	AluJr	-	3UTR	NM_001098414-3UTR,NM_198484-3UTR
TMEM241	chr18	20876381	-	A	23	18	0	5	0	0.217391	D	SINE	AluSx	-	3UTR	NM_032933-3UTR
GGCX	chr2	85776621	-	A	23	18	0	5	0	0.217391	D	SINE	AluSz6	-	3UTR	NM_000821-3UTR,NM_001142269-3UTR
MRI1	chr19	13884408	+	A	22	17	0	5	0	0.227273	D	SINE	AluJr	-	3UTR	NM_001031727-3UTR,NM_032285-3UTR
METTL6	chr3	15452537	-	A	22	17	0	5	0	0.227273	D	SINE	AluSx1	-	3UTR	NM_152396-3UTR
LIMD1	chr3	45722287	+	A	22	17	0	5	0	0.227273	D	SINE	AluSz	-	3UTR	NM_014240-3UTR
LIMD1	chr3	45721990	+	A	21	16	0	5	0	0.238095	D	SINE	AluJb	-	3UTR	NM_014240-3UTR
MAVS	chr20	3851551	+	A	21	16	0	5	0	0.238095	D	SINE	AluSx1	-	exon,3UTR	NR_037921-exon,NM_001206491-3UTR,NM_020746-3UTR
RSL1D1	chr16	11929176	-	A	21	16	0	5	0	0.238095	D	SINE	AluSx1	-	3UTR	NM_015659-3UTR
ZYG11B	chr1	53289686	+	A	20	15	0	5	0	0.25	D	SINE	AluSz	-	3UTR	NM_024646-3UTR
ZNF626	chr19	20824450	-	A	19	14	0	5	0	0.263158	D	SINE	AluJo	-	intron	NM_001076675-intron
NUP43	chr6	150046432	-	A	19	14	0	5	0	0.263158	D	SINE	AluSx	-	3UTR	NM_198887-3UTR
ZNF850	chr19	37237390	-	A	19	14	0	5	0	0.263158	D	SINE	AluSx	-	3UTR	NM_001193552-3UTR,NM_001267779-3UTR
CXorf56	chrX	118672671	-	A	18	13	0	5	0	0.277778	D	SINE	AluSx	-	3UTR	NM_001170569-3UTR,NM_001170570-3UTR,NM_022101-3UTR
LRRN4CL	chr11	62454629	-	A	18	13	0	5	0	0.277778	D	SINE	AluSx1	-	3UTR	NM_203422-3UTR
CEP104	chr1	3730400	-	A	17	12	0	5	0	0.294118	D	SINE	AluSx3	-	3UTR	NM_014704-3UTR
PIEZO1	chr16	88784379	-	A	17	12	0	5	0	0.294118	D	SINE	AluSx3	-	intron	NM_001142864-intron
TERF2	chr16	69390514	-	A	17	12	0	5	0	0.294118	D	SINE	AluY	-	3UTR	NM_005652-3UTR
ARSD	chrX	2824433	-	A	16	11	0	5	0	0.3125	D	SINE	AluJb	-	3UTR	NM_001669-3UTR
PEX13	chr2	61276788	+	A	15	10	0	5	0	0.333333	D	SINE	AluSp	-	3UTR	NM_002618-3UTR
CTSA	chr20	44524313	+	A	14	9	0	5	0	0.357143	D	SINE	AluJr	-	intron	NM_000308-intron,NM_001127695-intron,NM_001167594-intron
ZNF714	chr19	21302099	+	A	14	9	0	5	0	0.357143	D	SINE	AluSg4	-	3UTR	NM_182515-3UTR
USP47	chr11	11929369	+	A	14	9	0	5	0	0.357143	D	SINE	AluSz	-	intron	NM_017944-intron
RBM8A	chr1	145512951	+	A	14	9	0	5	0	0.357143	D	SINE	AluSz6	-	3UTR	NM_005105-3UTR
PXMP4	chr20	32292944	-	A	13	8	0	5	0	0.384615	D	SINE	AluSx1	-	3UTR	NM_007238-3UTR,NM_183397-3UTR
NARG2	chr15	60714501	-	A	12	7	0	5	0	0.416667	D	SINE	AluJb	-	3UTR	NM_001018089-3UTR,NM_024611-3UTR
ZNF587B	chr19	58355748	+	A	12	7	0	5	0	0.416667	D	SINE	AluSg	-	3UTR	NM_001204818-3UTR
CTSB	chr8	11701343	-	A	12	7	0	5	0	0.416667	D	SINE	AluSx1	-	3UTR	NM_001908-3UTR,NM_147780-3UTR,NM_147781-3UTR,NM_147782-3UTR,NM_147783-3UTR
OPA3	chr19	46053267	-	A	12	7	0	5	0	0.416667	D	SINE	AluSx1	-	intron,3UTR	NM_001017989-intron,NM_025136-3UTR
ZNF69	chr19	12024478	+	A	12	7	0	5	0	0.416667	D	SINE	AluSx3	-	3UTR	NM_021915-3UTR
ZNF621	chr3	40577745	+	A	12	7	0	5	0	0.416667	D	SINE	AluSz	-	3UTR	NM_001098414-3UTR,NM_198484-3UTR
SIN3B	chr19	16966739	+	A	11	6	0	5	0	0.454545	D	SINE	AluJb	-	intron	NM_015260-intron
APOL6	chr22	36055840	+	A	11	6	0	5	0	0.454545	D	SINE	AluSz	-	3UTR	NM_030641-3UTR
KAT8	chr16	31134851	+	A	11	6	0	5	0	0.454545	D	SINE	AluSz6	-	intron	NM_032188-intron,NM_182958-intron
CYCS	chr7	25161424	-	A	10	5	0	5	0	0.5	D	SINE	AluJb	-	3UTR	NM_018947-3UTR
PDP2	chr16	66921587	+	A	10	5	0	5	0	0.5	D	SINE	AluSp	-	3UTR	NM_020786-3UTR
NOL9	chr1	6583457	-	A	10	5	0	5	0	0.5	D	SINE	AluSq	-	3UTR	NM_024654-3UTR
SGTB	chr5	64964718	-	A	10	5	0	5	0	0.5	D	SINE	AluSx	-	3UTR	NM_019072-3UTR
KAT8	chr16	31134607	+	A	10	5	0	5	0	0.5	D	SINE	AluSz	-	intron	NM_032188-intron,NM_182958-intron
ZNF587B	chr19	58357111	+	A	41	37	0	4	0	0.097561	D	SINE	AluJb	-	3UTR	NM_001204818-3UTR
MPHOSPH8	chr13	20247023	+	A	40	36	0	4	0	0.1	D	SINE	AluJb	-	3UTR	NM_017520-3UTR
TMEM192	chr4	166000148	-	A	40	36	0	4	0	0.1	D	SINE	AluY	-	3UTR	NM_001100389-3UTR
VHL	chr3	10193978	+	A	39	35	0	4	0	0.102564	D	SINE	AluSx	-	3UTR	NM_000551-3UTR,NM_198156-3UTR
ZNF83	chr19	53150802	-	A	38	34	0	4	0	0.105263	D	SINE	AluJo	-	intron	NM_001242538-intron,NM_001242531-intron
ZNF621	chr3	40578843	+	A	37	33	0	4	0	0.108108	D	SINE	AluJr	-	3UTR	NM_001098414-3UTR,NM_198484-3UTR
LYRM7	chr5	130537959	+	A	37	33	0	4	0	0.108108	D	SINE	AluSp	-	3UTR	NM_181705-3UTR
CXorf56	chrX	118673328	-	A	37	33	0	4	0	0.108108	D	SINE	AluSz	-	3UTR	NM_001170569-3UTR,NM_001170570-3UTR,NM_022101-3UTR
PHAX	chr5	125962175	+	A	36	32	0	4	0	0.111111	D	SINE	AluSc	-	3UTR	NM_032177-3UTR
LOC100506548	chr5	40825946	-	A	35	30	1	4	0	0.114286	D	SINE	AluSx	-	exon	NR_037665-exon
PLEKHA2	chr8	38829345	+	A	35	31	0	4	0	0.114286	D	SINE	AluYc	-	3UTR	NM_021623-3UTR
ZNF587B	chr19	58357158	+	A	34	30	0	4	0	0.117647	D	SINE	AluJb	-	3UTR	NM_001204818-3UTR
ZNF542	chr19	56890743	+	A	34	30	0	4	0	0.117647	D	SINE	AluJr	-	exon	NR_003127-exon,NR_024055-exon,NR_024056-exon,NR_024057-exon,NR_033418-exon
DNAJC24	chr11	31452835	+	A	34	30	0	4	0	0.117647	D	SINE	AluSx1	-	3UTR	NM_181706-3UTR
H2AFV	chr7	44873059	-	A	34	30	0	4	0	0.117647	D	SINE	AluY	-	intron	NM_138635-intron
AHR	chr7	17384832	+	A	33	29	0	4	0	0.121212	D	SINE	AluSc	-	3UTR	NM_001621-3UTR
COX18	chr4	73923414	-	A	33	29	0	4	0	0.121212	D	SINE	AluSq2	-	3UTR	NM_173827-3UTR
RPSA	chr3	39451244	+	A	32	28	0	4	0	0.125	D	SINE	AluJo	-	intron	NM_001012321-intron,NM_002295-intron
ZNF562	chr19	9761462	-	A	32	28	0	4	0	0.125	D	SINE	AluSp	-	3UTR	NM_001130031-3UTR,NM_001130032-3UTR,NM_017656-3UTR
FBXL18	chr7	5517083	-	A	32	28	0	4	0	0.125	D	SINE	AluSx1	-	3UTR	NM_024963-3UTR
OPA3	chr19	46054357	-	A	31	27	0	4	0	0.129032	D	SINE	AluJb	-	intron,3UTR	NM_001017989-intron,NM_025136-3UTR
PDP2	chr16	66922386	+	A	30	26	0	4	0	0.133333	D	SINE	AluJr	-	3UTR	NM_020786-3UTR
CCDC90A	chr6	13789450	-	A	30	26	0	4	0	0.133333	D	SINE	AluSg	-	3UTR	NM_001031713-3UTR
LYRM7	chr5	130536847	+	A	30	26	0	4	0	0.133333	D	SINE	AluSg	-	3UTR	NM_181705-3UTR
POLH	chr6	43584206	+	A	30	26	0	4	0	0.133333	D	SINE	AluSg4	-	3UTR	NM_006502-3UTR
LYRM7	chr5	130537933	+	A	30	26	0	4	0	0.133333	D	SINE	AluSp	-	3UTR	NM_181705-3UTR
ZFYVE20	chr3	15112612	-	A	30	26	0	4	0	0.133333	D	SINE	AluSq2	-	3UTR	NM_022340-3UTR
POLH	chr6	43584698	+	A	30	26	0	4	0	0.133333	D	SINE	AluSx1	-	3UTR	NM_006502-3UTR
ZNF587	chr19	58372069	+	A	29	25	0	4	0	0.137931	D	SINE	AluJr	-	3UTR	NM_001204817-3UTR,NM_032828-3UTR
C11orf58	chr11	16778269	+	A	29	25	0	4	0	0.137931	D	SINE	AluSp	-	3UTR	NM_014267-3UTR
C11orf58	chr11	16778270	+	A	29	25	0	4	0	0.137931	D	SINE	AluSp	-	3UTR	NM_014267-3UTR
FCF1	chr14	75202994	+	A	29	25	0	4	0	0.137931	D	SINE	AluSx	-	3UTR	NM_015962-3UTR
RBBP9	chr20	18468379	-	A	28	24	0	4	0	0.142857	D	SINE	AluSz6	-	3UTR	NM_006606-3UTR
RBM8A	chr1	145513017	+	A	28	24	0	4	0	0.142857	D	SINE	AluSz6	-	3UTR	NM_005105-3UTR
APAF1	chr12	99127446	+	A	27	23	0	4	0	0.148148	D	SINE	AluJr	-	3UTR	NM_181869-3UTR,NM_001160-3UTR,NM_013229-3UTR,NM_181861-3UTR,NM_181868-3UTR
PSMB2	chr1	36065489	-	A	27	23	0	4	0	0.148148	D	SINE	AluJr	-	3UTR	NM_001199779-3UTR,NM_001199780-3UTR,NM_002794-3UTR
NUP43	chr6	150046495	-	A	27	23	0	4	0	0.148148	D	SINE	AluSq2	-	3UTR	NM_198887-3UTR
TMEM192	chr4	165998078	-	A	27	23	0	4	0	0.148148	D	SINE	AluSx	-	3UTR	NM_001100389-3UTR
ATP5S	chr14	50792837	+	A	26	22	0	4	0	0.153846	D	SINE	AluSx	-	exon,3UTR	NR_033761-exon,NM_001003805-3UTR,NM_001003803-3UTR
PHAX	chr5	125961166	+	A	26	22	0	4	0	0.153846	D	SINE	AluSz	-	3UTR	NM_032177-3UTR
IPP	chr1	46164678	-	A	25	21	0	4	0	0.16	D	SINE	AluJb	-	intron,3UTR	NM_001145349-intron,NM_005897-3UTR
ZNF587	chr19	58371837	+	A	25	21	0	4	0	0.16	D	SINE	AluSz	-	3UTR	NM_001204817-3UTR,NM_032828-3UTR
PSMB2	chr1	36065529	-	A	24	20	0	4	0	0.166667	D	SINE	AluJr	-	3UTR	NM_001199779-3UTR,NM_001199780-3UTR,NM_002794-3UTR
PVR	chr19	45167122	+	A	24	20	0	4	0	0.166667	D	SINE	AluJr	-	3UTR	NM_001135768-3UTR,NM_001135769-3UTR,NM_006505-3UTR
EMC1	chr1	19543785	-	A	24	20	0	4	0	0.166667	D	SINE	AluSx3	-	3UTR	NM_001271427-3UTR,NM_001271428-3UTR,NM_001271429-3UTR,NM_015047-3UTR
GJC1	chr17	42876791	-	A	24	20	0	4	0	0.166667	D	SINE	AluSz	-	3UTR	NM_001080383-3UTR,NM_005497-3UTR
SLC17A5	chr6	74303543	-	A	23	19	0	4	0	0.173913	D	SINE	AluJr	-	3UTR	NM_012434-3UTR
AP1S3	chr2	224622035	-	A	23	19	0	4	0	0.173913	D	SINE	AluSc	-	3UTR	NM_001039569-3UTR
RBBP4	chr1	33148623	+	A	23	19	0	4	0	0.173913	D	SINE	AluSc	-	3UTR	NM_001135255-3UTR,NM_001135256-3UTR,NM_005610-3UTR
GNB4	chr3	179117033	-	A	23	19	0	4	0	0.173913	D	SINE	AluSz	-	3UTR	NM_021629-3UTR
COX18	chr4	73923498	-	A	22	18	0	4	0	0.181818	D	SINE	AluSq2	-	3UTR	NM_173827-3UTR
COX18	chr4	73922981	-	A	22	18	0	4	0	0.181818	D	SINE	AluSz	-	3UTR	NM_173827-3UTR
C15orf38-AP3S2	chr15	90440499	-	A	21	17	0	4	0	0.190476	D	SINE	AluSq2	-	intron	NM_001199058-intron
COX18	chr4	73922996	-	A	21	17	0	4	0	0.190476	D	SINE	AluSz	-	3UTR	NM_173827-3UTR
ZNF552	chr19	58318762	-	A	21	17	0	4	0	0.190476	D	SINE	AluY	-	3UTR	NM_024762-3UTR
LOC90784	chr2	86249961	-	A	19	15	0	4	0	0.210526	D	SINE	AluJo	-	exon	NR_026984-exon
LOC90784	chr2	86249962	-	A	19	15	0	4	0	0.210526	D	SINE	AluJo	-	exon	NR_026984-exon
BRCA2	chr13	32973189	+	A	19	15	0	4	0	0.210526	D	SINE	AluJr	-	3UTR	NM_000059-3UTR
ZYG11B	chr1	53291420	+	A	19	15	0	4	0	0.210526	D	SINE	AluJr	-	3UTR	NM_024646-3UTR
LRRN4CL	chr11	62454631	-	A	18	14	0	4	0	0.222222	D	SINE	AluSx1	-	3UTR	NM_203422-3UTR
POLH	chr6	43584765	+	A	18	14	0	4	0	0.222222	D	SINE	AluSx1	-	3UTR	NM_006502-3UTR
ZNF587B	chr19	58357256	+	A	17	13	0	4	0	0.235294	D	SINE	AluJb	-	3UTR	NM_001204818-3UTR
ZYG11B	chr1	53289940	+	A	17	13	0	4	0	0.235294	D	SINE	AluJr	-	3UTR	NM_024646-3UTR
SLC35E2B$CDK11B	chr1	1595006	-	A	17	13	0	4	0	0.235294	D	SINE	AluSg	-	3UTR$intron	NM_001110781-3UTR$NM_033487-intron,NM_033486-intron,NM_033488-intron,NM_033489-intron,NM_033492-intron,NM_033493-intron
ZNF764	chr16	30565750	-	A	17	13	0	4	0	0.235294	D	SINE	AluSq2	-	3UTR	NM_001172679-3UTR,NM_033410-3UTR
ZNF329	chr19	58638753	-	A	17	13	0	4	0	0.235294	D	SINE	AluSx3	-	3UTR	NM_024620-3UTR
HSPD1	chr2	198356798	-	A	16	12	0	4	0	0.25	D	SINE	AluJr	-	intron	NM_002156-intron,NM_199440-intron
PVR	chr19	45167091	+	A	16	12	0	4	0	0.25	D	SINE	AluJr	-	3UTR	NM_001135768-3UTR,NM_001135769-3UTR,NM_006505-3UTR
C19orf48	chr19	51305854	-	A	16	12	0	4	0	0.25	D	SINE	AluSg	-	intron,5UTR	NM_199250-intron,NM_199249-5UTR
KIAA1841	chr2	61315839	+	A	16	12	0	4	0	0.25	D	SINE	AluSg	-	intron	NM_001129993-intron,NM_032506-intron
LOC90784	chr2	86250101	-	A	16	12	0	4	0	0.25	D	SINE	AluSx	-	exon	NR_026984-exon
SLC26A2	chr5	149363218	+	A	15	11	0	4	0	0.266667	D	SINE	AluJr	-	3UTR	NM_000112-3UTR
ZNF397	chr18	32828603	+	A	15	11	0	4	0	0.266667	D	SINE	AluJr	-	intron	NM_032347-intron
ZNF587	chr19	58375196	+	A	15	11	0	4	0	0.266667	D	SINE	AluSc	-	3UTR	NM_001204817-3UTR,NM_032828-3UTR
ZNF83	chr19	53155674	-	A	15	11	0	4	0	0.266667	D	SINE	AluSg	-	intron	NM_001242538-intron,NM_001242531-intron
ZNF587B	chr19	58355070	+	A	15	11	0	4	0	0.266667	D	SINE	AluSg7	-	intron	NM_001204818-intron
LYRM7	chr5	130538137	+	A	15	11	0	4	0	0.266667	D	SINE	AluSp	-	3UTR	NM_181705-3UTR
NUP43	chr6	150045857	-	A	15	11	0	4	0	0.266667	D	SINE	AluSq	-	3UTR	NM_198887-3UTR
AAK1	chr2	69688988	-	A	15	11	0	4	0	0.266667	D	SINE	AluSq2	-	3UTR	NM_014911-3UTR
SRP9	chr1	225976060	+	A	15	11	0	4	0	0.266667	D	SINE	AluSx	-	intron	NM_003133-intron,NM_001130440-intron
CFLAR	chr2	202030111	+	A	15	11	0	4	0	0.266667	D	SINE	AluSx1	-	3UTR	NM_001202518-3UTR,NM_001202519-3UTR,NM_001127183-3UTR,NM_001202515-3UTR,NM_001202516-3UTR,NM_001202517-3UTR,NM_003879-3UTR
THEM4	chr1	151843566	-	A	14	10	0	4	0	0.285714	D	SINE	AluJb	-	3UTR	NM_053055-3UTR
SLC35E2	chr1	1661410	-	A	14	10	0	4	0	0.285714	D	SINE	AluJo	-	intron,3UTR	NM_001199787-intron,NM_182838-3UTR
GFOD2	chr16	67715890	-	A	14	10	0	4	0	0.285714	D	SINE	AluJr	-	intron,3UTR	NM_030819-intron,NR_027398-intron,NM_001243650-3UTR
C15orf38-AP3S2	chr15	90440554	-	A	14	10	0	4	0	0.285714	D	SINE	AluSq2	-	intron	NM_001199058-intron
EEF1D	chr8	144677620	-	A	14	10	0	4	0	0.285714	D	SINE	AluSx	-	intron	NM_001130057-intron,NM_001130056-intron,NM_001195203-intron,NM_001960-intron,NM_032378-intron,NM_001130053-intron,NM_001130055-intron
DCAF16	chr4	17802827	-	A	14	10	0	4	0	0.285714	D	SINE	AluSz	-	3UTR	NM_017741-3UTR
BPNT1	chr1	220231263	-	A	14	10	0	4	0	0.285714	D	SINE	AluY	-	3UTR	NM_006085-3UTR
METTL6	chr3	15454897	-	A	13	9	0	4	0	0.307692	D	SINE	AluJb	-	intron	NM_152396-intron
RAB2B	chr14	21928501	-	A	13	9	0	4	0	0.307692	D	SINE	AluSc	-	3UTR,exon	NM_001163380-3UTR,NM_032846-3UTR,NR_028074-exon
TARDBP	chr1	11080926	+	A	13	9	0	4	0	0.307692	D	SINE	AluSc	-	intron	NM_007375-intron
ZNF850	chr19	37237413	-	A	13	9	0	4	0	0.307692	D	SINE	AluSx	-	3UTR	NM_001193552-3UTR,NM_001267779-3UTR
KIF1C	chr17	4930557	+	A	13	9	0	4	0	0.307692	D	SINE	AluSx1	-	3UTR	NM_006612-3UTR
IPP	chr1	46163047	-	A	13	9	0	4	0	0.307692	D	SINE	AluSz	-	intron	NM_001145349-intron
SF3B3	chr16	70608482	+	A	13	9	0	4	0	0.307692	D	SINE	AluSz	-	3UTR	NM_012426-3UTR
ZNF83	chr19	53155534	-	A	12	8	0	4	0	0.333333	D	SINE	AluSg	-	intron	NM_001242538-intron,NM_001242531-intron
C15orf38-AP3S2	chr15	90440569	-	A	12	8	0	4	0	0.333333	D	SINE	AluSq2	-	intron	NM_001199058-intron
RPL30	chr8	99056338	-	A	12	8	0	4	0	0.333333	D	SINE	AluSq2	-	intron	NM_000989-intron
IPP	chr1	46162983	-	A	12	8	0	4	0	0.333333	D	SINE	AluSz	-	intron	NM_001145349-intron
PDP2	chr16	66923332	+	A	12	8	0	4	0	0.333333	D	SINE	AluSz	-	3UTR	NM_020786-3UTR
METTL6	chr3	15454549	-	A	12	8	0	4	0	0.333333	D	SINE	AluSz6	-	intron	NM_152396-intron
HINT1	chr5	130495683	-	A	11	7	0	4	0	0.363636	D	SINE	AluJb	-	intron	NR_024610-intron,NR_073488-intron,NM_005340-intron,NR_024611-intron
LYRM7	chr5	130537710	+	A	11	7	0	4	0	0.363636	D	SINE	AluJb	-	3UTR	NM_181705-3UTR
ZNF252P	chr8	146199743	-	A	11	7	0	4	0	0.363636	D	SINE	AluJr4	-	exon	NR_023392-exon
ZNF83	chr19	53155564	-	A	11	7	0	4	0	0.363636	D	SINE	AluSg	-	intron	NM_001242538-intron,NM_001242531-intron
HOOK3	chr8	42876124	+	A	11	7	0	4	0	0.363636	D	SINE	AluSq2	-	3UTR	NM_032410-3UTR
ZMYM1	chr1	35565653	+	A	11	7	0	4	0	0.363636	D	SINE	AluSx	-	intron	NM_024772-intron
FLJ45340	chr7	128299411	+	A	11	7	0	4	0	0.363636	D	SINE	AluSx1	-	exon	NR_024368-exon
OIP5-AS1	chr15	41589943	+	A	11	7	0	4	0	0.363636	D	SINE	AluSx1	-	intron	NR_026757-intron
ZNF587	chr19	58375722	+	A	11	7	0	4	0	0.363636	D	SINE	AluSx1	-	3UTR	NM_001204817-3UTR,NM_032828-3UTR
SOGA1	chr20	35410379	-	A	11	7	0	4	0	0.363636	D	SINE	AluSz	-	intron	NM_199181-intron
ZNF621	chr3	40577738	+	A	11	7	0	4	0	0.363636	D	SINE	AluSz	-	3UTR	NM_001098414-3UTR,NM_198484-3UTR
GTPBP10	chr7	90019235	+	A	10	6	0	4	0	0.4	D	SINE	AluJr4	-	3UTR	NM_001042717-3UTR,NM_033107-3UTR
PDDC1	chr11	768325	-	A	10	6	0	4	0	0.4	D	SINE	AluSc	-	3UTR	NM_182612-3UTR
DPY19L4	chr8	95804676	+	A	10	6	0	4	0	0.4	D	SINE	AluSq2	-	3UTR	NM_181787-3UTR
RBM6	chr3	50000796	+	A	10	6	0	4	0	0.4	D	SINE	AluSx	-	intron	NM_005777-intron,NM_001167582-intron
TXNDC15	chr5	134236635	+	A	10	6	0	4	0	0.4	D	SINE	AluSx	-	3UTR	NM_024715-3UTR
ZNF83	chr19	53149278	-	A	10	6	0	4	0	0.4	D	SINE	AluSx	-	intron	NM_001242538-intron,NM_001242531-intron
ZNF587	chr19	58375743	+	A	10	6	0	4	0	0.4	D	SINE	AluSx1	-	3UTR	NM_001204817-3UTR,NM_032828-3UTR
HOOK3	chr8	42875814	+	A	10	6	0	4	0	0.4	D	SINE	AluSz	-	3UTR	NM_032410-3UTR
SF3B3	chr16	70608450	+	A	10	6	0	4	0	0.4	D	SINE	AluSz	-	3UTR	NM_012426-3UTR
PDDC1	chr11	769738	-	A	10	6	0	4	0	0.4	D	SINE	AluY	-	3UTR	NM_182612-3UTR
SSH1	chr12	109180419	-	A	31	28	0	3	0	0.0967742	D	SINE	AluJb	-	3UTR	NM_018984-3UTR
ZBTB24	chr6	109785946	-	A	31	28	0	3	0	0.0967742	D	SINE	AluJr	-	3UTR	NM_014797-3UTR
ZNF431	chr19	21367094	+	A	31	28	0	3	0	0.0967742	D	SINE	AluSc	-	3UTR	NM_133473-3UTR
COX18	chr4	73923449	-	A	31	28	0	3	0	0.0967742	D	SINE	AluSq2	-	3UTR	NM_173827-3UTR
LOC100506548	chr5	40825936	-	A	31	28	0	3	0	0.0967742	D	SINE	AluSx	-	exon	NR_037665-exon
MAVS	chr20	3851621	+	A	31	28	0	3	0	0.0967742	D	SINE	AluSx1	-	exon,3UTR	NR_037921-exon,NM_001206491-3UTR,NM_020746-3UTR
GNPNAT1	chr14	53243546	-	A	31	28	0	3	0	0.0967742	D	SINE	AluSx3	-	3UTR	NM_198066-3UTR
ZBTB24	chr6	109785952	-	A	30	27	0	3	0	0.1	D	SINE	AluJr	-	3UTR	NM_014797-3UTR
C11orf58	chr11	16777910	+	A	30	27	0	3	0	0.1	D	SINE	AluSc8	-	3UTR	NM_014267-3UTR
DCAF16	chr4	17804847	-	A	30	27	0	3	0	0.1	D	SINE	AluSx	-	3UTR	NM_017741-3UTR
GNPNAT1	chr14	53243554	-	A	30	27	0	3	0	0.1	D	SINE	AluSx3	-	3UTR	NM_198066-3UTR
LRRC37BP1	chr17	28963296	+	A	29	26	0	3	0	0.103448	D	SINE	AluJr4	-	exon	NR_015341-exon
LYRM7	chr5	130537357	+	A	29	26	0	3	0	0.103448	D	SINE	AluSp	-	3UTR	NM_181705-3UTR
FCF1	chr14	75202995	+	A	28	25	0	3	0	0.107143	D	SINE	AluSx	-	3UTR	NM_015962-3UTR
VHL	chr3	10194254	+	A	27	24	0	3	0	0.111111	D	SINE	AluSc8	-	3UTR	NM_000551-3UTR,NM_198156-3UTR
ZNF562	chr19	9761471	-	A	26	23	0	3	0	0.115385	D	SINE	AluSp	-	3UTR	NM_001130031-3UTR,NM_001130032-3UTR,NM_017656-3UTR
IPP	chr1	46163196	-	A	26	23	0	3	0	0.115385	D	SINE	AluSz	-	intron	NM_001145349-intron
ZFYVE20	chr3	15113799	-	A	26	23	0	3	0	0.115385	D	SINE	AluSz6	-	3UTR	NM_022340-3UTR
EMC1	chr1	19543797	-	A	25	22	0	3	0	0.12	D	SINE	AluSx3	-	3UTR	NM_001271427-3UTR,NM_001271428-3UTR,NM_001271429-3UTR,NM_015047-3UTR
TRAF6	chr11	36507861	-	A	25	22	0	3	0	0.12	D	SINE	AluSz6	-	3UTR	NM_004620-3UTR,NM_145803-3UTR
RBBP9	chr20	18468339	-	A	24	21	0	3	0	0.125	D	SINE	AluSz6	-	3UTR	NM_006606-3UTR
TMEM19	chr12	72096125	+	A	24	21	0	3	0	0.125	D	SINE	AluSz6	-	3UTR	NM_018279-3UTR
ZFYVE20	chr3	15114486	-	A	24	21	0	3	0	0.125	D	SINE	AluY	-	3UTR	NM_022340-3UTR
SNX5	chr20	17943119	-	A	23	20	0	3	0	0.130435	D	SINE	AluSg	-	intron	NM_014426-intron,NM_152227-intron
TMEM192	chr4	165998082	-	A	23	20	0	3	0	0.130435	D	SINE	AluSx	-	3UTR	NM_001100389-3UTR
IPP	chr1	46163142	-	A	23	20	0	3	0	0.130435	D	SINE	AluSz	-	intron	NM_001145349-intron
PDDC1	chr11	769883	-	A	23	20	0	3	0	0.130435	D	SINE	AluY	-	3UTR	NM_182612-3UTR
MESDC2	chr15	81268265	-	A	22	19	0	3	0	0.136364	D	SINE	AluJb	-	3UTR	NM_015154-3UTR
DCLRE1C	chr10	14949006	-	A	22	19	0	3	0	0.136364	D	SINE	AluJo	-	3UTR	NM_001033855-3UTR,NM_001033857-3UTR,NM_001033858-3UTR,NM_022487-3UTR
GJC1	chr17	42877614	-	A	22	19	0	3	0	0.136364	D	SINE	AluSq2	-	3UTR	NM_001080383-3UTR,NM_005497-3UTR
METTL6	chr3	15452538	-	A	22	19	0	3	0	0.136364	D	SINE	AluSx1	-	3UTR	NM_152396-3UTR
MAP7D3	chrX	135300016	-	A	22	19	0	3	0	0.136364	D	SINE	AluSz	-	intron,3UTR	NM_001173517-intron,NM_001173516-3UTR,NM_024597-3UTR
ZNF431	chr19	21366944	+	A	21	17	1	3	0	0.142857	D	SINE	AluSc	-	3UTR	NM_133473-3UTR
MTDH	chr8	98739187	+	A	21	18	0	3	0	0.142857	D	SINE	AluSg7	-	3UTR	NM_178812-3UTR
CFLAR	chr2	202028733	+	A	21	18	0	3	0	0.142857	D	SINE	AluSx1	-	3UTR	NM_001202518-3UTR,NM_001202519-3UTR,NM_001127183-3UTR,NM_001202515-3UTR,NM_001202516-3UTR,NM_001202517-3UTR,NM_003879-3UTR
TAF8	chr6	42047362	+	A	21	18	0	3	0	0.142857	D	SINE	AluSz6	-	3UTR	NM_138572-3UTR
ZNF264	chr19	57725862	+	A	19	16	0	3	0	0.157895	D	SINE	AluJb	-	3UTR	NM_003417-3UTR
RBBP9	chr20	18469085	-	A	19	16	0	3	0	0.157895	D	SINE	AluJr4	-	3UTR	NM_006606-3UTR
ZNF440	chr19	11945688	+	A	19	15	0	3	1	0.157895	D	SINE	AluSq2	-	3UTR	NM_152357-3UTR
ZNF587	chr19	58373325	+	A	19	16	0	3	0	0.157895	D	SINE	AluSz	-	3UTR	NM_001204817-3UTR,NM_032828-3UTR
LIMD1	chr3	45721934	+	A	18	15	0	3	0	0.166667	D	SINE	AluJb	-	3UTR	NM_014240-3UTR
CCL28	chr5	43381600	-	A	18	15	0	3	0	0.166667	D	SINE	AluJr	-	3UTR	NM_148672-3UTR
DTWD2	chr5	118173592	-	A	18	15	0	3	0	0.166667	D	SINE	AluJr	-	3UTR	NM_173666-3UTR
TMEM192	chr4	165998785	-	A	18	15	0	3	0	0.166667	D	SINE	AluSg	-	3UTR	NM_001100389-3UTR
NUP43	chr6	150046613	-	A	18	15	0	3	0	0.166667	D	SINE	AluSq2	-	3UTR	NM_198887-3UTR
XRCC2	chr7	152345309	-	A	18	15	0	3	0	0.166667	D	SINE	AluSx1	-	3UTR	NM_005431-3UTR
PSPH	chr7	56079074	-	A	18	15	0	3	0	0.166667	D	SINE	AluY	-	3UTR	NM_004577-3UTR
ZNF587B	chr19	58357271	+	A	17	14	0	3	0	0.176471	D	SINE	AluJb	-	3UTR	NM_001204818-3UTR
RAD1	chr5	34906658	-	A	17	14	0	3	0	0.176471	D	SINE	AluJo	-	3UTR,exon	NM_002853-3UTR,NR_026591-exon
CCL28	chr5	43381613	-	A	17	14	0	3	0	0.176471	D	SINE	AluJr	-	3UTR	NM_148672-3UTR
AHR	chr7	17384777	+	A	17	14	0	3	0	0.176471	D	SINE	AluSc	-	3UTR	NM_001621-3UTR
ZNF320	chr19	53383357	-	A	17	14	0	3	0	0.176471	D	SINE	AluSc8	-	3UTR	NM_207333-3UTR
RPL27A	chr11	8708891	+	A	17	14	0	3	0	0.176471	D	SINE	AluSp	-	3UTR	NM_000990-3UTR
METTL2A	chr17	60526960	+	A	17	14	0	3	0	0.176471	D	SINE	AluSx1	-	3UTR	NM_181725-3UTR
ZNF431	chr19	21366997	+	A	16	13	0	3	0	0.1875	D	SINE	AluSc	-	3UTR	NM_133473-3UTR
HSPD1	chr2	198357113	-	A	16	13	0	3	0	0.1875	D	SINE	AluSx	-	intron	NM_002156-intron,NM_199440-intron
PDP2	chr16	66923468	+	A	16	13	0	3	0	0.1875	D	SINE	AluSz	-	3UTR	NM_020786-3UTR
AP4S1	chr14	31564294	+	A	15	12	0	3	0	0.2	D	SINE	AluJb	-	3UTR	NM_001128126-3UTR,NM_001254728-3UTR,NM_001254729-3UTR
GNL3L	chrX	54588714	+	A	15	12	0	3	0	0.2	D	SINE	AluSx1	-	3UTR	NM_001184819-3UTR,NM_019067-3UTR
QPCTL	chr19	46206955	+	A	15	12	0	3	0	0.2	D	SINE	AluSx1	-	3UTR	NM_001163377-3UTR,NM_017659-3UTR
ANAPC16	chr10	73994707	+	A	15	12	0	3	0	0.2	D	SINE	AluSz	-	exon,3UTR	NR_038391-exon,NR_038392-exon,NM_001242546-3UTR,NM_001242547-3UTR,NM_001242548-3UTR,NM_173473-3UTR
EMC1	chr1	19542250	-	A	15	12	0	3	0	0.2	D	SINE	AluSz	-	3UTR	NM_001271427-3UTR,NM_001271428-3UTR,NM_001271429-3UTR,NM_015047-3UTR
LPP	chr3	188598686	+	A	15	12	0	3	0	0.2	D	SINE	AluYk4	-	3UTR	NM_001167671-3UTR,NM_001167672-3UTR,NM_005578-3UTR
PEX13	chr2	61276787	+	A	14	11	0	3	0	0.214286	D	SINE	AluSp	-	3UTR	NM_002618-3UTR
PTPN14	chr1	214524121	-	A	14	11	0	3	0	0.214286	D	SINE	AluSx	-	3UTR	NM_005401-3UTR
LRRN4CL	chr11	62454568	-	A	14	11	0	3	0	0.214286	D	SINE	AluSx1	-	3UTR	NM_203422-3UTR
RBM8A	chr1	145512944	+	A	14	11	0	3	0	0.214286	D	SINE	AluSz6	-	3UTR	NM_005105-3UTR
NUP43	chr6	150046415	-	A	13	10	0	3	0	0.230769	D	SINE	AluSx	-	3UTR	NM_198887-3UTR
GNL3L	chrX	54588676	+	A	13	10	0	3	0	0.230769	D	SINE	AluSx1	-	3UTR	NM_001184819-3UTR,NM_019067-3UTR
BPNT1	chr1	220231275	-	A	13	10	0	3	0	0.230769	D	SINE	AluY	-	3UTR	NM_006085-3UTR
SPRYD7	chr13	50487857	-	A	13	10	0	3	0	0.230769	D	SINE	AluY	-	3UTR,exon	NM_001127482-3UTR,NM_020456-3UTR,NR_023351-exon
STK38	chr6	36512563	-	A	12	9	0	3	0	0.25	D	SINE	AluJb	-	intron	NM_007271-intron
RINL	chr19	39358724	-	A	12	9	0	3	0	0.25	D	SINE	AluSp	-	3UTR	NM_001195833-3UTR,NM_198445-3UTR
C15orf38-AP3S2	chr15	90440595	-	A	12	9	0	3	0	0.25	D	SINE	AluSq2	-	intron	NM_001199058-intron
ZNF440	chr19	11945011	+	A	12	9	0	3	0	0.25	D	SINE	AluSx3	-	3UTR	NM_152357-3UTR
XIAP	chrX	123046686	+	A	12	9	0	3	0	0.25	D	SINE	AluSz	-	exon,3UTR	NR_037916-exon,NM_001167-3UTR,NM_001204401-3UTR
LRRN4CL	chr11	62454413	-	A	12	9	0	3	0	0.25	D	SINE	AluY	-	3UTR	NM_203422-3UTR
MTA1	chr14	105921432	+	A	11	8	0	3	0	0.272727	D	SINE	AluJb	-	intron	NM_001203258-intron,NM_004689-intron
RPL28	chr19	55900653	+	A	11	8	0	3	0	0.272727	D	SINE	AluJr	-	intron,3UTR	NM_001136135-intron,NM_001136134-3UTR,NM_000991-3UTR
SYNRG	chr17	35877234	-	A	11	8	0	3	0	0.272727	D	SINE	AluSp	-	3UTR	NM_001163544-3UTR,NM_001163545-3UTR,NM_001163546-3UTR,NM_001163547-3UTR,NM_007247-3UTR,NM_080550-3UTR,NM_198882-3UTR
LOC339803	chr2	61369840	-	A	11	8	0	3	0	0.272727	D	SINE	AluSx	-	exon	NR_036496-exon
PARD6G	chr18	77916478	-	A	11	8	0	3	0	0.272727	D	SINE	AluSx	-	3UTR	NM_032510-3UTR
LZTS2	chr10	102764245	+	A	11	8	0	3	0	0.272727	D	SINE	AluSz	-	intron	NM_032429-intron
TRAF6	chr11	36507686	-	A	11	8	0	3	0	0.272727	D	SINE	AluSz6	-	3UTR	NM_004620-3UTR,NM_145803-3UTR
DPY19L4	chr8	95804963	+	A	11	8	0	3	0	0.272727	D	SINE	AluY	-	3UTR	NM_181787-3UTR
XPNPEP3	chr22	41327595	+	A	10	7	0	3	0	0.3	D	SINE	AluJr	-	3UTR	NM_022098-3UTR
SLC35A3	chr1	100489835	+	A	10	7	0	3	0	0.3	D	SINE	AluSg	-	3UTR	NM_001271684-3UTR,NM_001271685-3UTR,NM_012243-3UTR
RBBP4	chr1	33149502	+	A	10	7	0	3	0	0.3	D	SINE	AluSx1	-	3UTR	NM_001135255-3UTR,NM_001135256-3UTR,NM_005610-3UTR
PDP2	chr16	66923384	+	A	10	7	0	3	0	0.3	D	SINE	AluSz	-	3UTR	NM_020786-3UTR
RASSF1	chr3	50373238	-	A	10	7	0	3	0	0.3	D	SINE	AluSz	-	intron	NM_170713-intron,NM_007182-intron,NM_170712-intron,NM_170714-intron,NM_001206957-intron
SOGA1	chr20	35410369	-	A	10	7	0	3	0	0.3	D	SINE	AluSz	-	intron	NM_199181-intron
KAT8	chr16	31134881	+	A	10	7	0	3	0	0.3	D	SINE	AluSz6	-	intron	NM_032188-intron,NM_182958-intron
KIF1C	chr17	4929863	+	A	20	18	0	2	0	0.1	D	SINE	AluJb	-	3UTR	NM_006612-3UTR
LIMD1	chr3	45721992	+	A	20	18	0	2	0	0.1	D	SINE	AluJb	-	3UTR	NM_014240-3UTR
PSMB2	chr1	36065655	-	A	20	18	0	2	0	0.1	D	SINE	AluJr	-	3UTR	NM_001199779-3UTR,NM_001199780-3UTR,NM_002794-3UTR
WDR4	chr21	44264047	-	A	20	18	0	2	0	0.1	D	SINE	AluJr	-	intron	NM_033661-intron
RBBP4	chr1	33148196	+	A	20	18	0	2	0	0.1	D	SINE	AluSg4	-	3UTR	NM_001135255-3UTR,NM_001135256-3UTR,NM_005610-3UTR
MMACHC	chr1	45975250	+	A	20	18	0	2	0	0.1	D	SINE	AluSg7	-	3UTR	NM_015506-3UTR
CTSB	chr8	11700373	-	A	20	18	0	2	0	0.1	D	SINE	AluSq2	-	3UTR	NM_001908-3UTR,NM_147780-3UTR,NM_147781-3UTR,NM_147782-3UTR,NM_147783-3UTR
SNHG4$MATR3	chr5	138618620	+	A	20	18	0	2	0	0.1	D	SINE	AluSx	-	exon$intron	NR_036536-exon$NM_001194954-intron,NM_199189-intron,NR_036535-intron
SRP9	chr1	225975950	+	A	20	18	0	2	0	0.1	D	SINE	AluSx	-	intron	NM_003133-intron,NM_001130440-intron
ICMT	chr1	6283260	-	A	20	18	0	2	0	0.1	D	SINE	AluSx3	-	3UTR	NM_012405-3UTR
PIEZO1	chr16	88784415	-	A	20	18	0	2	0	0.1	D	SINE	AluSx3	-	intron	NM_001142864-intron
ZFYVE20	chr3	15113777	-	A	20	18	0	2	0	0.1	D	SINE	AluSz6	-	3UTR	NM_022340-3UTR
ZNF264	chr19	57727573	+	A	20	18	0	2	0	0.1	D	SINE	AluSz6	-	3UTR	NM_003417-3UTR
KCNJ14	chr19	48962700	+	A	19	17	0	2	0	0.105263	D	SINE	AluJo	-	intron	NM_013348-intron
DFFA	chr1	10520702	-	A	19	17	0	2	0	0.105263	D	SINE	AluSc8	-	3UTR	NM_004401-3UTR,NM_213566-3UTR
TMEM192	chr4	165998775	-	A	19	17	0	2	0	0.105263	D	SINE	AluSg	-	3UTR	NM_001100389-3UTR
ZNF587B	chr19	58355099	+	A	19	17	0	2	0	0.105263	D	SINE	AluSg7	-	intron	NM_001204818-intron
KIAA1841	chr2	61316691	+	A	19	17	0	2	0	0.105263	D	SINE	AluSp	-	intron	NM_001129993-intron,NM_032506-intron
NOL9	chr1	6583383	-	A	19	17	0	2	0	0.105263	D	SINE	AluSq	-	3UTR	NM_024654-3UTR
L2HGDH	chr14	50712719	-	A	19	17	0	2	0	0.105263	D	SINE	AluSq2	-	3UTR	NM_024884-3UTR
ZNF440	chr19	11945685	+	A	19	17	0	2	0	0.105263	D	SINE	AluSq2	-	3UTR	NM_152357-3UTR
PGPEP1	chr19	18475345	+	A	19	17	0	2	0	0.105263	D	SINE	AluSx1	-	3UTR	NM_017712-3UTR
PRKCSH	chr19	11561161	+	A	19	17	0	2	0	0.105263	D	SINE	AluSx1	-	intron	NM_001001329-intron,NM_002743-intron
CLN8	chr8	1730500	+	A	19	17	0	2	0	0.105263	D	SINE	AluSz	-	3UTR	NM_018941-3UTR
KRBOX4	chrX	46333208	+	A	19	17	0	2	0	0.105263	D	SINE	AluSz	-	3UTR	NM_001129899-3UTR,NM_001129900-3UTR,NM_001129898-3UTR,NM_017776-3UTR
LIMD1	chr3	45722341	+	A	19	17	0	2	0	0.105263	D	SINE	AluSz	-	3UTR	NM_014240-3UTR
KIF1C	chr17	4929816	+	A	18	16	0	2	0	0.111111	D	SINE	AluJb	-	3UTR	NM_006612-3UTR
SOAT1	chr1	179326882	+	A	18	16	0	2	0	0.111111	D	SINE	AluJo	-	exon,3UTR	NR_045530-exon,NM_001252511-3UTR,NM_001252512-3UTR,NM_003101-3UTR
VPS53	chr17	421159	-	A	18	16	0	2	0	0.111111	D	SINE	AluJr	-	3UTR	NM_001128159-3UTR
SRP9	chr1	225976320	+	A	18	16	0	2	0	0.111111	D	SINE	AluSg	-	intron	NM_003133-intron,NM_001130440-intron
ZNF417	chr19	58418492	-	A	18	16	0	2	0	0.111111	D	SINE	AluSg7	-	3UTR	NM_152475-3UTR
NMRAL1	chr16	4512357	-	A	18	16	0	2	0	0.111111	D	SINE	AluSq	-	intron	NM_020677-intron
NUP43	chr6	150046562	-	A	18	16	0	2	0	0.111111	D	SINE	AluSq2	-	3UTR	NM_198887-3UTR
PEX13	chr2	61277486	+	A	18	16	0	2	0	0.111111	D	SINE	AluSx	-	3UTR	NM_002618-3UTR
FAM118A	chr22	45736867	+	A	18	16	0	2	0	0.111111	D	SINE	AluSx1	-	3UTR	NM_001104595-3UTR,NM_017911-3UTR
TRAF6	chr11	36508454	-	A	18	16	0	2	0	0.111111	D	SINE	AluSx1	-	3UTR	NM_004620-3UTR,NM_145803-3UTR
ANAPC16	chr10	73994692	+	A	18	16	0	2	0	0.111111	D	SINE	AluSz	-	exon,3UTR	NR_038391-exon,NR_038392-exon,NM_001242546-3UTR,NM_001242547-3UTR,NM_001242548-3UTR,NM_173473-3UTR
IPP	chr1	46160894	-	A	17	15	0	2	0	0.117647	D	SINE	AluJo	-	intron	NM_001145349-intron
HSPD1	chr2	198356795	-	A	17	15	0	2	0	0.117647	D	SINE	AluJr	-	intron	NM_002156-intron,NM_199440-intron
RINL	chr19	39359055	-	A	17	15	0	2	0	0.117647	D	SINE	AluJr	-	3UTR	NM_001195833-3UTR,NM_198445-3UTR
AHR	chr7	17384774	+	A	17	15	0	2	0	0.117647	D	SINE	AluSc	-	3UTR	NM_001621-3UTR
ZNF587B	chr19	58355614	+	A	17	15	0	2	0	0.117647	D	SINE	AluSg	-	intron	NM_001204818-intron
ZNF587B	chr19	58355622	+	A	17	15	0	2	0	0.117647	D	SINE	AluSg	-	intron	NM_001204818-intron
LOC100130744	chr5	14715305	+	A	17	15	0	2	0	0.117647	D	SINE	AluSq	-	intron	NR_046285-intron
COX18	chr4	73923551	-	A	17	15	0	2	0	0.117647	D	SINE	AluSq2	-	3UTR	NM_173827-3UTR
GAS5	chr1	173836492	-	A	17	15	0	2	0	0.117647	D	SINE	AluSx	-	intron	NR_002578-intron
MDM4	chr1	204526554	+	A	17	15	0	2	0	0.117647	D	SINE	AluSx	-	exon,3UTR	NR_024171-exon,NM_001204171-3UTR,NM_001204172-3UTR,NM_002393-3UTR
TMED4	chr7	44619843	-	A	17	15	0	2	0	0.117647	D	SINE	AluSx	-	intron	NM_182547-intron
ZNF264	chr19	57732061	+	A	17	15	0	2	0	0.117647	D	SINE	AluSx	-	3UTR	NM_003417-3UTR
GGCX	chr2	85775118	-	A	17	15	0	2	0	0.117647	D	SINE	AluSx1	-	3UTR	NM_000821-3UTR,NM_001142269-3UTR
GJC1	chr17	42879268	-	A	17	15	0	2	0	0.117647	D	SINE	AluSx1	-	3UTR	NM_001080383-3UTR,NM_005497-3UTR
GNL3L	chrX	54591370	+	A	17	15	0	2	0	0.117647	D	SINE	AluSx1	-	3UTR	NM_001184819-3UTR,NM_019067-3UTR
METTL2A	chr17	60526952	+	A	17	15	0	2	0	0.117647	D	SINE	AluSx1	-	3UTR	NM_181725-3UTR
METTL6	chr3	15452410	-	A	17	15	0	2	0	0.117647	D	SINE	AluSx1	-	3UTR	NM_152396-3UTR
PGPEP1	chr19	18477420	+	A	17	15	0	2	0	0.117647	D	SINE	AluSx1	-	3UTR	NM_017712-3UTR
RAD1	chr5	34906239	-	A	17	15	0	2	0	0.117647	D	SINE	AluSx1	-	3UTR,exon	NM_002853-3UTR,NR_026591-exon
RAD1	chr5	34906242	-	A	17	15	0	2	0	0.117647	D	SINE	AluSx1	-	3UTR,exon	NM_002853-3UTR,NR_026591-exon
GINS4	chr8	41399713	+	A	17	15	0	2	0	0.117647	D	SINE	AluSx3	-	3UTR	NM_032336-3UTR
GINS4	chr8	41399714	+	A	17	15	0	2	0	0.117647	D	SINE	AluSx3	-	3UTR	NM_032336-3UTR
ZNF264	chr19	57727600	+	A	17	15	0	2	0	0.117647	D	SINE	AluSz6	-	3UTR	NM_003417-3UTR
PEX26	chr22	18572597	+	A	17	15	0	2	0	0.117647	D	SINE	AluY	-	3UTR	NM_001127649-3UTR,NM_001199319-3UTR,NM_017929-3UTR
MIOS	chr7	7637570	+	A	16	14	0	2	0	0.125	D	SINE	AluJb	-	intron	NM_019005-intron
PGPEP1	chr19	18476416	+	A	16	14	0	2	0	0.125	D	SINE	AluJb	-	3UTR	NM_017712-3UTR
CWF19L1	chr10	101992898	-	A	16	14	0	2	0	0.125	D	SINE	AluJo	-	3UTR	NM_018294-3UTR
TIMM50	chr19	39981265	+	A	16	14	0	2	0	0.125	D	SINE	AluJr	-	3UTR	NM_001001563-3UTR
POLH	chr6	43586022	+	A	16	14	0	2	0	0.125	D	SINE	AluSc	-	3UTR	NM_006502-3UTR
LOC728730	chr2	39701981	+	A	16	14	0	2	0	0.125	D	SINE	AluSg	-	intron	NR_037875-intron
GSTCD	chr4	106767946	+	A	16	14	0	2	0	0.125	D	SINE	AluSq	-	3UTR	NM_001031720-3UTR,NM_024751-3UTR
NMRAL1	chr16	4512410	-	A	16	14	0	2	0	0.125	D	SINE	AluSq	-	intron	NM_020677-intron
MFSD12	chr19	3541919	-	A	16	14	0	2	0	0.125	D	SINE	AluSx1	-	intron	NM_021731-intron,NM_001042680-intron
QPCTL	chr19	46206962	+	A	16	14	0	2	0	0.125	D	SINE	AluSx1	-	3UTR	NM_001163377-3UTR,NM_017659-3UTR
TRMT2B	chrX	100265289	-	A	16	14	0	2	0	0.125	D	SINE	AluSz	-	3UTR	NM_001167970-3UTR,NM_001167971-3UTR,NM_001167972-3UTR,NM_024917-3UTR
GRSF1	chr4	71682381	-	A	16	14	0	2	0	0.125	D	SINE	AluSz6	-	3UTR	NM_001098477-3UTR,NM_002092-3UTR
SPRYD7	chr13	50487823	-	A	16	14	0	2	0	0.125	D	SINE	AluY	-	3UTR,exon	NM_001127482-3UTR,NM_020456-3UTR,NR_023351-exon
ADRBK2	chr22	26120994	+	A	15	13	0	2	0	0.133333	D	SINE	AluJo	-	3UTR	NM_005160-3UTR
ZNF397	chr18	32828623	+	A	15	13	0	2	0	0.133333	D	SINE	AluJr	-	intron	NM_032347-intron
ZNF587B	chr19	58355069	+	A	15	13	0	2	0	0.133333	D	SINE	AluSg7	-	intron	NM_001204818-intron
LYRM7	chr5	130537224	+	A	15	13	0	2	0	0.133333	D	SINE	AluSp	-	3UTR	NM_181705-3UTR
NICN1	chr3	49461106	-	A	15	13	0	2	0	0.133333	D	SINE	AluSp	-	3UTR	NM_032316-3UTR
SLC35E3	chr12	69158951	+	A	15	13	0	2	0	0.133333	D	SINE	AluSp	-	3UTR	NM_018656-3UTR
NUP43	chr6	150045852	-	A	15	13	0	2	0	0.133333	D	SINE	AluSq	-	3UTR	NM_198887-3UTR
GTF2H2	chr5	70330984	-	A	15	13	0	2	0	0.133333	D	SINE	AluSx	-	3UTR	NM_001515-3UTR
CEP89	chr19	33461566	-	A	15	13	0	2	0	0.133333	D	SINE	AluSx1	-	intron	NM_032816-intron
FOXK1	chr7	4809324	+	A	15	13	0	2	0	0.133333	D	SINE	AluSx1	-	3UTR	NM_001037165-3UTR
NDUFV3	chr21	44329435	+	A	15	13	0	2	0	0.133333	D	SINE	AluSx1	-	3UTR	NM_001001503-3UTR,NM_021075-3UTR
RAD1	chr5	34906317	-	A	15	13	0	2	0	0.133333	D	SINE	AluSx1	-	3UTR,exon	NM_002853-3UTR,NR_026591-exon
UGGT1	chr2	128952103	+	A	15	13	0	2	0	0.133333	D	SINE	AluSx1	-	exon,3UTR	NR_027671-exon,NM_020120-3UTR
ZNF527	chr19	37881070	+	A	15	13	0	2	0	0.133333	D	SINE	AluSx1	-	3UTR	NM_032453-3UTR
TOP3A	chr17	18177375	-	A	15	13	0	2	0	0.133333	D	SINE	AluSx3	-	3UTR	NM_004618-3UTR
TOP3A	chr17	18177430	-	A	15	13	0	2	0	0.133333	D	SINE	AluSx3	-	3UTR	NM_004618-3UTR
GRSF1	chr4	71682432	-	A	15	13	0	2	0	0.133333	D	SINE	AluSz6	-	3UTR	NM_001098477-3UTR,NM_002092-3UTR
CASP8	chr2	202151362	+	A	15	13	0	2	0	0.133333	D	SINE	AluY	-	3UTR	NM_001080124-3UTR,NM_001080125-3UTR,NM_001228-3UTR,NM_033355-3UTR,NM_033356-3UTR
AP5B1	chr11	65544426	-	A	14	12	0	2	0	0.142857	D	SINE	AluJb	-	3UTR	NM_138368-3UTR
GK5	chr3	141880749	-	A	14	12	0	2	0	0.142857	D	SINE	AluJb	-	3UTR,exon	NM_001039547-3UTR,NR_033289-exon
SMYD4	chr17	1683572	-	A	14	12	0	2	0	0.142857	D	SINE	AluJb	-	3UTR	NM_052928-3UTR
STK38	chr6	36512567	-	A	14	12	0	2	0	0.142857	D	SINE	AluJb	-	intron	NM_007271-intron
AP4S1	chr14	31563655	+	A	14	12	0	2	0	0.142857	D	SINE	AluJo	-	3UTR	NM_001128126-3UTR,NM_001254728-3UTR,NM_001254729-3UTR
CLCC1	chr1	109475641	-	A	14	12	0	2	0	0.142857	D	SINE	AluJo	-	intron	NM_001048210-intron,NM_015127-intron
APAF1	chr12	99127315	+	A	14	12	0	2	0	0.142857	D	SINE	AluJr	-	3UTR	NM_181869-3UTR,NM_001160-3UTR,NM_013229-3UTR,NM_181861-3UTR,NM_181868-3UTR
GFOD2	chr16	67715862	-	A	14	12	0	2	0	0.142857	D	SINE	AluJr	-	intron,3UTR	NM_030819-intron,NR_027398-intron,NM_001243650-3UTR
MARCH2	chr19	8483483	+	A	14	12	0	2	0	0.142857	D	SINE	AluJr	-	intron,5UTR	NM_001005415-intron,NM_001005416-intron,NM_016496-5UTR
MARCH2	chr19	8483486	+	A	14	12	0	2	0	0.142857	D	SINE	AluJr	-	intron,5UTR	NM_001005415-intron,NM_001005416-intron,NM_016496-5UTR
SNX5	chr20	17942980	-	A	14	12	0	2	0	0.142857	D	SINE	AluSg	-	intron	NM_014426-intron,NM_152227-intron
ZNF587B	chr19	58355050	+	A	14	12	0	2	0	0.142857	D	SINE	AluSg7	-	intron	NM_001204818-intron
NUP43	chr6	150045860	-	A	14	12	0	2	0	0.142857	D	SINE	AluSq	-	3UTR	NM_198887-3UTR
NUP43	chr6	150046340	-	A	14	12	0	2	0	0.142857	D	SINE	AluSx	-	3UTR	NM_198887-3UTR
SSR1	chr6	7283578	-	A	14	12	0	2	0	0.142857	D	SINE	AluSx	-	3UTR	NM_003144-3UTR
TXNDC15	chr5	134236607	+	A	14	12	0	2	0	0.142857	D	SINE	AluSx	-	3UTR	NM_024715-3UTR
MFSD12	chr19	3541936	-	A	14	12	0	2	0	0.142857	D	SINE	AluSx1	-	intron	NM_021731-intron,NM_001042680-intron
RAD1	chr5	34906341	-	A	14	12	0	2	0	0.142857	D	SINE	AluSx1	-	3UTR,exon	NM_002853-3UTR,NR_026591-exon
SLC35E1	chr19	16661491	-	A	14	12	0	2	0	0.142857	D	SINE	AluSz	-	3UTR	NM_024881-3UTR
ZFYVE20	chr3	15114317	-	A	14	12	0	2	0	0.142857	D	SINE	AluY	-	3UTR	NM_022340-3UTR
METTL6	chr3	15454959	-	A	13	11	0	2	0	0.153846	D	SINE	AluJb	-	intron	NM_152396-intron
SMYD4	chr17	1683647	-	A	13	11	0	2	0	0.153846	D	SINE	AluJb	-	3UTR	NM_052928-3UTR
FAM129A	chr1	184761123	-	A	13	11	0	2	0	0.153846	D	SINE	AluJo	-	3UTR	NM_052966-3UTR
PGPEP1	chr19	18478885	+	A	13	11	0	2	0	0.153846	D	SINE	AluJo	-	3UTR	NM_017712-3UTR
APAF1	chr12	99127474	+	A	13	11	0	2	0	0.153846	D	SINE	AluJr	-	3UTR	NM_181869-3UTR,NM_001160-3UTR,NM_013229-3UTR,NM_181861-3UTR,NM_181868-3UTR
LOC728730	chr2	39702128	+	A	13	11	0	2	0	0.153846	D	SINE	AluSg	-	intron	NR_037875-intron
METTL16	chr17	2321612	-	A	13	11	0	2	0	0.153846	D	SINE	AluSq	-	3UTR	NM_024086-3UTR
CYP20A1	chr2	204168209	+	A	13	11	0	2	0	0.153846	D	SINE	AluSq2	-	3UTR	NM_177538-3UTR
HOOK3	chr8	42875986	+	A	13	11	0	2	0	0.153846	D	SINE	AluSq2	-	3UTR	NM_032410-3UTR
ZNF43	chr19	21989140	-	A	13	11	0	2	0	0.153846	D	SINE	AluSq2	-	3UTR	NM_001256648-3UTR,NM_001256649-3UTR,NM_001256650-3UTR,NM_001256651-3UTR,NM_001256653-3UTR,NM_001256654-3UTR,NM_003423-3UTR
OPA3	chr19	46053195	-	A	13	11	0	2	0	0.153846	D	SINE	AluSx1	-	intron,3UTR	NM_001017989-intron,NM_025136-3UTR
RPS3A	chr4	152024421	+	A	13	11	0	2	0	0.153846	D	SINE	AluSx1	-	3UTR,intron	NM_001267699-3UTR,NM_001006-intron
ZNF527	chr19	37881140	+	A	13	11	0	2	0	0.153846	D	SINE	AluSx1	-	3UTR	NM_032453-3UTR
MMACHC	chr1	45975628	+	A	13	11	0	2	0	0.153846	D	SINE	AluSx3	-	3UTR	NM_015506-3UTR
DCAF16	chr4	17802819	-	A	13	11	0	2	0	0.153846	D	SINE	AluSz	-	3UTR	NM_017741-3UTR
MTIF2	chr2	55493550	-	A	13	11	0	2	0	0.153846	D	SINE	AluSz	-	intron,5UTR	NM_002453-intron,NM_001005369-5UTR
NDE1	chr16	15794464	+	A	13	11	0	2	0	0.153846	D	SINE	AluSz	-	intron	NM_001143979-intron,NM_017668-intron
NDE1	chr16	15794542	+	A	13	11	0	2	0	0.153846	D	SINE	AluSz	-	intron	NM_001143979-intron,NM_017668-intron
NDE1	chr16	15794543	+	A	13	11	0	2	0	0.153846	D	SINE	AluSz	-	intron	NM_001143979-intron,NM_017668-intron
POLH	chr6	43586424	+	A	13	11	0	2	0	0.153846	D	SINE	AluSz	-	3UTR	NM_006502-3UTR
SLC35E1	chr19	16661291	-	A	13	11	0	2	0	0.153846	D	SINE	AluSz	-	3UTR	NM_024881-3UTR
SLC35E1	chr19	16661297	-	A	13	11	0	2	0	0.153846	D	SINE	AluSz	-	3UTR	NM_024881-3UTR
METTL8	chr2	172179922	-	A	13	11	0	2	0	0.153846	D	SINE	AluSz6	-	3UTR	NM_024770-3UTR
SLC35E3	chr12	69159309	+	A	13	11	0	2	0	0.153846	D	SINE	AluSz6	-	3UTR	NM_018656-3UTR
BPNT1	chr1	220231276	-	A	13	11	0	2	0	0.153846	D	SINE	AluY	-	3UTR	NM_006085-3UTR
DPY19L4	chr8	95805038	+	A	13	11	0	2	0	0.153846	D	SINE	AluY	-	3UTR	NM_181787-3UTR
NARG2	chr15	60714500	-	A	12	10	0	2	0	0.166667	D	SINE	AluJb	-	3UTR	NM_001018089-3UTR,NM_024611-3UTR
PGPEP1	chr19	18477855	+	A	12	10	0	2	0	0.166667	D	SINE	AluJo	-	3UTR	NM_017712-3UTR
PVR	chr19	45167078	+	A	12	10	0	2	0	0.166667	D	SINE	AluJr	-	3UTR	NM_001135768-3UTR,NM_001135769-3UTR,NM_006505-3UTR
RINL	chr19	39359162	-	A	12	10	0	2	0	0.166667	D	SINE	AluJr	-	3UTR	NM_001195833-3UTR,NM_198445-3UTR
WDR4	chr21	44266142	-	A	12	10	0	2	0	0.166667	D	SINE	AluJr	-	intron	NM_033661-intron
TNFAIP8L1	chr19	4653673	+	A	12	10	0	2	0	0.166667	D	SINE	AluSc	-	3UTR	NM_001167942-3UTR,NM_152362-3UTR
ZNF587B	chr19	58355790	+	A	12	10	0	2	0	0.166667	D	SINE	AluSg	-	3UTR	NM_001204818-3UTR
ZNF43	chr19	21989093	-	A	12	10	0	2	0	0.166667	D	SINE	AluSq2	-	3UTR	NM_001256648-3UTR,NM_001256649-3UTR,NM_001256650-3UTR,NM_001256651-3UTR,NM_001256653-3UTR,NM_001256654-3UTR,NM_003423-3UTR
IRAK4	chr12	44181739	+	A	12	10	0	2	0	0.166667	D	SINE	AluSx1	-	3UTR	NM_001114182-3UTR,NM_001145256-3UTR,NM_001145257-3UTR,NM_001145258-3UTR,NM_016123-3UTR
ZNF69	chr19	12024480	+	A	12	10	0	2	0	0.166667	D	SINE	AluSx3	-	3UTR	NM_021915-3UTR
AP4S1	chr14	31565144	+	A	12	10	0	2	0	0.166667	D	SINE	AluSz	-	3UTR	NM_001128126-3UTR,NM_001254728-3UTR,NM_001254729-3UTR
C15orf38-AP3S2	chr15	90442590	-	A	12	10	0	2	0	0.166667	D	SINE	AluSz	-	intron	NM_001199058-intron
CALCOCO2	chr17	46941678	+	A	12	10	0	2	0	0.166667	D	SINE	AluSz	-	3UTR	NM_001261390-3UTR,NM_001261391-3UTR,NM_001261393-3UTR,NM_001261395-3UTR,NM_005831-3UTR
DPY19L4	chr8	95805070	+	A	12	10	0	2	0	0.166667	D	SINE	AluY	-	3UTR	NM_181787-3UTR
SPRYD7	chr13	50487787	-	A	12	10	0	2	0	0.166667	D	SINE	AluY	-	3UTR,exon	NM_001127482-3UTR,NM_020456-3UTR,NR_023351-exon
ZNF714	chr19	21306211	+	A	12	10	0	2	0	0.166667	D	SINE	AluY	-	3UTR	NM_182515-3UTR
AP5B1	chr11	65544382	-	A	11	9	0	2	0	0.181818	D	SINE	AluJb	-	3UTR	NM_138368-3UTR
AP5B1	chr11	65544490	-	A	11	9	0	2	0	0.181818	D	SINE	AluJb	-	3UTR	NM_138368-3UTR
HP1BP3	chr1	21081804	-	A	11	9	0	2	0	0.181818	D	SINE	AluJb	-	intron	NM_016287-intron
MIOS	chr7	7637456	+	A	11	9	0	2	0	0.181818	D	SINE	AluJb	-	intron	NM_019005-intron
NFATC2IP	chr16	28966627	+	A	11	9	0	2	0	0.181818	D	SINE	AluJb	-	intron	NM_032815-intron
ZNF83	chr19	53149690	-	A	11	9	0	2	0	0.181818	D	SINE	AluJb	-	intron	NM_001242538-intron,NM_001242531-intron
IPP	chr1	46165408	-	A	11	9	0	2	0	0.181818	D	SINE	AluJo	-	intron,3UTR	NM_001145349-intron,NM_005897-3UTR
N4BP2L2	chr13	33099723	-	A	11	9	0	2	0	0.181818	D	SINE	AluJo	-	intron	NM_014887-intron,NM_033111-intron
SCAND2P	chr15	85185362	+	A	11	9	0	2	0	0.181818	D	SINE	AluSc	-	exon	NR_003654-exon,NR_004859-exon
LYRM7	chr5	130536754	+	A	11	9	0	2	0	0.181818	D	SINE	AluSg	-	3UTR	NM_181705-3UTR
NICN1	chr3	49461089	-	A	11	9	0	2	0	0.181818	D	SINE	AluSp	-	3UTR	NM_032316-3UTR
PDP2	chr16	66921609	+	A	11	9	0	2	0	0.181818	D	SINE	AluSp	-	3UTR	NM_020786-3UTR
ANAPC16	chr10	73995138	+	A	11	9	0	2	0	0.181818	D	SINE	AluSq	-	exon,3UTR	NR_038391-exon,NR_038392-exon,NM_001242546-3UTR,NM_001242547-3UTR,NM_001242548-3UTR,NM_173473-3UTR
RABEP1	chr17	5286154	+	A	11	9	0	2	0	0.181818	D	SINE	AluSq2	-	intron	NM_001083585-intron,NM_004703-intron
PARD6G	chr18	77916484	-	A	11	9	0	2	0	0.181818	D	SINE	AluSx	-	3UTR	NM_032510-3UTR
SPAG9	chr17	49041764	-	A	11	9	0	2	0	0.181818	D	SINE	AluSx	-	3UTR	NM_001130527-3UTR,NM_001130528-3UTR,NM_001251971-3UTR,NM_003971-3UTR
ZNF714	chr19	21305301	+	A	11	9	0	2	0	0.181818	D	SINE	AluSx	-	3UTR	NM_182515-3UTR
FOXK1	chr7	4809210	+	A	11	9	0	2	0	0.181818	D	SINE	AluSx1	-	3UTR	NM_001037165-3UTR
OPA3	chr19	46053232	-	A	11	9	0	2	0	0.181818	D	SINE	AluSx1	-	intron,3UTR	NM_001017989-intron,NM_025136-3UTR
VPS53	chr17	420820	-	A	11	9	0	2	0	0.181818	D	SINE	AluSx1	-	3UTR	NM_001128159-3UTR
WAC-AS1	chr10	28814671	-	A	11	9	0	2	0	0.181818	D	SINE	AluSx1	-	intron	NR_033805-intron
IPP	chr1	46163517	-	A	11	9	0	2	0	0.181818	D	SINE	AluSx3	-	intron	NM_001145349-intron
KAT8	chr16	31134792	+	A	11	9	0	2	0	0.181818	D	SINE	AluSz	-	intron	NM_032188-intron,NM_182958-intron
MAVS	chr20	3849774	+	A	10	8	0	2	0	0.2	D	SINE	AluJb	-	exon,3UTR	NR_037921-exon,NM_001206491-3UTR,NM_020746-3UTR
PGPEP1	chr19	18476232	+	A	10	8	0	2	0	0.2	D	SINE	AluJb	-	3UTR	NM_017712-3UTR
PGPEP1	chr19	18476239	+	A	10	8	0	2	0	0.2	D	SINE	AluJb	-	3UTR	NM_017712-3UTR
ZNF83	chr19	53149707	-	A	10	8	0	2	0	0.2	D	SINE	AluJb	-	intron	NM_001242538-intron,NM_001242531-intron
DNAJC11	chr1	6710382	-	A	10	8	0	2	0	0.2	D	SINE	AluJo	-	intron	NM_018198-intron
PTER	chr10	16479385	+	A	10	8	0	2	0	0.2	D	SINE	AluJo	-	intron,5UTR	NM_030664-intron,NM_001261836-intron,NM_001261838-intron,NM_001001484-5UTR,NM_001261837-5UTR
PTER	chr10	16479437	+	A	10	8	0	2	0	0.2	D	SINE	AluJo	-	intron,5UTR	NM_030664-intron,NM_001261836-intron,NM_001261838-intron,NM_001001484-5UTR,NM_001261837-5UTR
APBA3	chr19	3758536	-	A	10	8	0	2	0	0.2	D	SINE	AluJr	-	intron	NM_004886-intron
RBBP9	chr20	18469183	-	A	10	8	0	2	0	0.2	D	SINE	AluJr4	-	3UTR	NM_006606-3UTR
HOOK3	chr8	42884565	+	A	10	8	0	2	0	0.2	D	SINE	AluSc	-	3UTR	NM_032410-3UTR
ZNF252P	chr8	146200271	-	A	10	8	0	2	0	0.2	D	SINE	AluSc	-	exon	NR_023392-exon
PHACTR4	chr1	28825465	+	A	10	8	0	2	0	0.2	D	SINE	AluSg	-	3UTR	NM_001048183-3UTR,NM_023923-3UTR
SRP9	chr1	225976193	+	A	10	8	0	2	0	0.2	D	SINE	AluSg	-	intron	NM_003133-intron,NM_001130440-intron
ZNF620	chr3	40558779	+	A	10	8	0	2	0	0.2	D	SINE	AluSg	-	3UTR	NM_001256167-3UTR,NM_001256168-3UTR,NM_175888-3UTR
NDUFV3	chr21	44322198	+	A	10	8	0	2	0	0.2	D	SINE	AluSp	-	intron	NM_021075-intron,NM_001001503-intron
L2HGDH	chr14	50713578	-	A	10	8	0	2	0	0.2	D	SINE	AluSx	-	3UTR	NM_024884-3UTR
NDE1	chr16	15794892	+	A	10	8	0	2	0	0.2	D	SINE	AluSx	-	intron	NM_001143979-intron,NM_017668-intron
PEX13	chr2	61277404	+	A	10	8	0	2	0	0.2	D	SINE	AluSx	-	3UTR	NM_002618-3UTR
SGTB	chr5	64964702	-	A	10	8	0	2	0	0.2	D	SINE	AluSx	-	3UTR	NM_019072-3UTR
CFLAR	chr2	202028861	+	A	10	8	0	2	0	0.2	D	SINE	AluSx1	-	3UTR	NM_001202518-3UTR,NM_001202519-3UTR,NM_001127183-3UTR,NM_001202515-3UTR,NM_001202516-3UTR,NM_001202517-3UTR,NM_003879-3UTR
ZNF587	chr19	58375736	+	A	10	8	0	2	0	0.2	D	SINE	AluSx1	-	3UTR	NM_001204817-3UTR,NM_032828-3UTR
IPP	chr1	46163015	-	A	10	8	0	2	0	0.2	D	SINE	AluSz	-	intron	NM_001145349-intron
POLH	chr6	43586429	+	A	10	8	0	2	0	0.2	D	SINE	AluSz	-	3UTR	NM_006502-3UTR
RBM6	chr3	50001592	+	A	10	8	0	2	0	0.2	D	SINE	AluSz	-	intron	NM_005777-intron,NM_001167582-intron
XIAP	chrX	123044571	+	A	10	8	0	2	0	0.2	D	SINE	AluY	-	exon,3UTR	NR_037916-exon,NM_001167-3UTR,NM_001204401-3UTR
ARSD	chrX	2824377	-	A	10	9	0	1	0	0.1	D	SINE	AluJb	-	3UTR	NM_001669-3UTR
GK5	chr3	141880766	-	A	10	9	0	1	0	0.1	D	SINE	AluJb	-	3UTR,exon	NM_001039547-3UTR,NR_033289-exon
GNL3L	chrX	54590080	+	A	10	9	0	1	0	0.1	D	SINE	AluJb	-	3UTR	NM_001184819-3UTR,NM_019067-3UTR
KIAA1841	chr2	61317758	+	A	10	9	0	1	0	0.1	D	SINE	AluJb	-	intron	NM_001129993-intron,NM_032506-intron
METTL8	chr2	172177847	-	A	10	9	0	1	0	0.1	D	SINE	AluJb	-	3UTR	NM_024770-3UTR
NARG2	chr15	60714423	-	A	10	9	0	1	0	0.1	D	SINE	AluJb	-	3UTR	NM_001018089-3UTR,NM_024611-3UTR
PGPEP1	chr19	18476282	+	A	10	9	0	1	0	0.1	D	SINE	AluJb	-	3UTR	NM_017712-3UTR
LOC90784	chr2	86249787	-	A	10	9	0	1	0	0.1	D	SINE	AluJo	-	exon	NR_026984-exon
PGPEP1	chr19	18477901	+	A	10	9	0	1	0	0.1	D	SINE	AluJo	-	3UTR	NM_017712-3UTR
NUDC	chr1	27269749	+	A	10	9	0	1	0	0.1	D	SINE	AluJr	-	intron	NM_006600-intron
ZYG11B	chr1	53289873	+	A	10	9	0	1	0	0.1	D	SINE	AluJr	-	3UTR	NM_024646-3UTR
LOC731275	chr1	243223726	-	A	10	9	0	1	0	0.1	D	SINE	AluJr4	-	exon	NR_029401-exon
DTD2	chr14	31916782	-	A	10	9	0	1	0	0.1	D	SINE	AluSc8	-	3UTR	NM_080664-3UTR
CNPY2	chr12	56706520	-	A	10	9	0	1	0	0.1	D	SINE	AluSp	-	intron	NM_014255-intron
LYRM7	chr5	130537155	+	A	10	9	0	1	0	0.1	D	SINE	AluSp	-	3UTR	NM_181705-3UTR
SYNRG	chr17	35877273	-	A	10	9	0	1	0	0.1	D	SINE	AluSp	-	3UTR	NM_001163544-3UTR,NM_001163545-3UTR,NM_001163546-3UTR,NM_001163547-3UTR,NM_007247-3UTR,NM_080550-3UTR,NM_198882-3UTR
GINS4	chr8	41401469	+	A	10	9	0	1	0	0.1	D	SINE	AluSq	-	3UTR	NM_032336-3UTR
ZNF440	chr19	11945707	+	A	10	9	0	1	0	0.1	D	SINE	AluSq2	-	3UTR	NM_152357-3UTR
PEX13	chr2	61277390	+	A	10	9	0	1	0	0.1	D	SINE	AluSx	-	3UTR	NM_002618-3UTR
PFDN5	chr12	53691062	+	A	10	9	0	1	0	0.1	D	SINE	AluSx	-	intron	NM_145897-intron,NM_002624-intron
FAM118A	chr22	45736952	+	A	10	9	0	1	0	0.1	D	SINE	AluSx1	-	3UTR	NM_001104595-3UTR,NM_017911-3UTR
GJC1	chr17	42879192	-	A	10	9	0	1	0	0.1	D	SINE	AluSx1	-	3UTR	NM_001080383-3UTR,NM_005497-3UTR
EMC1	chr1	19542415	-	A	10	9	0	1	0	0.1	D	SINE	AluSz	-	3UTR	NM_001271427-3UTR,NM_001271428-3UTR,NM_001271429-3UTR,NM_015047-3UTR
PDP2	chr16	66923267	+	A	10	9	0	1	0	0.1	D	SINE	AluSz	-	3UTR	NM_020786-3UTR

## Sheet: Before IT_M121102
gene	chr	position	strand	reference	supporting_reads	A	C	G	T	edit_perc	source	repeat_class	repeat_name	snp	genic_position	refseqs
PAICS	chr4	57326291	+	A	188	98	0	90	0	0.478723	D	SINE	AluJb	-	3UTR	NM_001079524-3UTR,NM_001079525-3UTR,NM_006452-3UTR
OSTM1	chr6	108363895	-	A	99	18	0	81	0	0.818182	D	SINE	AluJb	-	3UTR	NM_014028-3UTR
MFSD12	chr19	3542545	-	A	215	150	0	64	1	0.297674	D	SINE	AluSx1	-	intron	NM_021731-intron,NM_001042680-intron
PAICS	chr4	57327087	+	A	62	16	0	46	0	0.741935	D	SINE	AluSx1	-	3UTR	NM_001079524-3UTR,NM_001079525-3UTR,NM_006452-3UTR
SLC26A2	chr5	149363392	+	A	127	95	0	32	0	0.251969	D	SINE	AluJr	-	3UTR	NM_000112-3UTR
PAICS	chr4	57326875	+	A	91	63	0	28	0	0.307692	D	SINE	AluSx1	-	3UTR	NM_001079524-3UTR,NM_001079525-3UTR,NM_006452-3UTR
OSTM1	chr6	108363889	-	A	99	73	0	26	0	0.262626	D	SINE	AluJb	-	3UTR	NM_014028-3UTR
PPIA	chr7	44841489	+	A	30	5	0	25	0	0.833333	D	SINE	AluJr	-	3UTR	NM_021130-3UTR
SLC26A2	chr5	149363414	+	A	131	107	0	24	0	0.183206	D	SINE	AluJr	-	3UTR	NM_000112-3UTR
PAICS	chr4	57326126	+	A	67	44	0	23	0	0.343284	D	SINE	AluJb	-	3UTR	NM_001079524-3UTR,NM_001079525-3UTR,NM_006452-3UTR
MCM4	chr8	48890109	+	A	55	32	0	23	0	0.418182	D	SINE	AluJb	-	3UTR	NM_005914-3UTR,NM_182746-3UTR
PRKCSH	chr19	11560427	+	A	40	17	0	23	0	0.575	D	SINE	AluSx	-	intron	NM_001001329-intron,NM_002743-intron
PAICS	chr4	57326879	+	A	93	72	0	21	0	0.225806	D	SINE	AluSx1	-	3UTR	NM_001079524-3UTR,NM_001079525-3UTR,NM_006452-3UTR
ZDHHC20	chr13	21948502	-	A	33	12	0	21	0	0.636364	D	SINE	AluSx	-	3UTR	NM_153251-3UTR
AHR	chr7	17384354	+	A	28	7	0	21	0	0.75	D	SINE	AluSx	-	3UTR	NM_001621-3UTR
MFSD12	chr19	3542596	-	A	118	98	0	20	0	0.169492	D	SINE	AluSx1	-	intron	NM_021731-intron,NM_001042680-intron
PPIA	chr7	44841928	+	A	34	14	0	20	0	0.588235	D	SINE	AluSx	-	3UTR	NM_021130-3UTR
DHFR	chr5	79923430	-	A	27	7	0	20	0	0.740741	D	SINE	AluJb	-	3UTR	NM_000791-3UTR
EEF2K	chr16	22296860	+	A	26	6	0	20	0	0.769231	D	SINE	AluJo	-	3UTR	NM_013302-3UTR
GNPNAT1	chr14	53243394	-	A	31	12	0	19	0	0.612903	D	SINE	AluSx3	-	3UTR	NM_198066-3UTR
SRP9	chr1	225974614	+	A	30	11	0	19	0	0.633333	D	SINE	AluJo	-	intron,CDS	NM_003133-intron,NM_001130440-CDS
TMPO	chr12	98943033	+	A	19	0	0	19	0	1	D	SINE	AluSz	-	3UTR	NM_001032283-3UTR,NM_001032284-3UTR
GNB4	chr3	179115627	-	A	19	1	0	18	0	0.947368	D	SINE	AluSg7	-	3UTR	NM_021629-3UTR
SLC26A2	chr5	149364145	+	A	137	120	0	17	0	0.124088	D	SINE	AluSc8	-	3UTR	NM_000112-3UTR
SLC26A2	chr5	149363214	+	A	75	58	0	17	0	0.226667	D	SINE	AluJr	-	3UTR	NM_000112-3UTR
CTSB	chr8	11701490	-	A	41	24	0	17	0	0.414634	D	SINE	AluSx1	-	3UTR	NM_001908-3UTR,NM_147780-3UTR,NM_147781-3UTR,NM_147782-3UTR,NM_147783-3UTR
GSR	chr8	30535980	-	A	27	10	0	17	0	0.62963	D	SINE	AluJb	-	3UTR	NM_000637-3UTR,NM_001195102-3UTR,NM_001195103-3UTR,NM_001195104-3UTR
GATC	chr12	120899011	+	A	17	0	0	17	0	1	D	SINE	AluJr	-	exon,3UTR	NR_033684-exon,NM_176818-3UTR
MFSD12	chr19	3541928	-	A	92	77	0	15	0	0.163043	D	SINE	AluSx1	-	intron	NM_021731-intron,NM_001042680-intron
TMPO	chr12	98942885	+	A	24	9	0	15	0	0.625	D	SINE	AluSc	-	3UTR	NM_001032283-3UTR,NM_001032284-3UTR
MRPL30	chr2	99812897	+	A	21	6	0	15	0	0.714286	D	SINE	AluJb	-	3UTR,intron	NM_145212-3UTR,NR_028356-intron
OIP5-AS1	chr15	41591451	+	A	38	25	0	13	0	0.342105	D	SINE	AluSx	-	exon	NR_026757-exon
LRRN4CL	chr11	62454413	-	A	24	11	0	13	0	0.541667	D	SINE	AluY	-	3UTR	NM_203422-3UTR
PLEKHA2	chr8	38829839	+	A	20	7	0	13	0	0.65	D	SINE	AluJr4	-	3UTR	NM_021623-3UTR
MRPL30	chr2	99812843	+	A	19	6	0	13	0	0.684211	D	SINE	AluJb	-	3UTR,intron	NM_145212-3UTR,NR_028356-intron
SLC35E2	chr1	1660958	-	A	18	5	0	13	0	0.722222	D	SINE	AluSg	-	intron,3UTR	NM_001199787-intron,NM_182838-3UTR
ZNF655	chr7	99172900	+	A	15	2	0	13	0	0.866667	D	SINE	AluSg	-	3UTR	NM_001009960-3UTR,NM_001083956-3UTR,NM_001085368-3UTR,NM_138494-3UTR
MFSD12	chr19	3541903	-	A	120	108	0	12	0	0.1	D	SINE	AluSx1	-	intron	NM_021731-intron,NM_001042680-intron
TRIM65	chr17	73885939	-	A	31	19	0	12	0	0.387097	D	SINE	AluJo	-	3UTR	NM_001256124-3UTR,NM_173547-3UTR
PSMB2	chr1	36067760	-	A	22	10	0	12	0	0.545455	D	SINE	AluJb	-	3UTR	NM_001199779-3UTR,NM_001199780-3UTR,NM_002794-3UTR
ZDHHC20	chr13	21949161	-	A	33	22	0	11	0	0.333333	D	SINE	AluSz	-	3UTR	NM_153251-3UTR
GGA2	chr16	23476581	-	A	20	9	0	11	0	0.55	D	SINE	AluJo	-	3UTR	NM_015044-3UTR
NOP14	chr4	2940462	-	A	20	9	0	11	0	0.55	D	SINE	AluJo	-	intron	NM_003703-intron
SLC26A2	chr5	149364103	+	A	103	93	0	10	0	0.0970874	D	SINE	AluSc8	-	3UTR	NM_000112-3UTR
OSTM1	chr6	108363758	-	A	57	47	0	10	0	0.175439	D	SINE	AluJb	-	3UTR	NM_014028-3UTR
SLC26A2	chr5	149363968	+	A	46	36	0	10	0	0.217391	D	SINE	AluSc8	-	3UTR	NM_000112-3UTR
SLC26A2	chr5	149363967	+	A	45	35	0	10	0	0.222222	D	SINE	AluSc8	-	3UTR	NM_000112-3UTR
H2AFV	chr7	44872300	-	A	34	24	0	10	0	0.294118	D	SINE	AluJo	-	intron	NM_138635-intron
DHFR	chr5	79923826	-	A	31	21	0	10	0	0.322581	D	SINE	AluSq2	-	3UTR	NM_000791-3UTR
PSMB2	chr1	36068370	-	A	26	16	0	10	0	0.384615	D	SINE	AluSc	-	3UTR	NM_001199779-3UTR,NM_001199780-3UTR,NM_002794-3UTR
MRPS16	chr10	75008955	-	A	21	11	0	10	0	0.47619	D	SINE	AluJr	-	3UTR	NM_016065-3UTR
LRRN4CL	chr11	62454631	-	A	17	7	0	10	0	0.588235	D	SINE	AluSx1	-	3UTR	NM_203422-3UTR
GATC	chr12	120899075	+	A	16	6	0	10	0	0.625	D	SINE	AluJr	-	exon,3UTR	NR_033684-exon,NM_176818-3UTR
SERBP1	chr1	67874689	-	A	12	2	0	10	0	0.833333	D	SINE	AluSz6	-	3UTR	NM_001018067-3UTR,NM_001018068-3UTR,NM_001018069-3UTR,NM_015640-3UTR
SLC35E2	chr1	1661492	-	A	10	0	0	10	0	1	D	SINE	AluJo	-	intron,3UTR	NM_001199787-intron,NM_182838-3UTR
SSR3	chr3	156258273	-	A	10	0	0	10	0	1	D	SINE	AluY	-	3UTR	NM_007107-3UTR
GSR	chr8	30536151	-	A	54	45	0	9	0	0.166667	D	SINE	AluJb	-	3UTR	NM_000637-3UTR,NM_001195102-3UTR,NM_001195103-3UTR,NM_001195104-3UTR
NDE1	chr16	15794023	+	A	43	34	0	9	0	0.209302	D	SINE	AluSz6	-	intron	NM_001143979-intron,NM_017668-intron
PPP1R12B	chr1	202554325	+	A	37	28	0	9	0	0.243243	D	SINE	AluJb	-	3UTR	NM_032104-3UTR,NM_001197131-3UTR,NM_002481-3UTR,NM_032103-3UTR
SRP9	chr1	225974581	+	A	36	27	0	9	0	0.25	D	SINE	AluJo	-	intron,CDS	NM_003133-intron,NM_001130440-CDS
GNPNAT1	chr14	53242478	-	A	35	26	0	9	0	0.257143	D	SINE	AluJo	-	3UTR	NM_198066-3UTR
MMACHC	chr1	45975345	+	A	26	17	0	9	0	0.346154	D	SINE	AluSg7	-	3UTR	NM_015506-3UTR
FCF1	chr14	75202402	+	A	19	10	0	9	0	0.473684	D	SINE	AluSc5	-	3UTR	NM_015962-3UTR
SKA1	chr18	47919605	+	A	18	9	0	9	0	0.5	D	SINE	AluSc8	-	3UTR	NM_001039535-3UTR,NM_145060-3UTR
MTDH	chr8	98741429	+	A	59	51	0	8	0	0.135593	D	SINE	AluJo	-	3UTR	NM_178812-3UTR
PAICS	chr4	57327082	+	A	52	44	0	8	0	0.153846	D	SINE	AluSx1	-	3UTR	NM_001079524-3UTR,NM_001079525-3UTR,NM_006452-3UTR
ZDHHC20	chr13	21949165	-	A	35	27	0	8	0	0.228571	D	SINE	AluSz	-	3UTR	NM_153251-3UTR
MAGT1	chrX	77083915	-	A	28	20	0	8	0	0.285714	D	SINE	AluSz	-	3UTR	NM_032121-3UTR
SLC35E2	chr1	1660887	-	A	23	15	0	8	0	0.347826	D	SINE	AluSg	-	intron,3UTR	NM_001199787-intron,NM_182838-3UTR
GJC1	chr17	42876791	-	A	19	11	0	8	0	0.421053	D	SINE	AluSz	-	3UTR	NM_001080383-3UTR,NM_005497-3UTR
LOC100505876	chr2	37429526	+	A	18	10	0	8	0	0.444444	D	SINE	AluSz	-	exon	NR_037879-exon,NR_037880-exon
SLC35E2	chr1	1661410	-	A	16	8	0	8	0	0.5	D	SINE	AluJo	-	intron,3UTR	NM_001199787-intron,NM_182838-3UTR
LYST	chr1	235990120	-	A	15	7	0	8	0	0.533333	D	SINE	AluJb	-	intron	NM_000081-intron
ARSD	chrX	2824916	-	A	15	7	0	8	0	0.533333	D	SINE	AluSz	-	3UTR	NM_001669-3UTR
LYST	chr1	235990461	-	A	13	5	0	8	0	0.615385	D	SINE	AluSz6	-	intron	NM_000081-intron
TMPO	chr12	98942688	+	A	10	2	0	8	0	0.8	D	SINE	AluSc	-	3UTR	NM_001032283-3UTR,NM_001032284-3UTR
GSR	chr8	30536544	-	A	67	60	0	7	0	0.104478	D	SINE	AluSp	-	3UTR	NM_000637-3UTR,NM_001195102-3UTR,NM_001195103-3UTR,NM_001195104-3UTR
FGD5-AS1	chr3	14986399	-	A	65	58	0	7	0	0.107692	D	SINE	AluSq2	-	exon	NR_046251-exon,NR_046252-exon,NR_046253-exon,NR_046254-exon,NR_046255-exon
SSR3	chr3	156259288	-	A	37	30	0	7	0	0.189189	D	SINE	AluSx1	-	3UTR	NM_007107-3UTR
MAGT1	chrX	77083828	-	A	34	27	0	7	0	0.205882	D	SINE	AluSz	-	3UTR	NM_032121-3UTR
EEF2K	chr16	22296891	+	A	30	23	0	7	0	0.233333	D	SINE	AluJo	-	3UTR	NM_013302-3UTR
DHFR	chr5	79923843	-	A	27	20	0	7	0	0.259259	D	SINE	AluSq2	-	3UTR	NM_000791-3UTR
GNPNAT1	chr14	53243411	-	A	24	17	0	7	0	0.291667	D	SINE	AluSx3	-	3UTR	NM_198066-3UTR
MRPL30	chr2	99813020	+	A	17	10	0	7	0	0.411765	D	SINE	AluJb	-	3UTR,intron	NM_145212-3UTR,NR_028356-intron
LRRN4CL	chr11	62454568	-	A	15	8	0	7	0	0.466667	D	SINE	AluSx1	-	3UTR	NM_203422-3UTR
IPP	chr1	46164678	-	A	11	4	0	7	0	0.636364	D	SINE	AluJb	-	intron,3UTR	NM_001145349-intron,NM_005897-3UTR
KIAA1143	chr3	44791343	-	A	11	4	0	7	0	0.636364	D	SINE	AluJr	-	3UTR	NM_020696-3UTR
MRPL30	chr2	99812336	+	A	11	4	0	7	0	0.636364	D	SINE	AluSx	-	3UTR,intron	NM_145212-3UTR,NR_028356-intron
RINL	chr19	39358724	-	A	10	3	0	7	0	0.7	D	SINE	AluSp	-	3UTR	NM_001195833-3UTR,NM_198445-3UTR
OIP5-AS1	chr15	41590861	+	A	50	44	0	6	0	0.12	D	SINE	AluSx1	-	exon	NR_026757-exon
DHFR	chr5	79923311	-	A	45	39	0	6	0	0.133333	D	SINE	AluJb	-	3UTR	NM_000791-3UTR
EEF2K	chr16	22296938	+	A	41	35	0	6	0	0.146341	D	SINE	AluJo	-	3UTR	NM_013302-3UTR
MAGT1	chrX	77083673	-	A	41	35	0	6	0	0.146341	D	SINE	AluSz6	-	3UTR	NM_032121-3UTR
PPIA	chr7	44841519	+	A	29	23	0	6	0	0.206897	D	SINE	AluJr	-	3UTR	NM_021130-3UTR
CTSB	chr8	11700231	-	A	28	22	0	6	0	0.214286	D	SINE	AluSq2	-	3UTR	NM_001908-3UTR,NM_147780-3UTR,NM_147781-3UTR,NM_147782-3UTR,NM_147783-3UTR
TMPO	chr12	98942886	+	A	25	19	0	6	0	0.24	D	SINE	AluSc	-	3UTR	NM_001032283-3UTR,NM_001032284-3UTR
GNPNAT1	chr14	53243412	-	A	22	16	0	6	0	0.272727	D	SINE	AluSx3	-	3UTR	NM_198066-3UTR
PRR11	chr17	57279070	+	A	21	15	0	6	0	0.285714	D	SINE	AluSq2	-	3UTR	NM_018304-3UTR
CCL28	chr5	43381741	-	A	20	14	0	6	0	0.3	D	SINE	AluJr	-	3UTR	NM_148672-3UTR
PGAM5	chr12	133298339	+	A	19	13	0	6	0	0.315789	D	SINE	AluSq	-	3UTR	NM_001170543-3UTR,NM_001170544-3UTR
CXorf56	chrX	118673250	-	A	19	13	0	6	0	0.315789	D	SINE	AluSz	-	3UTR	NM_001170569-3UTR,NM_001170570-3UTR,NM_022101-3UTR
PGAM5	chr12	133297904	+	A	18	12	0	6	0	0.333333	D	SINE	AluJo	-	3UTR	NM_001170543-3UTR,NM_001170544-3UTR
ZDHHC20	chr13	21949107	-	A	17	11	0	6	0	0.352941	D	SINE	AluSz	-	3UTR	NM_153251-3UTR
AHR	chr7	17384437	+	A	16	10	0	6	0	0.375	D	SINE	AluSx	-	3UTR	NM_001621-3UTR
PEX26	chr22	18572597	+	A	15	9	0	6	0	0.4	D	SINE	AluY	-	3UTR	NM_001127649-3UTR,NM_001199319-3UTR,NM_017929-3UTR
AHR	chr7	17384440	+	A	14	8	0	6	0	0.428571	D	SINE	AluSx	-	3UTR	NM_001621-3UTR
H2AFV	chr7	44872419	-	A	13	7	0	6	0	0.461538	D	SINE	AluJo	-	intron	NM_138635-intron
CENPN	chr16	81063245	+	A	13	7	0	6	0	0.461538	D	SINE	AluSz	-	intron,3UTR	NM_001100625-intron,NM_001100624-3UTR,NM_001270473-3UTR,NM_001270474-3UTR
UGGT1	chr2	128951107	+	A	11	5	0	6	0	0.545455	D	SINE	AluSx1	-	exon,3UTR	NR_027671-exon,NM_020120-3UTR
MTDH	chr8	98741417	+	A	49	44	0	5	0	0.102041	D	SINE	AluJo	-	3UTR	NM_178812-3UTR
UBXN2A	chr2	24223159	+	A	39	34	0	5	0	0.128205	D	SINE	AluSc	-	3UTR	NM_181713-3UTR
GATC	chr12	120899168	+	A	38	33	0	5	0	0.131579	D	SINE	AluJr	-	exon,3UTR	NR_033684-exon,NM_176818-3UTR
MCM4	chr8	48889672	+	A	38	33	0	5	0	0.131579	D	SINE	AluSx3	-	3UTR	NM_005914-3UTR,NM_182746-3UTR
ZDHHC20	chr13	21948495	-	A	37	32	0	5	0	0.135135	D	SINE	AluSx	-	3UTR	NM_153251-3UTR
OIP5-AS1	chr15	41591417	+	A	29	24	0	5	0	0.172414	D	SINE	AluSx	-	exon	NR_026757-exon
GSR	chr8	30536603	-	A	28	23	0	5	0	0.178571	D	SINE	AluSp	-	3UTR	NM_000637-3UTR,NM_001195102-3UTR,NM_001195103-3UTR,NM_001195104-3UTR
MRPL30	chr2	99812857	+	A	23	18	0	5	0	0.217391	D	SINE	AluJb	-	3UTR,intron	NM_145212-3UTR,NR_028356-intron
ZDHHC20	chr13	21948576	-	A	22	17	0	5	0	0.227273	D	SINE	AluSx	-	3UTR	NM_153251-3UTR
RAB2B	chr14	21928910	-	A	20	15	0	5	0	0.25	D	SINE	AluSp	-	3UTR,exon	NM_001163380-3UTR,NM_032846-3UTR,NR_028074-exon
MAGT1	chrX	77083891	-	A	20	15	0	5	0	0.25	D	SINE	AluSz	-	3UTR	NM_032121-3UTR
TMPO	chr12	98942824	+	A	19	14	0	5	0	0.263158	D	SINE	AluSc	-	3UTR	NM_001032283-3UTR,NM_001032284-3UTR
CXorf56	chrX	118673238	-	A	19	14	0	5	0	0.263158	D	SINE	AluSz	-	3UTR	NM_001170569-3UTR,NM_001170570-3UTR,NM_022101-3UTR
SSR3	chr3	156258205	-	A	19	14	0	5	0	0.263158	D	SINE	AluY	-	3UTR	NM_007107-3UTR
CCL28	chr5	43381699	-	A	18	13	0	5	0	0.277778	D	SINE	AluJr	-	3UTR	NM_148672-3UTR
ZNF639	chr3	179043023	+	A	18	13	0	5	0	0.277778	D	SINE	AluSp	-	5UTR	NM_016331-5UTR
FAM20B	chr1	179042701	+	A	18	13	0	5	0	0.277778	D	SINE	AluSx1	-	3UTR	NM_014864-3UTR
NOP14	chr4	2940085	-	A	17	12	0	5	0	0.294118	D	SINE	AluSp	-	intron	NM_003703-intron
LRRN4CL	chr11	62454629	-	A	17	12	0	5	0	0.294118	D	SINE	AluSx1	-	3UTR	NM_203422-3UTR
GNPNAT1	chr14	53242651	-	A	14	9	0	5	0	0.357143	D	SINE	AluJb	-	3UTR	NM_198066-3UTR
FHDC1	chr4	153898469	+	A	14	9	0	5	0	0.357143	D	SINE	AluJo	-	3UTR	NM_033393-3UTR
ZBTB24	chr6	109785946	-	A	14	9	0	5	0	0.357143	D	SINE	AluJr	-	3UTR	NM_014797-3UTR
GNE	chr9	36216898	-	A	14	9	0	5	0	0.357143	D	SINE	AluY	-	3UTR	NM_001128227-3UTR,NM_001190383-3UTR,NM_001190384-3UTR,NM_001190388-3UTR,NM_005476-3UTR
STK4	chr20	43707842	+	A	13	8	0	5	0	0.384615	D	SINE	AluJb	-	3UTR	NM_006282-3UTR
ZNF655	chr7	99172127	+	A	13	8	0	5	0	0.384615	D	SINE	AluJr	-	3UTR	NM_001009960-3UTR,NM_001083956-3UTR,NM_001085368-3UTR,NM_138494-3UTR
OIP5-AS1	chr15	41591342	+	A	13	8	0	5	0	0.384615	D	SINE	AluSx	-	exon	NR_026757-exon
GATC	chr12	120898553	+	A	13	8	0	5	0	0.384615	D	SINE	AluY	-	exon,3UTR	NR_033684-exon,NM_176818-3UTR
PEX26	chr22	18572675	+	A	12	7	0	5	0	0.416667	D	SINE	AluY	-	3UTR	NM_001127649-3UTR,NM_001199319-3UTR,NM_017929-3UTR
GJC1	chr17	42877163	-	A	11	6	0	5	0	0.454545	D	SINE	AluJo	-	3UTR	NM_001080383-3UTR,NM_005497-3UTR
H2AFV	chr7	44872427	-	A	11	6	0	5	0	0.454545	D	SINE	AluJo	-	intron	NM_138635-intron
NOM1	chr7	156764180	+	A	10	5	0	5	0	0.5	D	SINE	AluJr	-	3UTR	NM_138400-3UTR
SCARB1	chr12	125267862	-	A	10	5	0	5	0	0.5	D	SINE	AluJr	-	intron	NM_001082959-intron,NM_005505-intron
FOXRED2	chr22	36884426	-	A	41	37	0	4	0	0.097561	D	SINE	AluSx	-	3UTR	NM_001102371-3UTR,NM_024955-3UTR
MCM4	chr8	48889633	+	A	38	34	0	4	0	0.105263	D	SINE	AluSx3	-	3UTR	NM_005914-3UTR,NM_182746-3UTR
MAGT1	chrX	77084001	-	A	37	33	0	4	0	0.108108	D	SINE	AluSz	-	3UTR	NM_032121-3UTR
SLC25A32	chr8	104411941	-	A	36	32	0	4	0	0.111111	D	SINE	AluY	-	3UTR	NM_030780-3UTR
DHFR	chr5	79923329	-	A	35	31	0	4	0	0.114286	D	SINE	AluJb	-	3UTR	NM_000791-3UTR
MAGT1	chrX	77083575	-	A	33	29	0	4	0	0.121212	D	SINE	AluSz6	-	3UTR	NM_032121-3UTR
GNPNAT1	chr14	53242859	-	A	32	28	0	4	0	0.125	D	SINE	AluJb	-	3UTR	NM_198066-3UTR
FOXRED2	chr22	36884539	-	A	32	28	0	4	0	0.125	D	SINE	AluSx	-	3UTR	NM_001102371-3UTR,NM_024955-3UTR
GINS1	chr20	25428588	+	A	30	26	0	4	0	0.133333	D	SINE	AluJb	-	3UTR	NM_021067-3UTR
GINS1	chr20	25428587	+	A	29	25	0	4	0	0.137931	D	SINE	AluJb	-	3UTR	NM_021067-3UTR
GINS1	chr20	25427815	+	A	28	24	0	4	0	0.142857	D	SINE	AluSz	-	3UTR	NM_021067-3UTR
AURKA	chr20	54963816	-	A	26	22	0	4	0	0.153846	D	SINE	AluSq2	-	intron,5UTR	NM_198434-intron,NM_198436-intron,NM_003600-intron,NM_198435-intron,NM_198437-intron,NM_198433-5UTR
PSMB2	chr1	36067749	-	A	25	21	0	4	0	0.16	D	SINE	AluJb	-	3UTR	NM_001199779-3UTR,NM_001199780-3UTR,NM_002794-3UTR
TRIM65	chr17	73886252	-	A	25	21	0	4	0	0.16	D	SINE	AluJr	-	3UTR	NM_001256124-3UTR,NM_173547-3UTR
MRPS16	chr10	75009842	-	A	25	21	0	4	0	0.16	D	SINE	AluY	-	3UTR	NM_016065-3UTR
PEX26	chr22	18571431	+	A	23	19	0	4	0	0.173913	D	SINE	AluSz	-	3UTR	NM_001127649-3UTR,NM_001199319-3UTR,NM_017929-3UTR
LYRM2	chr6	90344605	-	A	23	19	0	4	0	0.173913	D	SINE	AluSz6	-	3UTR,exon	NM_020466-3UTR,NR_028493-exon,NR_028494-exon,NR_028495-exon
PSMB2	chr1	36067752	-	A	22	18	0	4	0	0.181818	D	SINE	AluJb	-	3UTR	NM_001199779-3UTR,NM_001199780-3UTR,NM_002794-3UTR
FCF1	chr14	75202412	+	A	22	18	0	4	0	0.181818	D	SINE	AluSc5	-	3UTR	NM_015962-3UTR
CTSB	chr8	11701429	-	A	22	18	0	4	0	0.181818	D	SINE	AluSx1	-	3UTR	NM_001908-3UTR,NM_147780-3UTR,NM_147781-3UTR,NM_147782-3UTR,NM_147783-3UTR
DHFR	chr5	79923906	-	A	21	17	0	4	0	0.190476	D	SINE	AluSq2	-	3UTR	NM_000791-3UTR
LOC100652772	chr5	43574934	-	A	21	17	0	4	0	0.190476	D	SINE	AluSq2	-	exon	NR_073113-exon
TXNDC15	chr5	134236281	+	A	19	15	0	4	0	0.210526	D	SINE	AluSq	-	3UTR	NM_024715-3UTR
H2AFV	chr7	44872714	-	A	19	15	0	4	0	0.210526	D	SINE	AluSx	-	intron	NM_138635-intron
H2AFV	chr7	44872505	-	A	18	14	0	4	0	0.222222	D	SINE	AluJo	-	intron	NM_138635-intron
AHR	chr7	17384777	+	A	18	14	0	4	0	0.222222	D	SINE	AluSc	-	3UTR	NM_001621-3UTR
PPM1K	chr4	89179595	-	A	18	14	0	4	0	0.222222	D	SINE	AluSc	-	3UTR	NM_152542-3UTR
LRRN4CL	chr11	62454714	-	A	18	14	0	4	0	0.222222	D	SINE	AluSx1	-	3UTR	NM_203422-3UTR
HTATSF1P2	chr6	3021343	-	A	17	13	0	4	0	0.235294	D	SINE	AluJr4	-	exon	NR_033884-exon
MRTO4	chr1	19585553	+	A	17	13	0	4	0	0.235294	D	SINE	AluSc8	-	3UTR	NM_016183-3UTR
CENPN	chr16	81064163	+	A	17	13	0	4	0	0.235294	D	SINE	AluSx1	-	intron,3UTR	NM_001100625-intron,NM_001100624-3UTR,NM_001270473-3UTR,NM_001270474-3UTR
FAM20B	chr1	179042697	+	A	17	13	0	4	0	0.235294	D	SINE	AluSx1	-	3UTR	NM_014864-3UTR
SOD2	chr6	160100882	-	A	17	13	0	4	0	0.235294	D	SINE	AluSz	-	intron	NM_001024465-intron,NM_001024466-intron
PEX26	chr22	18572730	+	A	17	13	0	4	0	0.235294	D	SINE	AluY	-	3UTR	NM_001127649-3UTR,NM_001199319-3UTR,NM_017929-3UTR
SNX1	chr15	64434329	+	A	16	12	0	4	0	0.25	D	SINE	AluJo	-	3UTR	NM_003099-3UTR,NM_148955-3UTR,NM_001242933-3UTR
TRIM65	chr17	73886004	-	A	16	12	0	4	0	0.25	D	SINE	AluJo	-	3UTR	NM_001256124-3UTR,NM_173547-3UTR
AHR	chr7	17384774	+	A	16	12	0	4	0	0.25	D	SINE	AluSc	-	3UTR	NM_001621-3UTR
VHL	chr3	10194555	+	A	16	12	0	4	0	0.25	D	SINE	AluSx	-	3UTR	NM_000551-3UTR,NM_198156-3UTR
MIR548AE2	chr16	48388382	+	A	16	12	0	4	0	0.25	D	SINE	AluSz	-	intron	NR_039639-intron
CASP8	chr2	202152106	+	A	14	10	0	4	0	0.285714	D	SINE	AluJr	-	3UTR	NM_001080124-3UTR,NM_001080125-3UTR,NM_001228-3UTR,NM_033355-3UTR,NM_033356-3UTR
C15orf38-AP3S2	chr15	90440482	-	A	14	10	0	4	0	0.285714	D	SINE	AluSq2	-	intron	NM_001199058-intron
SOGA1	chr20	35410314	-	A	14	10	0	4	0	0.285714	D	SINE	AluSz	-	intron	NM_199181-intron
RNF125	chr18	29652119	+	A	13	9	0	4	0	0.307692	D	SINE	AluJb	-	3UTR	NM_017831-3UTR
C15orf40	chr15	83674110	-	A	13	9	0	4	0	0.307692	D	SINE	AluSq2	-	intron,3UTR	NM_001160116-intron,NM_001160115-intron,NM_144597-3UTR,NM_001160114-intron,NR_027650-intron
MAVS	chr20	3850391	+	A	13	9	0	4	0	0.307692	D	SINE	AluSx1	-	exon,3UTR	NR_037921-exon,NM_001206491-3UTR,NM_020746-3UTR
RBBP9	chr20	18468511	-	A	13	9	0	4	0	0.307692	D	SINE	AluSz6	-	3UTR	NM_006606-3UTR
SPAG9	chr17	49042216	-	A	12	8	0	4	0	0.333333	D	SINE	AluJb	-	3UTR	NM_001130527-3UTR,NM_001130528-3UTR,NM_001251971-3UTR,NM_003971-3UTR
SNHG4$MATR3	chr5	138618620	+	A	12	8	0	4	0	0.333333	D	SINE	AluSx	-	exon$intron	NR_036536-exon$NM_001194954-intron,NM_199189-intron,NR_036535-intron
PEX26	chr22	18572650	+	A	12	8	0	4	0	0.333333	D	SINE	AluY	-	3UTR	NM_001127649-3UTR,NM_001199319-3UTR,NM_017929-3UTR
HAUS2	chr15	42859342	+	A	11	7	0	4	0	0.363636	D	SINE	AluJb	-	3UTR	NM_001130447-3UTR,NM_018097-3UTR
CBX5	chr12	54634283	-	A	11	7	0	4	0	0.363636	D	SINE	AluJr	-	3UTR	NM_001127321-3UTR,NM_001127322-3UTR,NM_012117-3UTR
INPP5B	chr1	38327181	-	A	11	7	0	4	0	0.363636	D	SINE	AluSq	-	3UTR	NM_005540-3UTR
CCRN4L	chr4	139966877	+	A	11	7	0	4	0	0.363636	D	SINE	AluY	-	3UTR	NM_012118-3UTR
DTWD2	chr5	118173592	-	A	10	6	0	4	0	0.4	D	SINE	AluJr	-	3UTR	NM_173666-3UTR
TMEM241	chr18	20876547	-	A	10	6	0	4	0	0.4	D	SINE	AluSx	-	3UTR	NM_032933-3UTR
UGGT1	chr2	128951095	+	A	10	6	0	4	0	0.4	D	SINE	AluSx1	-	exon,3UTR	NR_027671-exon,NM_020120-3UTR
CXorf56	chrX	118673312	-	A	10	6	0	4	0	0.4	D	SINE	AluSz	-	3UTR	NM_001170569-3UTR,NM_001170570-3UTR,NM_022101-3UTR
NDE1	chr16	15794464	+	A	10	6	0	4	0	0.4	D	SINE	AluSz	-	intron	NM_001143979-intron,NM_017668-intron
CRCP	chr7	65619292	+	A	10	6	0	4	0	0.4	D	SINE	AluSz6	-	exon,3UTR	NR_024548-exon,NM_001040647-3UTR,NM_001040648-3UTR,NM_001142414-3UTR,NM_014478-3UTR
H2AFV	chr7	44873106	-	A	10	6	0	4	0	0.4	D	SINE	AluY	-	intron	NM_138635-intron
LOC100505876	chr2	37431681	+	A	31	28	0	3	0	0.0967742	D	SINE	AluSc	-	exon	NR_037879-exon,NR_037880-exon
UBXN2A	chr2	24223256	+	A	31	28	0	3	0	0.0967742	D	SINE	AluSc	-	3UTR	NM_181713-3UTR
OIP5-AS1	chr15	41591418	+	A	29	26	0	3	0	0.103448	D	SINE	AluSx	-	exon	NR_026757-exon
PEX26	chr22	18571343	+	A	29	26	0	3	0	0.103448	D	SINE	AluSz	-	3UTR	NM_001127649-3UTR,NM_001199319-3UTR,NM_017929-3UTR
NDUFV3	chr21	44329381	+	A	28	25	0	3	0	0.107143	D	SINE	AluSx1	-	3UTR	NM_001001503-3UTR,NM_021075-3UTR
GINS1	chr20	25428503	+	A	26	23	0	3	0	0.115385	D	SINE	AluJb	-	3UTR	NM_021067-3UTR
FAM213A	chr10	82192135	+	A	25	22	0	3	0	0.12	D	SINE	AluSx1	-	3UTR	NM_001243778-3UTR,NM_001243779-3UTR,NM_001243780-3UTR,NM_001243781-3UTR,NM_001243782-3UTR,NM_032333-3UTR
POLR1E	chr9	37503392	+	A	24	21	0	3	0	0.125	D	SINE	AluJo	-	3UTR	NM_022490-3UTR
CTSB	chr8	11700737	-	A	23	20	0	3	0	0.130435	D	SINE	AluSg	-	3UTR	NM_001908-3UTR,NM_147780-3UTR,NM_147781-3UTR,NM_147782-3UTR,NM_147783-3UTR
PEX26	chr22	18571421	+	A	23	20	0	3	0	0.130435	D	SINE	AluSz	-	3UTR	NM_001127649-3UTR,NM_001199319-3UTR,NM_017929-3UTR
LYRM2	chr6	90344569	-	A	23	20	0	3	0	0.130435	D	SINE	AluSz6	-	3UTR,exon	NM_020466-3UTR,NR_028493-exon,NR_028494-exon,NR_028495-exon
MAVS	chr20	3848225	+	A	22	19	0	3	0	0.136364	D	SINE	AluJr	-	exon,3UTR	NR_037921-exon,NM_001206491-3UTR,NM_020746-3UTR
FOXRED2	chr22	36883882	-	A	22	19	0	3	0	0.136364	D	SINE	AluSq2	-	3UTR	NM_001102371-3UTR,NM_024955-3UTR
RNF125	chr18	29651263	+	A	22	19	0	3	0	0.136364	D	SINE	AluSz	-	3UTR	NM_017831-3UTR
LYRM2	chr6	90344571	-	A	22	19	0	3	0	0.136364	D	SINE	AluSz6	-	3UTR,exon	NM_020466-3UTR,NR_028493-exon,NR_028494-exon,NR_028495-exon
TXNDC15	chr5	134236286	+	A	21	18	0	3	0	0.142857	D	SINE	AluSq	-	3UTR	NM_024715-3UTR
DHFR	chr5	79923990	-	A	21	18	0	3	0	0.142857	D	SINE	AluSq2	-	3UTR	NM_000791-3UTR
GATC	chr12	120898943	+	A	20	17	0	3	0	0.15	D	SINE	AluJr	-	exon,3UTR	NR_033684-exon,NM_176818-3UTR
AHR	chr7	17384832	+	A	20	17	0	3	0	0.15	D	SINE	AluSc	-	3UTR	NM_001621-3UTR
CRCP	chr7	65618305	+	A	20	17	0	3	0	0.15	D	SINE	AluSp	-	exon,3UTR	NR_024548-exon,NM_001040647-3UTR,NM_001040648-3UTR,NM_001142414-3UTR,NM_014478-3UTR
AHR	chr7	17384514	+	A	20	17	0	3	0	0.15	D	SINE	AluSx	-	3UTR	NM_001621-3UTR
TGOLN2	chr2	85546474	-	A	18	15	0	3	0	0.166667	D	SINE	AluSc	-	3UTR	NM_001206840-3UTR,NM_001206841-3UTR,NM_001206844-3UTR,NM_006464-3UTR
MFSD12	chr19	3540316	-	A	18	15	0	3	0	0.166667	D	SINE	AluSc5	-	intron	NM_021731-intron,NM_001042680-intron
SLC35E2	chr1	1660957	-	A	18	15	0	3	0	0.166667	D	SINE	AluSg	-	intron,3UTR	NM_001199787-intron,NM_182838-3UTR
CRCP	chr7	65618315	+	A	18	15	0	3	0	0.166667	D	SINE	AluSp	-	exon,3UTR	NR_024548-exon,NM_001040647-3UTR,NM_001040648-3UTR,NM_001142414-3UTR,NM_014478-3UTR
RAB2B	chr14	21928940	-	A	18	15	0	3	0	0.166667	D	SINE	AluSp	-	3UTR,exon	NM_001163380-3UTR,NM_032846-3UTR,NR_028074-exon
PHAX	chr5	125962079	+	A	18	15	0	3	0	0.166667	D	SINE	AluSx	-	3UTR	NM_032177-3UTR
CENPN	chr16	81063345	+	A	18	15	0	3	0	0.166667	D	SINE	AluSz	-	intron,3UTR	NM_001100625-intron,NM_001100624-3UTR,NM_001270473-3UTR,NM_001270474-3UTR
CTSB	chr8	11700676	-	A	17	14	0	3	0	0.176471	D	SINE	AluSg	-	3UTR	NM_001908-3UTR,NM_147780-3UTR,NM_147781-3UTR,NM_147782-3UTR,NM_147783-3UTR
POLH	chr6	43583185	+	A	17	14	0	3	0	0.176471	D	SINE	AluSx3	-	3UTR	NM_006502-3UTR
GNPNAT1	chr14	53242639	-	A	16	13	0	3	0	0.1875	D	SINE	AluJb	-	3UTR	NM_198066-3UTR
GATC	chr12	120898978	+	A	16	13	0	3	0	0.1875	D	SINE	AluJr	-	exon,3UTR	NR_033684-exon,NM_176818-3UTR
DENND6A	chr3	57612933	-	A	16	13	0	3	0	0.1875	D	SINE	AluSz	-	3UTR	NM_152678-3UTR
OSGEPL1	chr2	190611844	-	A	15	12	0	3	0	0.2	D	SINE	AluJb	-	3UTR	NM_022353-3UTR
TNFAIP8L1	chr19	4653300	+	A	15	12	0	3	0	0.2	D	SINE	AluSc8	-	3UTR	NM_001167942-3UTR,NM_152362-3UTR
TXNDC15	chr5	134236245	+	A	15	12	0	3	0	0.2	D	SINE	AluSq	-	3UTR	NM_024715-3UTR
FCF1	chr14	75202857	+	A	15	12	0	3	0	0.2	D	SINE	AluSx	-	3UTR	NM_015962-3UTR
CENPN	chr16	81063319	+	A	15	12	0	3	0	0.2	D	SINE	AluSz	-	intron,3UTR	NM_001100625-intron,NM_001100624-3UTR,NM_001270473-3UTR,NM_001270474-3UTR
GATC	chr12	120898999	+	A	14	11	0	3	0	0.214286	D	SINE	AluJr	-	exon,3UTR	NR_033684-exon,NM_176818-3UTR
MAVS	chr20	3852829	+	A	14	11	0	3	0	0.214286	D	SINE	AluJr4	-	exon,3UTR	NR_037921-exon,NM_001206491-3UTR,NM_020746-3UTR
CCDC90A	chr6	13789387	-	A	14	11	0	3	0	0.214286	D	SINE	AluSg	-	3UTR	NM_001031713-3UTR
CENPN	chr16	81063389	+	A	14	11	0	3	0	0.214286	D	SINE	AluSz	-	intron,3UTR	NM_001100625-intron,NM_001100624-3UTR,NM_001270473-3UTR,NM_001270474-3UTR
HAUS2	chr15	42859343	+	A	13	10	0	3	0	0.230769	D	SINE	AluJb	-	3UTR	NM_001130447-3UTR,NM_018097-3UTR
FHDC1	chr4	153898454	+	A	13	10	0	3	0	0.230769	D	SINE	AluJo	-	3UTR	NM_033393-3UTR
GJC1	chr17	42877116	-	A	13	10	0	3	0	0.230769	D	SINE	AluJo	-	3UTR	NM_001080383-3UTR,NM_005497-3UTR
CTSB	chr8	11700596	-	A	13	10	0	3	0	0.230769	D	SINE	AluSg	-	3UTR	NM_001908-3UTR,NM_147780-3UTR,NM_147781-3UTR,NM_147782-3UTR,NM_147783-3UTR
MFSD12	chr19	3541591	-	A	13	10	0	3	0	0.230769	D	SINE	AluSx1	-	intron	NM_021731-intron,NM_001042680-intron
MIR548AE2	chr16	48388245	+	A	13	10	0	3	0	0.230769	D	SINE	AluSz	-	intron	NR_039639-intron
LYST	chr1	235990459	-	A	13	10	0	3	0	0.230769	D	SINE	AluSz6	-	intron	NM_000081-intron
MRPL30	chr2	99812978	+	A	12	9	0	3	0	0.25	D	SINE	AluJb	-	3UTR,intron	NM_145212-3UTR,NR_028356-intron
MAVS	chr20	3848192	+	A	12	9	0	3	0	0.25	D	SINE	AluJr	-	exon,3UTR	NR_037921-exon,NM_001206491-3UTR,NM_020746-3UTR
GTF2H3	chr12	124146077	+	A	12	9	0	3	0	0.25	D	SINE	AluSg	-	3UTR	NM_001271866-3UTR,NM_001271867-3UTR,NM_001271868-3UTR,NM_001516-3UTR
TCFL5	chr20	61483299	-	A	12	9	0	3	0	0.25	D	SINE	AluSz	-	intron	NM_006602-intron
MAVS	chr20	3848178	+	A	11	8	0	3	0	0.272727	D	SINE	AluJr	-	exon,3UTR	NR_037921-exon,NM_001206491-3UTR,NM_020746-3UTR
SCARB1	chr12	125267825	-	A	11	8	0	3	0	0.272727	D	SINE	AluJr	-	intron	NM_001082959-intron,NM_005505-intron
FCF1	chr14	75202532	+	A	11	8	0	3	0	0.272727	D	SINE	AluSc5	-	3UTR	NM_015962-3UTR
NOP14	chr4	2940026	-	A	11	8	0	3	0	0.272727	D	SINE	AluSp	-	intron	NM_003703-intron
GJC1	chr17	42880319	-	A	10	7	0	3	0	0.3	D	SINE	AluJb	-	3UTR	NM_001080383-3UTR,NM_005497-3UTR
NOP14	chr4	2940414	-	A	10	6	0	3	1	0.3	D	SINE	AluJo	-	intron	NM_003703-intron
NOM1	chr7	156764214	+	A	10	7	0	3	0	0.3	D	SINE	AluJr	-	3UTR	NM_138400-3UTR
PSMB2	chr1	36068276	-	A	10	7	0	3	0	0.3	D	SINE	AluSc	-	3UTR	NM_001199779-3UTR,NM_001199780-3UTR,NM_002794-3UTR
MFSD12	chr19	3540407	-	A	10	7	0	3	0	0.3	D	SINE	AluSc5	-	intron	NM_021731-intron,NM_001042680-intron
C11orf58	chr11	16778023	+	A	10	7	0	3	0	0.3	D	SINE	AluSc8	-	3UTR	NM_014267-3UTR
GNPNAT1	chr14	53243545	-	A	10	7	0	3	0	0.3	D	SINE	AluSx3	-	3UTR	NM_198066-3UTR
SKA1	chr18	47918813	+	A	20	18	0	2	0	0.1	D	SINE	AluJb	-	3UTR	NM_001039535-3UTR,NM_145060-3UTR
AHR	chr7	17384818	+	A	20	18	0	2	0	0.1	D	SINE	AluSc	-	3UTR	NM_001621-3UTR
CTSB	chr8	11700685	-	A	20	18	0	2	0	0.1	D	SINE	AluSg	-	3UTR	NM_001908-3UTR,NM_147780-3UTR,NM_147781-3UTR,NM_147782-3UTR,NM_147783-3UTR
TXNDC15	chr5	134236278	+	A	20	18	0	2	0	0.1	D	SINE	AluSq	-	3UTR	NM_024715-3UTR
DHFR	chr5	79923998	-	A	20	18	0	2	0	0.1	D	SINE	AluSq2	-	3UTR	NM_000791-3UTR
CCL28	chr5	43381708	-	A	19	17	0	2	0	0.105263	D	SINE	AluJr	-	3UTR	NM_148672-3UTR
TMPO	chr12	98942819	+	A	19	17	0	2	0	0.105263	D	SINE	AluSc	-	3UTR	NM_001032283-3UTR,NM_001032284-3UTR
NOP14	chr4	2940098	-	A	19	17	0	2	0	0.105263	D	SINE	AluSp	-	intron	NM_003703-intron
ARSD	chrX	2824906	-	A	19	17	0	2	0	0.105263	D	SINE	AluSz	-	3UTR	NM_001669-3UTR
CXorf56	chrX	118673251	-	A	19	17	0	2	0	0.105263	D	SINE	AluSz	-	3UTR	NM_001170569-3UTR,NM_001170570-3UTR,NM_022101-3UTR
MRPS16	chr10	75009585	-	A	19	17	0	2	0	0.105263	D	SINE	AluY	-	3UTR	NM_016065-3UTR
GATC	chr12	120899076	+	A	18	16	0	2	0	0.111111	D	SINE	AluJr	-	exon,3UTR	NR_033684-exon,NM_176818-3UTR
AHR	chr7	17384778	+	A	18	16	0	2	0	0.111111	D	SINE	AluSc	-	3UTR	NM_001621-3UTR
MAGT1	chrX	77083121	-	A	18	16	0	2	0	0.111111	D	SINE	AluSg	-	3UTR	NM_032121-3UTR
FAM20B	chr1	179042719	+	A	18	16	0	2	0	0.111111	D	SINE	AluSx1	-	3UTR	NM_014864-3UTR
NUP43	chr6	150047418	-	A	17	15	0	2	0	0.117647	D	SINE	AluSc	-	3UTR	NM_198887-3UTR
NUP43	chr6	150047420	-	A	17	15	0	2	0	0.117647	D	SINE	AluSc	-	3UTR	NM_198887-3UTR
CTSB	chr8	11700677	-	A	17	15	0	2	0	0.117647	D	SINE	AluSg	-	3UTR	NM_001908-3UTR,NM_147780-3UTR,NM_147781-3UTR,NM_147782-3UTR,NM_147783-3UTR
MED18	chr1	28661719	+	A	17	15	0	2	0	0.117647	D	SINE	AluSg	-	3UTR	NM_001127350-3UTR,NM_017638-3UTR
AHR	chr7	17384527	+	A	17	15	0	2	0	0.117647	D	SINE	AluSx	-	3UTR	NM_001621-3UTR
FCF1	chr14	75202856	+	A	17	15	0	2	0	0.117647	D	SINE	AluSx	-	3UTR	NM_015962-3UTR
H2AFV	chr7	44872689	-	A	17	15	0	2	0	0.117647	D	SINE	AluSx	-	intron	NM_138635-intron
CENPN	chr16	81064233	+	A	17	15	0	2	0	0.117647	D	SINE	AluSx1	-	intron,3UTR	NM_001100625-intron,NM_001100624-3UTR,NM_001270473-3UTR,NM_001270474-3UTR
LRRN4CL	chr11	62454726	-	A	17	15	0	2	0	0.117647	D	SINE	AluSx1	-	3UTR	NM_203422-3UTR
MAVS	chr20	3850461	+	A	17	15	0	2	0	0.117647	D	SINE	AluSx1	-	exon,3UTR	NR_037921-exon,NM_001206491-3UTR,NM_020746-3UTR
POLH	chr6	43583224	+	A	17	15	0	2	0	0.117647	D	SINE	AluSx3	-	3UTR	NM_006502-3UTR
POLH	chr6	43583233	+	A	17	15	0	2	0	0.117647	D	SINE	AluSx3	-	3UTR	NM_006502-3UTR
SLC35E2	chr1	1661090	-	A	16	14	0	2	0	0.125	D	SINE	AluSg	-	intron,3UTR	NM_001199787-intron,NM_182838-3UTR
KAT8	chr16	31132575	+	A	16	14	0	2	0	0.125	D	SINE	AluSx1	-	intron	NM_032188-intron,NM_182958-intron
GNPNAT1	chr14	53243438	-	A	16	14	0	2	0	0.125	D	SINE	AluSx3	-	3UTR	NM_198066-3UTR
MIR548AE2	chr16	48388383	+	A	16	14	0	2	0	0.125	D	SINE	AluSz	-	intron	NR_039639-intron
TCFL5	chr20	61483237	-	A	16	14	0	2	0	0.125	D	SINE	AluSz	-	intron	NM_006602-intron
C17orf85	chr17	3712086	-	A	15	13	0	2	0	0.133333	D	SINE	AluJo	-	3UTR	NM_001114118-3UTR
GATC	chr12	120898998	+	A	15	13	0	2	0	0.133333	D	SINE	AluJr	-	exon,3UTR	NR_033684-exon,NM_176818-3UTR
TMPO	chr12	98942621	+	A	15	13	0	2	0	0.133333	D	SINE	AluSc	-	3UTR	NM_001032283-3UTR,NM_001032284-3UTR
CHEK1	chr11	125545856	+	A	15	13	0	2	0	0.133333	D	SINE	AluSq2	-	3UTR	NM_001114121-3UTR
AHR	chr7	17384441	+	A	15	13	0	2	0	0.133333	D	SINE	AluSx	-	3UTR	NM_001621-3UTR
CENPN	chr16	81063280	+	A	15	13	0	2	0	0.133333	D	SINE	AluSz	-	intron,3UTR	NM_001100625-intron,NM_001100624-3UTR,NM_001270473-3UTR,NM_001270474-3UTR
H2AFV	chr7	44872480	-	A	14	12	0	2	0	0.142857	D	SINE	AluJo	-	intron	NM_138635-intron
MAVS	chr20	3852858	+	A	14	12	0	2	0	0.142857	D	SINE	AluJr4	-	exon,3UTR	NR_037921-exon,NM_001206491-3UTR,NM_020746-3UTR
RBBP9	chr20	18469048	-	A	14	12	0	2	0	0.142857	D	SINE	AluJr4	-	3UTR	NM_006606-3UTR
TMPO	chr12	98942696	+	A	14	12	0	2	0	0.142857	D	SINE	AluSc	-	3UTR	NM_001032283-3UTR,NM_001032284-3UTR
CTSB	chr8	11700595	-	A	14	12	0	2	0	0.142857	D	SINE	AluSg	-	3UTR	NM_001908-3UTR,NM_147780-3UTR,NM_147781-3UTR,NM_147782-3UTR,NM_147783-3UTR
SGOL1	chr3	20211814	-	A	14	12	0	2	0	0.142857	D	SINE	AluSp	-	intron,3UTR	NM_001012410-intron,NM_001012412-intron,NM_001199252-intron,NM_001199254-intron,NM_001199256-intron,NM_138484-intron,NM_001199257-intron,NM_001012409-3UTR,NM_001012411-3UTR,NM_001012413-3UTR,NM_001199251-3UTR,NM_001199253-3UTR,NM_001199255-3UTR
C15orf38-AP3S2	chr15	90441105	-	A	14	12	0	2	0	0.142857	D	SINE	AluSq2	-	intron	NM_001199058-intron
AP5B1	chr11	65544567	-	A	13	11	0	2	0	0.153846	D	SINE	AluJb	-	3UTR	NM_138368-3UTR
GJC1	chr17	42877148	-	A	13	11	0	2	0	0.153846	D	SINE	AluJo	-	3UTR	NM_001080383-3UTR,NM_005497-3UTR
H2AFV	chr7	44872473	-	A	13	11	0	2	0	0.153846	D	SINE	AluJo	-	intron	NM_138635-intron
MRPS16	chr10	75008817	-	A	13	11	0	2	0	0.153846	D	SINE	AluJr	-	3UTR	NM_016065-3UTR
TGOLN2	chr2	85546457	-	A	13	11	0	2	0	0.153846	D	SINE	AluSc	-	3UTR	NM_001206840-3UTR,NM_001206841-3UTR,NM_001206844-3UTR,NM_006464-3UTR
TMPO	chr12	98942695	+	A	13	11	0	2	0	0.153846	D	SINE	AluSc	-	3UTR	NM_001032283-3UTR,NM_001032284-3UTR
MRPL30	chr2	99812465	+	A	13	11	0	2	0	0.153846	D	SINE	AluSx	-	3UTR,intron	NM_145212-3UTR,NR_028356-intron
MAVS	chr20	3850487	+	A	13	11	0	2	0	0.153846	D	SINE	AluSx1	-	exon,3UTR	NR_037921-exon,NM_001206491-3UTR,NM_020746-3UTR
MAVS	chr20	3851791	+	A	13	11	0	2	0	0.153846	D	SINE	AluSx1	-	exon,3UTR	NR_037921-exon,NM_001206491-3UTR,NM_020746-3UTR
RSL1D1	chr16	11928886	-	A	12	10	0	2	0	0.166667	D	SINE	AluJb	-	3UTR	NM_015659-3UTR
SRFBP1	chr5	121362904	+	A	12	10	0	2	0	0.166667	D	SINE	AluJr	-	3UTR	NM_152546-3UTR
ZBTB24	chr6	109786003	-	A	12	10	0	2	0	0.166667	D	SINE	AluJr	-	3UTR	NM_014797-3UTR
PSMB2	chr1	36068295	-	A	12	10	0	2	0	0.166667	D	SINE	AluSc	-	3UTR	NM_001199779-3UTR,NM_001199780-3UTR,NM_002794-3UTR
FCF1	chr14	75202544	+	A	12	10	0	2	0	0.166667	D	SINE	AluSc5	-	3UTR	NM_015962-3UTR
MREG	chr2	216808308	-	A	12	10	0	2	0	0.166667	D	SINE	AluSc8	-	3UTR	NM_018000-3UTR
SGOL1	chr3	20211838	-	A	12	10	0	2	0	0.166667	D	SINE	AluSp	-	intron,3UTR	NM_001012410-intron,NM_001012412-intron,NM_001199252-intron,NM_001199254-intron,NM_001199256-intron,NM_138484-intron,NM_001199257-intron,NM_001012409-3UTR,NM_001012411-3UTR,NM_001012413-3UTR,NM_001199251-3UTR,NM_001199253-3UTR,NM_001199255-3UTR
METTL16	chr17	2321606	-	A	12	10	0	2	0	0.166667	D	SINE	AluSq	-	3UTR	NM_024086-3UTR
PRR11	chr17	57280848	+	A	12	10	0	2	0	0.166667	D	SINE	AluSx	-	3UTR	NM_018304-3UTR
MAVS	chr20	3850513	+	A	12	10	0	2	0	0.166667	D	SINE	AluSx1	-	exon,3UTR	NR_037921-exon,NM_001206491-3UTR,NM_020746-3UTR
POLH	chr6	43584698	+	A	12	10	0	2	0	0.166667	D	SINE	AluSx1	-	3UTR	NM_006502-3UTR
GJC1	chr17	42876841	-	A	12	10	0	2	0	0.166667	D	SINE	AluSz	-	3UTR	NM_001080383-3UTR,NM_005497-3UTR
TMPO	chr12	98943202	+	A	12	10	0	2	0	0.166667	D	SINE	AluSz	-	3UTR	NM_001032283-3UTR,NM_001032284-3UTR
GJC1	chr17	42880118	-	A	11	9	0	2	0	0.181818	D	SINE	AluJb	-	3UTR	NM_001080383-3UTR,NM_005497-3UTR
FHDC1	chr4	153898397	+	A	11	9	0	2	0	0.181818	D	SINE	AluJo	-	3UTR	NM_033393-3UTR
GJC1	chr17	42877065	-	A	11	9	0	2	0	0.181818	D	SINE	AluJo	-	3UTR	NM_001080383-3UTR,NM_005497-3UTR
POLR1E	chr9	37503490	+	A	11	9	0	2	0	0.181818	D	SINE	AluJo	-	3UTR	NM_022490-3UTR
CBX5	chr12	54634300	-	A	11	9	0	2	0	0.181818	D	SINE	AluJr	-	3UTR	NM_001127321-3UTR,NM_001127322-3UTR,NM_012117-3UTR
MFSD12	chr19	3540394	-	A	11	9	0	2	0	0.181818	D	SINE	AluSc5	-	intron	NM_021731-intron,NM_001042680-intron
PRR11	chr17	57280820	+	A	11	9	0	2	0	0.181818	D	SINE	AluSx	-	3UTR	NM_018304-3UTR
UGGT1	chr2	128952103	+	A	11	9	0	2	0	0.181818	D	SINE	AluSx1	-	exon,3UTR	NR_027671-exon,NM_020120-3UTR
GJC1	chr17	42876718	-	A	11	9	0	2	0	0.181818	D	SINE	AluSz	-	3UTR	NM_001080383-3UTR,NM_005497-3UTR
POLH	chr6	43585279	+	A	11	9	0	2	0	0.181818	D	SINE	AluSz	-	3UTR	NM_006502-3UTR
GGCX	chr2	85776590	-	A	11	9	0	2	0	0.181818	D	SINE	AluSz6	-	3UTR	NM_000821-3UTR,NM_001142269-3UTR
GNE	chr9	36216780	-	A	11	9	0	2	0	0.181818	D	SINE	AluY	-	3UTR	NM_001128227-3UTR,NM_001190383-3UTR,NM_001190384-3UTR,NM_001190388-3UTR,NM_005476-3UTR
GJC1	chr17	42880309	-	A	10	8	0	2	0	0.2	D	SINE	AluJb	-	3UTR	NM_001080383-3UTR,NM_005497-3UTR
GJC1	chr17	42880314	-	A	10	8	0	2	0	0.2	D	SINE	AluJb	-	3UTR	NM_001080383-3UTR,NM_005497-3UTR
PLEKHA2	chr8	38830557	+	A	10	8	0	2	0	0.2	D	SINE	AluJb	-	3UTR	NM_021623-3UTR
RSL1D1	chr16	11928951	-	A	10	8	0	2	0	0.2	D	SINE	AluJb	-	3UTR	NM_015659-3UTR
DCLRE1C	chr10	14949135	-	A	10	8	0	2	0	0.2	D	SINE	AluJo	-	3UTR	NM_001033855-3UTR,NM_001033857-3UTR,NM_001033858-3UTR,NM_022487-3UTR
NOP14	chr4	2940265	-	A	10	8	0	2	0	0.2	D	SINE	AluJo	-	intron	NM_003703-intron
IFNAR1	chr21	34731077	+	A	10	8	0	2	0	0.2	D	SINE	AluJr	-	3UTR	NM_000629-3UTR
ATM	chr11	108237957	+	A	10	8	0	2	0	0.2	D	SINE	AluSc8	-	3UTR	NM_000051-3UTR
VPS41	chr7	38764221	-	A	10	8	0	2	0	0.2	D	SINE	AluSp	-	3UTR	NM_014396-3UTR,NM_080631-3UTR
INPP5B	chr1	38327135	-	A	10	8	0	2	0	0.2	D	SINE	AluSq	-	3UTR	NM_005540-3UTR
UGGT1	chr2	128951080	+	A	10	8	0	2	0	0.2	D	SINE	AluSx1	-	exon,3UTR	NR_027671-exon,NM_020120-3UTR
UGGT1	chr2	128951094	+	A	10	8	0	2	0	0.2	D	SINE	AluSx1	-	exon,3UTR	NR_027671-exon,NM_020120-3UTR
GNPNAT1	chr14	53243554	-	A	10	8	0	2	0	0.2	D	SINE	AluSx3	-	3UTR	NM_198066-3UTR
RBBP9	chr20	18468339	-	A	10	8	0	2	0	0.2	D	SINE	AluSz6	-	3UTR	NM_006606-3UTR
AP5B1	chr11	65544490	-	A	10	9	0	1	0	0.1	D	SINE	AluJb	-	3UTR	NM_138368-3UTR
GJC1	chr17	42880112	-	A	10	9	0	1	0	0.1	D	SINE	AluJb	-	3UTR	NM_001080383-3UTR,NM_005497-3UTR
LGALS3	chr14	55602497	+	A	10	9	0	1	0	0.1	D	SINE	AluJb	-	intron	NM_001177388-intron,NM_002306-intron
MAPKAPK5-AS1	chr12	112278192	-	A	10	9	0	1	0	0.1	D	SINE	AluJb	-	exon	NR_015404-exon
MRPL30	chr2	99812808	+	A	10	9	0	1	0	0.1	D	SINE	AluJb	-	3UTR,intron	NM_145212-3UTR,NR_028356-intron
RNF125	chr18	29652079	+	A	10	9	0	1	0	0.1	D	SINE	AluJb	-	3UTR	NM_017831-3UTR
CHEK1	chr11	125526139	+	A	10	9	0	1	0	0.1	D	SINE	AluJo	-	exon,3UTR,intron	NR_045204-exon,NR_045205-exon,NM_001114122-3UTR,NM_001244846-3UTR,NM_001274-3UTR,NM_001114121-intron
CWF19L1	chr10	101992684	-	A	10	9	0	1	0	0.1	D	SINE	AluJo	-	3UTR	NM_018294-3UTR
DCLRE1C	chr10	14949134	-	A	10	9	0	1	0	0.1	D	SINE	AluJo	-	3UTR	NM_001033855-3UTR,NM_001033857-3UTR,NM_001033858-3UTR,NM_022487-3UTR
LOC90784	chr2	86249844	-	A	10	9	0	1	0	0.1	D	SINE	AluJo	-	exon	NR_026984-exon
SCARB1	chr12	125267857	-	A	10	9	0	1	0	0.1	D	SINE	AluJr	-	intron	NM_001082959-intron,NM_005505-intron
AHR	chr7	17384882	+	A	10	9	0	1	0	0.1	D	SINE	AluSc	-	3UTR	NM_001621-3UTR
CRCP	chr7	65618241	+	A	10	9	0	1	0	0.1	D	SINE	AluSp	-	exon,3UTR	NR_024548-exon,NM_001040647-3UTR,NM_001040648-3UTR,NM_001142414-3UTR,NM_014478-3UTR
METTL16	chr17	2321612	-	A	10	9	0	1	0	0.1	D	SINE	AluSq	-	3UTR	NM_024086-3UTR
C15orf38-AP3S2	chr15	90440595	-	A	10	9	0	1	0	0.1	D	SINE	AluSq2	-	intron	NM_001199058-intron
TAF8	chr6	42048348	+	A	10	9	0	1	0	0.1	D	SINE	AluSq2	-	3UTR	NM_138572-3UTR
FAM20B	chr1	179044096	+	A	10	9	0	1	0	0.1	D	SINE	AluSx	-	3UTR	NM_014864-3UTR
FAM20B	chr1	179044100	+	A	10	9	0	1	0	0.1	D	SINE	AluSx	-	3UTR	NM_014864-3UTR
DDX46	chr5	134165394	+	A	10	9	0	1	0	0.1	D	SINE	AluSx1	-	3UTR	NM_014829-3UTR
DHTKD1	chr10	12163033	+	A	10	9	0	1	0	0.1	D	SINE	AluSx1	-	3UTR	NM_018706-3UTR
IFNAR2	chr21	34636293	+	A	10	9	0	1	0	0.1	D	SINE	AluSx1	-	3UTR	NM_207585-3UTR
POLH	chr6	43584680	+	A	10	9	0	1	0	0.1	D	SINE	AluSx1	-	3UTR	NM_006502-3UTR
SPRYD7	chr13	50487339	-	A	10	9	0	1	0	0.1	D	SINE	AluSx1	-	3UTR,exon	NM_001127482-3UTR,NM_020456-3UTR,NR_023351-exon
SPRYD7	chr13	50487353	-	A	10	9	0	1	0	0.1	D	SINE	AluSx1	-	3UTR,exon	NM_001127482-3UTR,NM_020456-3UTR,NR_023351-exon
GNPNAT1	chr14	53243546	-	A	10	9	0	1	0	0.1	D	SINE	AluSx3	-	3UTR	NM_198066-3UTR
POLH	chr6	43583066	+	A	10	9	0	1	0	0.1	D	SINE	AluSx3	-	3UTR	NM_006502-3UTR
APOL6	chr22	36056011	+	A	10	9	0	1	0	0.1	D	SINE	AluSz	-	3UTR	NM_030641-3UTR
GINS1	chr20	25428320	+	A	10	9	0	1	0	0.1	D	SINE	AluSz	-	3UTR	NM_021067-3UTR
LOC100652772	chr5	43575840	-	A	10	9	0	1	0	0.1	D	SINE	AluSz	-	exon	NR_073113-exon
MIR548AE2	chr16	48388219	+	A	10	9	0	1	0	0.1	D	SINE	AluSz	-	intron	NR_039639-intron
RNF125	chr18	29650104	+	A	10	9	0	1	0	0.1	D	SINE	AluSz	-	3UTR	NM_017831-3UTR
OPA3	chr19	46052931	-	A	10	9	0	1	0	0.1	D	SINE	AluSz6	-	intron,3UTR	NM_001017989-intron,NM_025136-3UTR
RBBP9	chr20	18468473	-	A	10	9	0	1	0	0.1	D	SINE	AluSz6	-	3UTR	NM_006606-3UTR
RBBP9	chr20	18468474	-	A	10	9	0	1	0	0.1	D	SINE	AluSz6	-	3UTR	NM_006606-3UTR

## Sheet: Before IT_M121008
gene	chr	position	strand	reference	supporting_reads	A	C	G	T	edit_perc	source	repeat_class	repeat_name	snp	genic_position	refseqs
SSR3	chr3	156258205	-	A	230	145	0	85	0	0.369565	D	SINE	AluY	-	3UTR	NM_007107-3UTR
SSR3	chr3	156258273	-	A	104	29	0	75	0	0.721154	D	SINE	AluY	-	3UTR	NM_007107-3UTR
PAICS	chr4	57326291	+	A	162	88	0	74	0	0.45679	D	SINE	AluJb	-	3UTR	NM_001079524-3UTR,NM_001079525-3UTR,NM_006452-3UTR
PPIA	chr7	44841489	+	A	80	15	0	65	0	0.8125	D	SINE	AluJr	-	3UTR	NM_021130-3UTR
SLC35E2B$CDK11B	chr1	1595586	-	A	77	19	0	58	0	0.753247	D	SINE	AluJo	-	3UTR$intron	NM_001110781-3UTR$NM_033487-intron,NM_033486-intron,NM_033488-intron,NM_033489-intron,NM_033492-intron,NM_033493-intron
PAICS	chr4	57327087	+	A	64	8	0	56	0	0.875	D	SINE	AluSx1	-	3UTR	NM_001079524-3UTR,NM_001079525-3UTR,NM_006452-3UTR
ZDHHC20	chr13	21949161	-	A	100	55	0	45	0	0.45	D	SINE	AluSz	-	3UTR	NM_153251-3UTR
CTSB	chr8	11701490	-	A	90	47	0	43	0	0.477778	D	SINE	AluSx1	-	3UTR	NM_001908-3UTR,NM_147780-3UTR,NM_147781-3UTR,NM_147782-3UTR,NM_147783-3UTR
GNPNAT1	chr14	53243394	-	A	71	31	0	40	0	0.56338	D	SINE	AluSx3	-	3UTR	NM_198066-3UTR
GNPNAT1	chr14	53242478	-	A	164	126	0	38	0	0.231707	D	SINE	AluJo	-	3UTR	NM_198066-3UTR
SSR3	chr3	156259406	-	A	316	282	0	34	0	0.107595	D	SINE	AluSx1	-	3UTR	NM_007107-3UTR
SRP9	chr1	225974614	+	A	67	34	0	33	0	0.492537	D	SINE	AluJo	-	intron,CDS	NM_003133-intron,NM_001130440-CDS
MRPS16	chr10	75008955	-	A	76	44	0	32	0	0.421053	D	SINE	AluJr	-	3UTR	NM_016065-3UTR
GNB4	chr3	179115627	-	A	34	2	0	32	0	0.941176	D	SINE	AluSg7	-	3UTR	NM_021629-3UTR
PGAM5	chr12	133298339	+	A	58	28	0	30	0	0.517241	D	SINE	AluSq	-	3UTR	NM_001170543-3UTR,NM_001170544-3UTR
PRKCSH	chr19	11560427	+	A	59	30	0	29	0	0.491525	D	SINE	AluSx	-	intron	NM_001001329-intron,NM_002743-intron
MRPL30	chr2	99812336	+	A	56	27	0	29	0	0.517857	D	SINE	AluSx	-	3UTR,intron	NM_145212-3UTR,NR_028356-intron
MAVS	chr20	3852858	+	A	54	26	0	28	0	0.518519	D	SINE	AluJr4	-	exon,3UTR	NR_037921-exon,NM_001206491-3UTR,NM_020746-3UTR
GNPNAT1	chr14	53242417	-	A	177	152	0	25	0	0.141243	D	SINE	AluJo	-	3UTR	NM_198066-3UTR
FAM129A	chr1	184761274	-	A	68	43	0	25	0	0.367647	D	SINE	AluJo	-	3UTR	NM_052966-3UTR
ZDHHC20	chr13	21948502	-	A	36	11	0	25	0	0.694444	D	SINE	AluSx	-	3UTR	NM_153251-3UTR
SLC17A5	chr6	74304013	-	A	76	52	0	24	0	0.315789	D	SINE	AluSx3	-	3UTR	NM_012434-3UTR
SSR3	chr3	156258283	-	A	79	56	0	23	0	0.291139	D	SINE	AluY	-	3UTR	NM_007107-3UTR
ATG12	chr5	115165591	-	A	51	28	0	23	0	0.45098	D	SINE	AluSq2	-	3UTR,exon	NM_004707-3UTR,NR_073604-exon,NR_033362-exon,NR_033363-exon,NR_073603-exon,NR_073605-exon
FAM129A	chr1	184762524	-	A	113	91	0	22	0	0.19469	D	SINE	AluSz	-	3UTR	NM_052966-3UTR
CTSB	chr8	11701458	-	A	96	74	0	22	0	0.229167	D	SINE	AluSx1	-	3UTR	NM_001908-3UTR,NM_147780-3UTR,NM_147781-3UTR,NM_147782-3UTR,NM_147783-3UTR
GATC	chr12	120899011	+	A	30	8	0	22	0	0.733333	D	SINE	AluJr	-	exon,3UTR	NR_033684-exon,NM_176818-3UTR
PEX26	chr22	18572675	+	A	26	4	0	22	0	0.846154	D	SINE	AluY	-	3UTR	NM_001127649-3UTR,NM_001199319-3UTR,NM_017929-3UTR
MAVS	chr20	3852829	+	A	66	45	0	21	0	0.318182	D	SINE	AluJr4	-	exon,3UTR	NR_037921-exon,NM_001206491-3UTR,NM_020746-3UTR
ARNTL2	chr12	27576469	+	A	30	9	0	21	0	0.7	N	SINE	AluY	-	3UTR	NM_001248005-3UTR,NM_001248002-3UTR,NM_001248003-3UTR,NM_001248004-3UTR,NM_020183-3UTR
OSTM1	chr6	108363895	-	A	25	4	0	21	0	0.84	D	SINE	AluJb	-	3UTR	NM_014028-3UTR
GNPNAT1	chr14	53242354	-	A	130	110	0	20	0	0.153846	D	SINE	AluJo	-	3UTR	NM_198066-3UTR
PLEKHA2	chr8	38829839	+	A	51	31	0	20	0	0.392157	D	SINE	AluJr4	-	3UTR	NM_021623-3UTR
PSMB2	chr1	36068370	-	A	72	53	0	19	0	0.263889	D	SINE	AluSc	-	3UTR	NM_001199779-3UTR,NM_001199780-3UTR,NM_002794-3UTR
ZYG11B	chr1	53289686	+	A	40	21	0	19	0	0.475	D	SINE	AluSz	-	3UTR	NM_024646-3UTR
MPHOSPH8	chr13	20246359	+	A	21	3	0	18	0	0.857143	D	SINE	AluSq2	-	3UTR	NM_017520-3UTR
LAMP2	chrX	119571796	-	A	125	108	0	17	0	0.136	D	SINE	AluSq2	-	intron,3UTR	NM_001122606-intron,NM_002294-intron,NM_013995-3UTR
SSH1	chr12	109180424	-	A	106	89	0	17	0	0.160377	D	SINE	AluJb	-	3UTR	NM_018984-3UTR
ZDHHC20	chr13	21949165	-	A	99	82	0	17	0	0.171717	D	SINE	AluSz	-	3UTR	NM_153251-3UTR
MAGT1	chrX	77083915	-	A	93	76	0	17	0	0.182796	D	SINE	AluSz	-	3UTR	NM_032121-3UTR
SLC9A7	chrX	46465423	-	A	77	60	0	17	0	0.220779	D	SINE	AluSx3	-	3UTR	NM_001257291-3UTR,NM_032591-3UTR
KIF1C	chr17	4928835	+	A	47	30	0	17	0	0.361702	D	SINE	AluY	-	3UTR	NM_006612-3UTR
GATC	chr12	120899075	+	A	34	17	0	17	0	0.5	D	SINE	AluJr	-	exon,3UTR	NR_033684-exon,NM_176818-3UTR
ZNF655	chr7	99172900	+	A	23	6	0	17	0	0.73913	D	SINE	AluSg	-	3UTR	NM_001009960-3UTR,NM_001083956-3UTR,NM_001085368-3UTR,NM_138494-3UTR
DNAJC24	chr11	31452636	+	A	23	6	0	17	0	0.73913	D	SINE	AluSx1	-	3UTR	NM_181706-3UTR
SSH1	chr12	109180419	-	A	101	85	0	16	0	0.158416	D	SINE	AluJb	-	3UTR	NM_018984-3UTR
SLC17A5	chr6	74303543	-	A	93	77	0	16	0	0.172043	D	SINE	AluJr	-	3UTR	NM_012434-3UTR
MAGT1	chrX	77083914	-	A	93	77	0	16	0	0.172043	D	SINE	AluSz	-	3UTR	NM_032121-3UTR
ZDHHC20	chr13	21949107	-	A	75	59	0	16	0	0.213333	D	SINE	AluSz	-	3UTR	NM_153251-3UTR
ZYG11B	chr1	53289547	+	A	43	27	0	16	0	0.372093	D	SINE	AluSz	-	3UTR	NM_024646-3UTR
MRPL30	chr2	99812897	+	A	31	15	0	16	0	0.516129	D	SINE	AluJb	-	3UTR,intron	NM_145212-3UTR,NR_028356-intron
ICMT	chr1	6283260	-	A	30	14	0	16	0	0.533333	D	SINE	AluSx3	-	3UTR	NM_012405-3UTR
FCF1	chr14	75202402	+	A	19	3	0	16	0	0.842105	D	SINE	AluSc5	-	3UTR	NM_015962-3UTR
AHR	chr7	17384354	+	A	18	2	0	16	0	0.888889	D	SINE	AluSx	-	3UTR	NM_001621-3UTR
CLCC1	chr1	109474780	-	A	113	98	0	15	0	0.132743	D	SINE	AluSz	-	3UTR	NM_001048210-3UTR,NM_015127-3UTR
MAGT1	chrX	77083617	-	A	93	78	0	15	0	0.16129	D	SINE	AluSz6	-	3UTR	NM_032121-3UTR
MAGT1	chrX	77083891	-	A	81	66	0	15	0	0.185185	D	SINE	AluSz	-	3UTR	NM_032121-3UTR
FCF1	chr14	75202856	+	A	78	63	0	15	0	0.192308	D	SINE	AluSx	-	3UTR	NM_015962-3UTR
FCF1	chr14	75202544	+	A	41	26	0	15	0	0.365854	D	SINE	AluSc5	-	3UTR	NM_015962-3UTR
EEF2K	chr16	22296860	+	A	32	17	0	15	0	0.46875	D	SINE	AluJo	-	3UTR	NM_013302-3UTR
TMEM106A	chr17	41370460	+	A	19	4	0	15	0	0.789474	D	SINE	AluSq4	-	3UTR	NM_145041-3UTR
CTSB	chr8	11700586	-	A	91	77	0	14	0	0.153846	D	SINE	AluSg	-	3UTR	NM_001908-3UTR,NM_147780-3UTR,NM_147781-3UTR,NM_147782-3UTR,NM_147783-3UTR
MRTO4	chr1	19585553	+	A	78	64	0	14	0	0.179487	D	SINE	AluSc8	-	3UTR	NM_016183-3UTR
MRPL30	chr2	99812414	+	A	47	33	0	14	0	0.297872	D	SINE	AluSx	-	3UTR,intron	NM_145212-3UTR,NR_028356-intron
ATG12	chr5	115165632	-	A	46	32	0	14	0	0.304348	D	SINE	AluSq2	-	3UTR,exon	NM_004707-3UTR,NR_073604-exon,NR_033362-exon,NR_033363-exon,NR_073603-exon,NR_073605-exon
PIEZO1	chr16	88784379	-	A	42	28	0	14	0	0.333333	D	SINE	AluSx3	-	intron	NM_001142864-intron
GSR	chr8	30536603	-	A	41	27	0	14	0	0.341463	D	SINE	AluSp	-	3UTR	NM_000637-3UTR,NM_001195102-3UTR,NM_001195103-3UTR,NM_001195104-3UTR
MRPL30	chr2	99812843	+	A	40	26	0	14	0	0.35	D	SINE	AluJb	-	3UTR,intron	NM_145212-3UTR,NR_028356-intron
PHAX	chr5	125961047	+	A	35	21	0	14	0	0.4	D	SINE	AluSz	-	3UTR	NM_032177-3UTR
METTL2B	chr7	128142833	+	A	27	13	0	14	0	0.518519	D	SINE	AluSx1	-	3UTR	NM_018396-3UTR
BPNT1	chr1	220231330	-	A	14	0	0	14	0	1	D	SINE	AluY	-	3UTR	NM_006085-3UTR
UPK3BL$POLR2J2	chr7	102277678	-	A	107	94	0	13	0	0.121495	D	SINE	AluSc	-	3UTR$3UTR	NM_001114403-3UTR$NM_032959-3UTR
GSR	chr8	30536410	-	A	101	88	0	13	0	0.128713	D	SINE	AluSp	-	3UTR	NM_000637-3UTR,NM_001195102-3UTR,NM_001195103-3UTR,NM_001195104-3UTR
PPIA	chr7	44841519	+	A	84	71	0	13	0	0.154762	D	SINE	AluJr	-	3UTR	NM_021130-3UTR
PHAX	chr5	125961548	+	A	38	25	0	13	0	0.342105	D	SINE	AluSz6	-	3UTR	NM_032177-3UTR
METTL6	chr3	15452260	-	A	35	22	0	13	0	0.371429	D	SINE	AluJb	-	3UTR	NM_152396-3UTR
PHAX	chr5	125961468	+	A	33	20	0	13	0	0.393939	D	SINE	AluSz6	-	3UTR	NM_032177-3UTR
NOP14	chr4	2940397	-	A	25	12	0	13	0	0.52	D	SINE	AluJo	-	intron	NM_003703-intron
CLCC1	chr1	109474774	-	A	120	108	0	12	0	0.1	D	SINE	AluSz	-	3UTR	NM_001048210-3UTR,NM_015127-3UTR
PAICS	chr4	57326879	+	A	115	103	0	12	0	0.104348	D	SINE	AluSx1	-	3UTR	NM_001079524-3UTR,NM_001079525-3UTR,NM_006452-3UTR
FAM129A	chr1	184761312	-	A	56	44	0	12	0	0.214286	D	SINE	AluJo	-	3UTR	NM_052966-3UTR
RBM8A	chr1	145509570	+	A	51	39	0	12	0	0.235294	D	SINE	AluJo	-	3UTR	NM_005105-3UTR
MRPL30	chr2	99812447	+	A	46	34	0	12	0	0.26087	D	SINE	AluSx	-	3UTR,intron	NM_145212-3UTR,NR_028356-intron
KIF1C	chr17	4929863	+	A	40	28	0	12	0	0.3	D	SINE	AluJb	-	3UTR	NM_006612-3UTR
PSMB2	chr1	36067760	-	A	38	26	0	12	0	0.315789	D	SINE	AluJb	-	3UTR	NM_001199779-3UTR,NM_001199780-3UTR,NM_002794-3UTR
MGC2752	chr19	59095469	+	A	28	16	0	12	0	0.428571	D	SINE	AluJb	-	exon	NR_026052-exon
PVR	chr19	45167091	+	A	27	15	0	12	0	0.444444	D	SINE	AluJr	-	3UTR	NM_001135768-3UTR,NM_001135769-3UTR,NM_006505-3UTR
KIF1C	chr17	4928368	+	A	23	11	0	12	0	0.521739	D	SINE	AluSz	-	3UTR	NM_006612-3UTR
NDE1	chr16	15794023	+	A	23	11	0	12	0	0.521739	D	SINE	AluSz6	-	intron	NM_001143979-intron,NM_017668-intron
XIAP	chrX	123046720	+	A	15	3	0	12	0	0.8	D	SINE	AluSz	-	exon,3UTR	NR_037916-exon,NM_001167-3UTR,NM_001204401-3UTR
MAGT1	chrX	77083828	-	A	87	76	0	11	0	0.126437	D	SINE	AluSz	-	3UTR	NM_032121-3UTR
CTSB	chr8	11700676	-	A	79	68	0	11	0	0.139241	D	SINE	AluSg	-	3UTR	NM_001908-3UTR,NM_147780-3UTR,NM_147781-3UTR,NM_147782-3UTR,NM_147783-3UTR
PVR	chr19	45167122	+	A	44	33	0	11	0	0.25	D	SINE	AluJr	-	3UTR	NM_001135768-3UTR,NM_001135769-3UTR,NM_006505-3UTR
FAM129A	chr1	184762676	-	A	41	30	0	11	0	0.268293	D	SINE	AluSz	-	3UTR	NM_052966-3UTR
GNPNAT1	chr14	53242651	-	A	39	28	0	11	0	0.282051	D	SINE	AluJb	-	3UTR	NM_198066-3UTR
PSMB2	chr1	36068295	-	A	38	27	0	11	0	0.289474	D	SINE	AluSc	-	3UTR	NM_001199779-3UTR,NM_001199780-3UTR,NM_002794-3UTR
PIEZO1	chr16	88784408	-	A	35	24	0	11	0	0.314286	D	SINE	AluSx3	-	intron	NM_001142864-intron
H2AFV	chr7	44872419	-	A	29	18	0	11	0	0.37931	D	SINE	AluJo	-	intron	NM_138635-intron
POLH	chr6	43583233	+	A	27	16	0	11	0	0.407407	D	SINE	AluSx3	-	3UTR	NM_006502-3UTR
SERBP1	chr1	67874689	-	A	21	10	0	11	0	0.52381	D	SINE	AluSz6	-	3UTR	NM_001018067-3UTR,NM_001018068-3UTR,NM_001018069-3UTR,NM_015640-3UTR
PRKCSH	chr19	11560763	+	A	17	6	0	11	0	0.647059	D	SINE	AluSc8	-	intron	NM_001001329-intron,NM_002743-intron
LOC100505876	chr2	37431681	+	A	98	88	0	10	0	0.102041	D	SINE	AluSc	-	exon	NR_037879-exon,NR_037880-exon
CRCP	chr7	65618786	+	A	64	54	0	10	0	0.15625	D	SINE	AluSx3	-	exon,3UTR	NR_024548-exon,NM_001040647-3UTR,NM_001040648-3UTR,NM_001142414-3UTR,NM_014478-3UTR
GNPNAT1	chr14	53243411	-	A	62	52	0	10	0	0.16129	D	SINE	AluSx3	-	3UTR	NM_198066-3UTR
PSMB2	chr1	36068325	-	A	52	42	0	10	0	0.192308	D	SINE	AluSc	-	3UTR	NM_001199779-3UTR,NM_001199780-3UTR,NM_002794-3UTR
PAICS	chr4	57327058	+	A	44	34	0	10	0	0.227273	D	SINE	AluSx1	-	3UTR	NM_001079524-3UTR,NM_001079525-3UTR,NM_006452-3UTR
PLEKHA2	chr8	38830531	+	A	43	33	0	10	0	0.232558	D	SINE	AluJb	-	3UTR	NM_021623-3UTR
CLMP	chr11	122943085	-	A	41	31	0	10	0	0.243902	D	SINE	AluSx	-	3UTR	NM_024769-3UTR
RFC2	chr7	73646229	-	A	41	31	0	10	0	0.243902	D	SINE	AluSx1	-	3UTR	NM_002914-3UTR,NM_181471-3UTR
FAM20B	chr1	179044100	+	A	34	24	0	10	0	0.294118	D	SINE	AluSx	-	3UTR	NM_014864-3UTR
CFLAR	chr2	202028867	+	A	34	24	0	10	0	0.294118	D	SINE	AluSx1	-	3UTR	NM_001202518-3UTR,NM_001202519-3UTR,NM_001127183-3UTR,NM_001202515-3UTR,NM_001202516-3UTR,NM_001202517-3UTR,NM_003879-3UTR
APOL6	chr22	36057248	+	A	32	22	0	10	0	0.3125	D	SINE	AluSx1	-	3UTR	NM_030641-3UTR
SNX1	chr15	64434329	+	A	30	20	0	10	0	0.333333	D	SINE	AluJo	-	3UTR	NM_003099-3UTR,NM_148955-3UTR,NM_001242933-3UTR
PGPEP1	chr19	18477709	+	A	29	19	0	10	0	0.344828	D	SINE	AluJo	-	3UTR	NM_017712-3UTR
PTGIS	chr20	48121538	-	A	29	19	0	10	0	0.344828	D	SINE	AluY	-	3UTR	NM_000961-3UTR
ZNF542	chr19	56889953	+	A	28	18	0	10	0	0.357143	D	SINE	AluJb	-	exon	NR_003127-exon,NR_024055-exon,NR_024056-exon,NR_024057-exon,NR_033418-exon
PSMB2	chr1	36067925	-	A	27	17	0	10	0	0.37037	D	SINE	AluJb	-	3UTR	NM_001199779-3UTR,NM_001199780-3UTR,NM_002794-3UTR
FAM20B	chr1	179042701	+	A	27	17	0	10	0	0.37037	D	SINE	AluSx1	-	3UTR	NM_014864-3UTR
MRTO4	chr1	19586501	+	A	27	17	0	10	0	0.37037	D	SINE	AluSz	-	3UTR	NM_016183-3UTR
GJC1	chr17	42880319	-	A	25	15	0	10	0	0.4	D	SINE	AluJb	-	3UTR	NM_001080383-3UTR,NM_005497-3UTR
DNAJC24	chr11	31452598	+	A	23	13	0	10	0	0.434783	D	SINE	AluSx1	-	3UTR	NM_181706-3UTR
H2AFV	chr7	44872505	-	A	20	10	0	10	0	0.5	D	SINE	AluJo	-	intron	NM_138635-intron
STK4	chr20	43707776	+	A	17	7	0	10	0	0.588235	D	SINE	AluJb	-	3UTR	NM_006282-3UTR
AP5B1	chr11	65544567	-	A	15	5	0	10	0	0.666667	D	SINE	AluJb	-	3UTR	NM_138368-3UTR
PSMB2	chr1	36067817	-	A	14	4	0	10	0	0.714286	D	SINE	AluJb	-	3UTR	NM_001199779-3UTR,NM_001199780-3UTR,NM_002794-3UTR
CWF19L1	chr10	101992810	-	A	14	4	0	10	0	0.714286	D	SINE	AluJo	-	3UTR	NM_018294-3UTR
FBXW8	chr12	117467471	+	A	14	4	0	10	0	0.714286	D	SINE	AluSx1	-	3UTR	NM_012174-3UTR,NM_153348-3UTR
PGPEP1	chr19	18477329	+	A	14	4	0	10	0	0.714286	D	SINE	AluSx1	-	3UTR	NM_017712-3UTR
LRP11	chr6	150142338	-	A	13	3	0	10	0	0.769231	D	SINE	AluSg4	-	intron	NM_032832-intron
ARSA	chr22	51062560	-	A	10	0	0	10	0	1	D	SINE	AluSp	-	3UTR	NM_000487-3UTR,NM_001085425-3UTR,NM_001085426-3UTR,NM_001085427-3UTR,NM_001085428-3UTR
MILR1	chr17	62464464	+	A	10	0	0	10	0	1	D	SINE	AluSx1	-	3UTR	NM_001085423-3UTR
MAGT1	chrX	77083723	-	A	79	70	0	9	0	0.113924	D	SINE	AluSz6	-	3UTR	NM_032121-3UTR
FCF1	chr14	75202857	+	A	78	69	0	9	0	0.115385	D	SINE	AluSx	-	3UTR	NM_015962-3UTR
FGD5-AS1	chr3	14986447	-	A	67	58	0	9	0	0.134328	D	SINE	AluSq2	-	exon	NR_046251-exon,NR_046252-exon,NR_046253-exon,NR_046254-exon,NR_046255-exon
MRPS16	chr10	75009842	-	A	64	54	0	9	1	0.140625	D	SINE	AluY	-	3UTR	NM_016065-3UTR
SLC9A7	chrX	46464504	-	A	63	54	0	9	0	0.142857	D	SINE	AluSx3	-	3UTR	NM_001257291-3UTR,NM_032591-3UTR
PVR	chr19	45167748	+	A	58	49	0	9	0	0.155172	D	SINE	AluJo	-	3UTR	NM_001135768-3UTR,NM_001135769-3UTR,NM_006505-3UTR
MRPS16	chr10	75009585	-	A	56	47	0	9	0	0.160714	D	SINE	AluY	-	3UTR	NM_016065-3UTR
PAICS	chr4	57326126	+	A	55	46	0	9	0	0.163636	D	SINE	AluJb	-	3UTR	NM_001079524-3UTR,NM_001079525-3UTR,NM_006452-3UTR
H2AFV	chr7	44872300	-	A	41	32	0	9	0	0.219512	D	SINE	AluJo	-	intron	NM_138635-intron
PLEKHA2	chr8	38830536	+	A	40	31	0	9	0	0.225	D	SINE	AluJb	-	3UTR	NM_021623-3UTR
ZDHHC20	chr13	21948492	-	A	35	26	0	9	0	0.257143	D	SINE	AluSx	-	3UTR	NM_153251-3UTR
GTF2H3	chr12	124146095	+	A	29	20	0	9	0	0.310345	D	SINE	AluSg	-	3UTR	NM_001271866-3UTR,NM_001271867-3UTR,NM_001271868-3UTR,NM_001516-3UTR
KIF1C	chr17	4929816	+	A	27	18	0	9	0	0.333333	D	SINE	AluJb	-	3UTR	NM_006612-3UTR
SLC26A2	chr5	149363392	+	A	26	17	0	9	0	0.346154	D	SINE	AluJr	-	3UTR	NM_000112-3UTR
OSTM1	chr6	108363889	-	A	25	16	0	9	0	0.36	D	SINE	AluJb	-	3UTR	NM_014028-3UTR
EMC1	chr1	19543247	-	A	24	15	0	9	0	0.375	D	SINE	AluJo	-	3UTR	NM_001271427-3UTR,NM_001271428-3UTR,NM_001271429-3UTR,NM_015047-3UTR
DSEL	chr18	65174501	-	A	24	15	0	9	0	0.375	D	SINE	AluSg	-	3UTR	NM_032160-3UTR
PGPEP1	chr19	18476239	+	A	23	14	0	9	0	0.391304	D	SINE	AluJb	-	3UTR	NM_017712-3UTR
ZNF542	chr19	56890090	+	A	23	14	0	9	0	0.391304	D	SINE	AluJb	-	exon	NR_003127-exon,NR_024055-exon,NR_024056-exon,NR_024057-exon,NR_033418-exon
NDUFC2-KCTD14$RNU6-83$NDUFC2	chr11	77779693	-	A	22	13	0	9	0	0.409091	D	SINE	AluSc	-	intron$intron$3UTR	NM_001203261-intron,NM_001203260-intron,NM_001203262-intron$NR_046948_2-intron$NM_001204054-3UTR,NM_001204055-3UTR,NM_004549-3UTR
RPL27A	chr11	8708782	+	A	21	12	0	9	0	0.428571	D	SINE	AluSp	-	3UTR	NM_000990-3UTR
UGGT1	chr2	128951107	+	A	19	10	0	9	0	0.473684	D	SINE	AluSx1	-	exon,3UTR	NR_027671-exon,NM_020120-3UTR
PGPEP1	chr19	18476206	+	A	17	8	0	9	0	0.529412	D	SINE	AluJb	-	3UTR	NM_017712-3UTR
STK4	chr20	43706947	+	A	17	8	0	9	0	0.529412	D	SINE	AluSg	-	3UTR	NM_006282-3UTR
ICMT	chr1	6282400	-	A	17	8	0	9	0	0.529412	D	SINE	AluSz	-	3UTR	NM_012405-3UTR
NOM1	chr7	156762883	+	A	13	4	0	9	0	0.692308	D	SINE	AluSz6	-	3UTR	NM_138400-3UTR
MAVS	chr20	3849777	+	A	11	2	0	9	0	0.818182	D	SINE	AluJb	-	exon,3UTR	NR_037921-exon,NM_001206491-3UTR,NM_020746-3UTR
PRR11	chr17	57279070	+	A	10	1	0	9	0	0.9	D	SINE	AluSq2	-	3UTR	NM_018304-3UTR
TANGO2	chr22	20053125	+	A	70	62	0	8	0	0.114286	D	SINE	AluSg	-	3UTR	NM_152906-3UTR
MAVS	chr20	3852854	+	A	53	45	0	8	0	0.150943	D	SINE	AluJr4	-	exon,3UTR	NR_037921-exon,NM_001206491-3UTR,NM_020746-3UTR
ATG12	chr5	115165563	-	A	51	43	0	8	0	0.156863	D	SINE	AluSq2	-	3UTR,exon	NM_004707-3UTR,NR_073604-exon,NR_033362-exon,NR_033363-exon,NR_073603-exon,NR_073605-exon
PPIA	chr7	44841928	+	A	44	36	0	8	0	0.181818	D	SINE	AluSx	-	3UTR	NM_021130-3UTR
PEX26	chr22	18571369	+	A	42	34	0	8	0	0.190476	D	SINE	AluSz	-	3UTR	NM_001127649-3UTR,NM_001199319-3UTR,NM_017929-3UTR
KIF1C	chr17	4929861	+	A	40	32	0	8	0	0.2	D	SINE	AluJb	-	3UTR	NM_006612-3UTR
CRCP	chr7	65619347	+	A	38	30	0	8	0	0.210526	D	SINE	AluSz6	-	exon,3UTR	NR_024548-exon,NM_001040647-3UTR,NM_001040648-3UTR,NM_001142414-3UTR,NM_014478-3UTR
KIAA1143	chr3	44790781	-	A	37	29	0	8	0	0.216216	D	SINE	AluY	-	3UTR	NM_020696-3UTR
MRTO4	chr1	19586458	+	A	36	28	0	8	0	0.222222	D	SINE	AluSz	-	3UTR	NM_016183-3UTR
RBBP9	chr20	18468474	-	A	32	24	0	8	0	0.25	D	SINE	AluSz6	-	3UTR	NM_006606-3UTR
TXNDC15	chr5	134236286	+	A	31	23	0	8	0	0.258065	D	SINE	AluSq	-	3UTR	NM_024715-3UTR
AHR	chr7	17384437	+	A	30	22	0	8	0	0.266667	D	SINE	AluSx	-	3UTR	NM_001621-3UTR
LOC100505876	chr2	37429526	+	A	25	17	0	8	0	0.32	D	SINE	AluSz	-	exon	NR_037879-exon,NR_037880-exon
XIAP	chrX	123047112	+	A	22	14	0	8	0	0.363636	D	SINE	AluSx	-	exon,3UTR	NR_037916-exon,NM_001167-3UTR,NM_001204401-3UTR
VPS53	chr17	420828	-	A	20	12	0	8	0	0.4	D	SINE	AluSx1	-	3UTR	NM_001128159-3UTR
MAVS	chr20	3850191	+	A	18	10	0	8	0	0.444444	D	SINE	AluJb	-	exon,3UTR	NR_037921-exon,NM_001206491-3UTR,NM_020746-3UTR
RSL1D1	chr16	11929176	-	A	17	9	0	8	0	0.470588	D	SINE	AluSx1	-	3UTR	NM_015659-3UTR
GJC1	chr17	42877116	-	A	16	8	0	8	0	0.5	D	SINE	AluJo	-	3UTR	NM_001080383-3UTR,NM_005497-3UTR
ZNF252P	chr8	146200315	-	A	15	7	0	8	0	0.533333	D	SINE	AluSc	-	exon	NR_023392-exon
MPHOSPH8	chr13	20246402	+	A	14	6	0	8	0	0.571429	D	SINE	AluSq2	-	3UTR	NM_017520-3UTR
PSMB2	chr1	36068231	-	A	12	4	0	8	0	0.666667	D	SINE	AluSc	-	3UTR	NM_001199779-3UTR,NM_001199780-3UTR,NM_002794-3UTR
SLC35A3	chr1	100489996	+	A	10	2	0	8	0	0.8	D	SINE	AluSg	-	3UTR	NM_001271684-3UTR,NM_001271685-3UTR,NM_012243-3UTR
TXNDC15	chr5	134236107	+	A	10	2	0	8	0	0.8	D	SINE	AluSq	-	3UTR	NM_024715-3UTR
NMNAT1	chr1	10044310	+	A	10	2	0	8	0	0.8	D	SINE	AluSx1	-	3UTR	NM_022787-3UTR
COX18	chr4	73922743	-	A	10	2	0	8	0	0.8	D	SINE	AluSz	-	3UTR	NM_173827-3UTR
PSMB2	chr1	36067752	-	A	65	58	0	7	0	0.107692	D	SINE	AluJb	-	3UTR	NM_001199779-3UTR,NM_001199780-3UTR,NM_002794-3UTR
MRPL30	chr2	99812465	+	A	55	48	0	7	0	0.127273	D	SINE	AluSx	-	3UTR,intron	NM_145212-3UTR,NR_028356-intron
AP1S3	chr2	224622144	-	A	51	44	0	7	0	0.137255	D	SINE	AluSc	-	3UTR	NM_001039569-3UTR
SLC35E2B$CDK11B	chr1	1595006	-	A	44	37	0	7	0	0.159091	D	SINE	AluSg	-	3UTR$intron	NM_001110781-3UTR$NM_033487-intron,NM_033486-intron,NM_033488-intron,NM_033489-intron,NM_033492-intron,NM_033493-intron
FCF1	chr14	75202532	+	A	43	36	0	7	0	0.162791	D	SINE	AluSc5	-	3UTR	NM_015962-3UTR
SSR3	chr3	156258319	-	A	40	33	0	7	0	0.175	D	SINE	AluY	-	3UTR	NM_007107-3UTR
PGAM5	chr12	133297904	+	A	37	29	0	7	1	0.189189	D	SINE	AluJo	-	3UTR	NM_001170543-3UTR,NM_001170544-3UTR
CRCP	chr7	65619292	+	A	33	26	0	7	0	0.212121	D	SINE	AluSz6	-	exon,3UTR	NR_024548-exon,NM_001040647-3UTR,NM_001040648-3UTR,NM_001142414-3UTR,NM_014478-3UTR
GTF2H3	chr12	124146067	+	A	31	24	0	7	0	0.225806	D	SINE	AluSg	-	3UTR	NM_001271866-3UTR,NM_001271867-3UTR,NM_001271868-3UTR,NM_001516-3UTR
APOL6	chr22	36057251	+	A	31	24	0	7	0	0.225806	D	SINE	AluSx1	-	3UTR	NM_030641-3UTR
NDUFC2-KCTD14$RNU6-83$NDUFC2	chr11	77779709	-	A	28	21	0	7	0	0.25	D	SINE	AluSc	-	intron$intron$3UTR	NM_001203261-intron,NM_001203260-intron,NM_001203262-intron$NR_046948_2-intron$NM_001204054-3UTR,NM_001204055-3UTR,NM_004549-3UTR
PGPEP1	chr19	18476416	+	A	27	20	0	7	0	0.259259	D	SINE	AluJb	-	3UTR	NM_017712-3UTR
RSL1D1	chr16	11929203	-	A	27	20	0	7	0	0.259259	D	SINE	AluSx1	-	3UTR	NM_015659-3UTR
DDX19A	chr16	70406878	+	A	27	20	0	7	0	0.259259	D	SINE	AluSz	-	3UTR	NM_018332-3UTR
ZNF542	chr19	56890021	+	A	25	18	0	7	0	0.28	D	SINE	AluJb	-	exon	NR_003127-exon,NR_024055-exon,NR_024056-exon,NR_024057-exon,NR_033418-exon
ICMT	chr1	6283264	-	A	25	18	0	7	0	0.28	D	SINE	AluSx3	-	3UTR	NM_012405-3UTR
APOL6	chr22	36055974	+	A	25	18	0	7	0	0.28	D	SINE	AluSz	-	3UTR	NM_030641-3UTR
ZNF320	chr19	53383733	-	A	24	17	0	7	0	0.291667	D	SINE	AluSz	-	3UTR	NM_207333-3UTR
UGGT1	chr2	128951720	+	A	23	16	0	7	0	0.304348	D	SINE	AluSx	-	exon,3UTR	NR_027671-exon,NM_020120-3UTR
GJC1	chr17	42877256	-	A	21	14	0	7	0	0.333333	D	SINE	AluJo	-	3UTR	NM_001080383-3UTR,NM_005497-3UTR
AP3S2$C15orf38-AP3S2	chr15	90375568	-	A	21	14	0	7	0	0.333333	D	SINE	AluJr	-	3UTR,exon$3UTR	NM_005829-3UTR,NR_023361-exon,NR_037582-exon$NM_001199058-3UTR
KIF1C	chr17	4931018	+	A	19	12	0	7	0	0.368421	D	SINE	AluJr	-	3UTR	NM_006612-3UTR
PEX26	chr22	18572650	+	A	19	12	0	7	0	0.368421	D	SINE	AluY	-	3UTR	NM_001127649-3UTR,NM_001199319-3UTR,NM_017929-3UTR
ICMT	chr1	6282401	-	A	18	11	0	7	0	0.388889	D	SINE	AluSz	-	3UTR	NM_012405-3UTR
SLC26A2	chr5	149363218	+	A	17	10	0	7	0	0.411765	D	SINE	AluJr	-	3UTR	NM_000112-3UTR
AHR	chr7	17384527	+	A	17	10	0	7	0	0.411765	D	SINE	AluSx	-	3UTR	NM_001621-3UTR
WAC-AS1	chr10	28814692	-	A	17	10	0	7	0	0.411765	D	SINE	AluSx1	-	intron	NR_033805-intron
DCAF16	chr4	17803019	-	A	17	10	0	7	0	0.411765	D	SINE	AluSz	-	3UTR	NM_017741-3UTR
AP3S2$C15orf38-AP3S2	chr15	90375494	-	A	15	8	0	7	0	0.466667	D	SINE	AluJr	-	3UTR,exon$3UTR	NM_005829-3UTR,NR_023361-exon,NR_037582-exon$NM_001199058-3UTR
DHTKD1	chr10	12163033	+	A	14	7	0	7	0	0.5	D	SINE	AluSx1	-	3UTR	NM_018706-3UTR
GINS4	chr8	41400059	+	A	14	7	0	7	0	0.5	D	SINE	AluY	-	3UTR	NM_032336-3UTR
AAK1	chr2	69688988	-	A	13	6	0	7	0	0.538462	D	SINE	AluSq2	-	3UTR	NM_014911-3UTR
BPNT1	chr1	220231455	-	A	13	6	0	7	0	0.538462	D	SINE	AluY	-	3UTR	NM_006085-3UTR
DFFA	chr1	10521200	-	A	12	4	1	7	0	0.583333	D	SINE	AluY	-	3UTR	NM_004401-3UTR,NM_213566-3UTR
DCTN5	chr16	23684636	+	A	11	4	0	7	0	0.636364	D	SINE	AluJb	-	3UTR,exon	NM_001199743-3UTR,NR_037573-exon,NM_032486-3UTR
MRI1	chr19	13884346	+	A	11	4	0	7	0	0.636364	D	SINE	AluJr	-	3UTR	NM_001031727-3UTR,NM_032285-3UTR
SGTB	chr5	64964718	-	A	11	4	0	7	0	0.636364	D	SINE	AluSx	-	3UTR	NM_019072-3UTR
NOM1	chr7	156762748	+	A	11	4	0	7	0	0.636364	D	SINE	AluSz6	-	3UTR	NM_138400-3UTR
MESDC2	chr15	81268265	-	A	10	3	0	7	0	0.7	D	SINE	AluJb	-	3UTR	NM_015154-3UTR
PDDC1	chr11	769403	-	A	10	3	0	7	0	0.7	D	SINE	AluSq2	-	3UTR	NM_182612-3UTR
PGAM5	chr12	133298019	+	A	58	52	0	6	0	0.103448	D	SINE	AluJo	-	3UTR	NM_001170543-3UTR,NM_001170544-3UTR
MRPL30	chr2	99812311	+	A	57	51	0	6	0	0.105263	D	SINE	AluSx	-	3UTR,intron	NM_145212-3UTR,NR_028356-intron
GNPNAT1	chr14	53243438	-	A	56	50	0	6	0	0.107143	D	SINE	AluSx3	-	3UTR	NM_198066-3UTR
EXOG	chr3	38566026	+	A	55	49	0	6	0	0.109091	D	SINE	AluJo	-	3UTR	NM_001145464-3UTR,NM_005107-3UTR
SLC35E1	chr19	16663345	-	A	52	46	0	6	0	0.115385	D	SINE	AluSg	-	3UTR	NM_024881-3UTR
PAICS	chr4	57327078	+	A	47	41	0	6	0	0.12766	D	SINE	AluSx1	-	3UTR	NM_001079524-3UTR,NM_001079525-3UTR,NM_006452-3UTR
PLEKHA2	chr8	38828267	+	A	45	39	0	6	0	0.133333	D	SINE	AluSq2	-	3UTR	NM_021623-3UTR
PIEZO1	chr16	88784391	-	A	39	33	0	6	0	0.153846	D	SINE	AluSx3	-	intron	NM_001142864-intron
AFMID	chr17	76203465	+	A	38	32	0	6	0	0.157895	D	SINE	AluSg	-	3UTR	NM_001010982-3UTR,NM_001145526-3UTR
KIF1C	chr17	4929783	+	A	37	31	0	6	0	0.162162	D	SINE	AluJb	-	3UTR	NM_006612-3UTR
PGAM5	chr12	133298095	+	A	37	31	0	6	0	0.162162	D	SINE	AluJo	-	3UTR	NM_001170543-3UTR,NM_001170544-3UTR
ZNF639	chr3	179043023	+	A	36	30	0	6	0	0.166667	D	SINE	AluSp	-	5UTR	NM_016331-5UTR
ZDHHC20	chr13	21948495	-	A	36	30	0	6	0	0.166667	D	SINE	AluSx	-	3UTR	NM_153251-3UTR
H2AFV	chr7	44872862	-	A	35	29	0	6	0	0.171429	D	SINE	AluY	-	intron	NM_138635-intron
METTL2B	chr7	128142743	+	A	34	28	0	6	0	0.176471	D	SINE	AluSx1	-	3UTR	NM_018396-3UTR
PHAX	chr5	125961532	+	A	34	28	0	6	0	0.176471	D	SINE	AluSz6	-	3UTR	NM_032177-3UTR
ZYG11B	chr1	53291425	+	A	32	26	0	6	0	0.1875	D	SINE	AluJr	-	3UTR	NM_024646-3UTR
MAGT1	chrX	77083011	-	A	32	26	0	6	0	0.1875	D	SINE	AluSg	-	3UTR	NM_032121-3UTR
FAM20B	chr1	179044110	+	A	32	26	0	6	0	0.1875	D	SINE	AluSx	-	3UTR	NM_014864-3UTR
MGC2752	chr19	59095456	+	A	31	25	0	6	0	0.193548	D	SINE	AluJb	-	exon	NR_026052-exon
UGGT1	chr2	128952007	+	A	30	24	0	6	0	0.2	D	SINE	AluSx1	-	exon,3UTR	NR_027671-exon,NM_020120-3UTR
UGGT1	chr2	128952024	+	A	30	24	0	6	0	0.2	D	SINE	AluSx1	-	exon,3UTR	NR_027671-exon,NM_020120-3UTR
ARNTL2	chr12	27576524	+	A	28	22	0	6	0	0.214286	N	SINE	AluY	-	3UTR	NM_001248005-3UTR,NM_001248002-3UTR,NM_001248003-3UTR,NM_001248004-3UTR,NM_020183-3UTR
TMEM120B	chr12	122215001	+	A	27	21	0	6	0	0.222222	D	SINE	AluSx	-	3UTR	NM_001080825-3UTR
POLH	chr6	43583242	+	A	27	21	0	6	0	0.222222	D	SINE	AluSx3	-	3UTR	NM_006502-3UTR
APOL6	chr22	36055952	+	A	24	18	0	6	0	0.25	D	SINE	AluSz	-	3UTR	NM_030641-3UTR
IPP	chr1	46164678	-	A	22	16	0	6	0	0.272727	D	SINE	AluJb	-	intron,3UTR	NM_001145349-intron,NM_005897-3UTR
OPA3	chr19	46054503	-	A	22	16	0	6	0	0.272727	D	SINE	AluJb	-	intron,3UTR	NM_001017989-intron,NM_025136-3UTR
CLN8	chr8	1729348	+	A	22	16	0	6	0	0.272727	D	SINE	AluSz	-	3UTR	NM_018941-3UTR
PGPEP1	chr19	18476428	+	A	21	15	0	6	0	0.285714	D	SINE	AluJb	-	3UTR	NM_017712-3UTR
RSL1D1	chr16	11928846	-	A	21	15	0	6	0	0.285714	D	SINE	AluJb	-	3UTR	NM_015659-3UTR
PLEKHA2	chr8	38829754	+	A	21	15	0	6	0	0.285714	D	SINE	AluJr4	-	3UTR	NM_021623-3UTR
NOP14	chr4	2940085	-	A	21	15	0	6	0	0.285714	D	SINE	AluSp	-	intron	NM_003703-intron
ERCC4	chr16	14043216	+	A	21	15	0	6	0	0.285714	D	SINE	AluSz6	-	3UTR	NM_005236-3UTR
SLC9A7	chrX	46464006	-	A	20	14	0	6	0	0.3	D	SINE	AluJb	-	3UTR	NM_001257291-3UTR,NM_032591-3UTR
ZNF621	chr3	40579842	+	A	20	14	0	6	0	0.3	D	SINE	AluSz	-	3UTR	NM_001098414-3UTR,NM_198484-3UTR
ZNF621	chr3	40579843	+	A	20	14	0	6	0	0.3	D	SINE	AluSz	-	3UTR	NM_001098414-3UTR,NM_198484-3UTR
RBBP9	chr20	18468339	-	A	20	14	0	6	0	0.3	D	SINE	AluSz6	-	3UTR	NM_006606-3UTR
KIF1C	chr17	4931117	+	A	19	13	0	6	0	0.315789	D	SINE	AluJr	-	3UTR	NM_006612-3UTR
LOC339803	chr2	61369944	-	A	19	13	0	6	0	0.315789	D	SINE	AluSx	-	exon	NR_036496-exon
HOOK3	chr8	42883416	+	A	16	10	0	6	0	0.375	D	SINE	AluJb	-	3UTR	NM_032410-3UTR
PHACTR4	chr1	28826190	+	A	16	10	0	6	0	0.375	D	SINE	AluJb	-	3UTR	NM_001048183-3UTR,NM_023923-3UTR
RBBP9	chr20	18468351	-	A	15	9	0	6	0	0.4	D	SINE	AluSz6	-	3UTR	NM_006606-3UTR
BPNT1	chr1	220231275	-	A	15	9	0	6	0	0.4	D	SINE	AluY	-	3UTR	NM_006085-3UTR
GRSF1	chr4	71683041	-	A	14	8	0	6	0	0.428571	D	SINE	AluJb	-	3UTR	NM_001098477-3UTR,NM_002092-3UTR
GRSF1	chr4	71683841	-	A	14	8	0	6	0	0.428571	D	SINE	AluSz	-	3UTR	NM_001098477-3UTR,NM_002092-3UTR
WIPI1	chr17	66420935	-	A	14	8	0	6	0	0.428571	D	SINE	AluSz	-	intron	NM_017983-intron
BPNT1	chr1	220231263	-	A	14	8	0	6	0	0.428571	D	SINE	AluY	-	3UTR	NM_006085-3UTR
ACOX1	chr17	73940932	-	A	13	7	0	6	0	0.461538	D	SINE	AluSx	-	3UTR	NM_001185039-3UTR,NM_004035-3UTR,NM_007292-3UTR
SLC20A1	chr2	113412822	+	A	13	7	0	6	0	0.461538	D	SINE	AluSx	-	intron	NM_005415-intron
PRKCSH	chr19	11560716	+	A	12	6	0	6	0	0.5	D	SINE	AluSc8	-	intron	NM_001001329-intron,NM_002743-intron
FBXL18	chr7	5517221	-	A	12	6	0	6	0	0.5	D	SINE	AluSx1	-	3UTR	NM_024963-3UTR
VHL	chr3	10194254	+	A	11	5	0	6	0	0.545455	D	SINE	AluSc8	-	3UTR	NM_000551-3UTR,NM_198156-3UTR
ZNF329	chr19	58638293	-	A	11	5	0	6	0	0.545455	D	SINE	AluSx3	-	3UTR	NM_024620-3UTR
UVSSA	chr4	1380585	+	A	10	4	0	6	0	0.6	D	SINE	AluJr	-	3UTR	NM_020894-3UTR
SLC35A3	chr1	100490303	+	A	10	4	0	6	0	0.6	D	SINE	AluSc5	-	3UTR	NM_001271684-3UTR,NM_001271685-3UTR,NM_012243-3UTR
DNAJC24	chr11	31453219	+	A	10	4	0	6	0	0.6	D	SINE	AluSx	-	3UTR	NM_181706-3UTR
PPIL3	chr2	201749994	-	A	10	4	0	6	0	0.6	D	SINE	AluSx	-	intron,CDS	NM_130906-intron,NM_032472-CDS
OPA3	chr19	46053232	-	A	10	4	0	6	0	0.6	D	SINE	AluSx1	-	intron,3UTR	NM_001017989-intron,NM_025136-3UTR
[truncated: 406 more rows]

[truncated: 17 more sheets: Before IT_MM130626, Before IT_MM130106, Before IT_M150404, Before IT_MM150405, Before IT_MM130926, Before IT_M980513, Relapsed_MM140902, Relapsed_M130830, Relapsed_MM130434, Relapsed_MM150604, Relapsed_MM131205, Relapsed_MM131206, Relapsed_MM121224, Relapsed_M130420, Relapsed_M130421, Relapsed_M130425, Relapsed_MM130427]
