# Supplementary material for: Evaluation of the Interplay between the ADAR Editome and Immunotherapy in Melanoma
Source: Noncoding RNA. 2021 Jan 12;7(1):5. doi: 10.3390/ncrna7010005 (PMC7838980; doi:10.3390/ncrna7010005)
Supplement: Supplementary file 1 [file ncrna-07-00005-s001.zip › Supplementary table 7.xlsx]

## Sheet: Supplementary table 7. 57 Alu e
Supplementary Table 7: Alu editing events included in the PCA
The table lists the editing events and associated statistics that are used for the PCA
position_id	gene_name	p-value	q-value
42877641	GJC1	5.25942e-05	0.10892259602713614
153898353	FHDC1	0.004339258258474914	0.7747173148462154
79923998	DHFR	0.005043084571749908	0.7747173148462154
121715200	AASS	0.005708716870226694	0.7747173148462154
52838798	ORC1	0.007195162337006623	0.7747173148462154
99055437	RPL30	0.009343708056825866	0.7747173148462154
70751682	COL19A1	0.00974901216135529	0.7747173148462154
54591411	GNL3L	0.012810116542643931	0.7747173148462154
42880295	GJC1	0.013892682674508584	0.7747173148462154
3540174	MFSD12	0.014060819425805242	0.7747173148462154
20699468	ABCB5	0.014652684375514606	0.7747173148462154
46052975	OPA3	0.015362383806280034	0.7747173148462154
20247024	MPHOSPH8	0.01716490037554371	0.7747173148462154
28826190	PHACTR4	0.0176098180962025	0.7747173148462154
24093954	EIF2S3	0.021545045539625354	0.7747173148462154
54589106	GNL3L	0.02181059221195695	0.7747173148462154
3540384	MFSD12	0.024055530004993456	0.7747173148462154
3540160	MFSD12	0.024131787416502414	0.7747173148462154
88785244	PIEZO1	0.02671936190942677	0.7747173148462154
1156882	SDF4	0.028696213651207888	0.7747173148462154
201842417	FAM126B	0.0287024978788304	0.7747173148462154
36067817	PSMB2	0.029285050106655986	0.7747173148462154
74673831	COL4A3BP	0.02950330346542236	0.7747173148462154
66924108	PDP2	0.031083402432590886	0.7747173148462154
57280838	PRR11	0.03130862792637986	0.7747173148462154
81063098	CENPN	0.034650480450968156	0.7747173148462154
44790773	KIAA1143	0.036040398296633226	0.7747173148462154
74673822	COL4A3BP	0.03698483267295066	0.7747173148462154
77916478	PARD6G	0.041805797932817586	0.7747173148462154
118672672	CXorf56	0.04194164055238548	0.7747173148462154
74996431	STAG3L1	0.04212318170846349	0.7747173148462154
216903498	PECR	0.043855580409452144	0.7747173148462154
79923311	DHFR	0.046781575309674306	0.7747173148462154
18572675	PEX26	0.046871249306723185	0.7747173148462154
149363968	SLC26A2	0.047596784934774476	0.7747173148462154
11040806	C19orf52	0.04864787853170212	0.7747173148462154
53289940	ZYG11B	0.04641198738122876	0.7747173148462154
179044180	FAM20B	0.04378448499604758	0.7747173148462154
56890634	ZNF542	0.041771665458345576	0.7747173148462154
55900653	RPL28	0.03872329853352011	0.7747173148462154
18476416	PGPEP1	0.038197308463433464	0.7747173148462154
100489996	SLC35A3	0.03787842969392772	0.7747173148462154
34906487	RAD1	0.0378661320498825	0.7747173148462154
54634283	CBX5	0.03755837386260251	0.7747173148462154
2824916	ARSD	0.035639097144300275	0.7747173148462154
30535980	GSR	0.03007716815115649	0.7747173148462154
3852829	MAVS	0.026186277993379487	0.7747173148462154
99812843	MRPL30	0.02521806139857401	0.7747173148462154
38830536	PLEKHA2	0.021030045625016796	0.7747173148462154
95805070	DPY19L4	0.02082634940887345	0.7747173148462154
15113893	ZFYVE20	0.01855930972957616	0.7747173148462154
149363392	SLC26A2	0.017370777034053805	0.7747173148462154
179326908	SOAT1	0.012899979423965462	0.7747173148462154
16966739	SIN3B	0.01141346306573456	0.7747173148462154
18476428	PGPEP1	0.007249003213215305	0.7747173148462154
36216780	GNE	0.006584573588913936	0.7747173148462154
34906658	RAD1	0.003299193822402003	0.7747173148462154
